# Supplementary material for: Degree Adjusted Large-Scale Network Analysis Reveals Novel Putative Metabolic Disease Genes
Source: Biology (Basel). 2021 Feb 3;10(2):107. doi: 10.3390/biology10020107 (PMC7913176; doi:10.3390/biology10020107)
Supplement: Supplementary file 1 [file biology-10-00107-s001.zip]

Archive with 10 entries (10 files):
- Revised_supplementary/Supplementary_File_1.docx
- Revised_supplementary/Supplementary_Table_1.xlsx
- Revised_supplementary/Supplementary_Table_2.xlsx
- Revised_supplementary/Supplementary_Table_3.xlsx
- Revised_supplementary/Supplementary_Table_4.xlsx
- Revised_supplementary/Supplementary_Table_5.xlsx
- Revised_supplementary/Supplementary_Table_6.xlsx
- Revised_supplementary/Supplementary_Table_9_DE_analysis.xlsx
- Revised_supplementary/Supplementary_Tables_7_Pathway_analysis_HPRD.xlsx
- Revised_supplementary/Supplementary_Tables_8_Pathway_analysis_BioGRID.xlsx
