# Supplementary material for: Degree Adjusted Large-Scale Network Analysis Reveals Novel Putative Metabolic Disease Genes
Source: Biology (Basel). 2021 Feb 3;10(2):107. doi: 10.3390/biology10020107 (PMC7913176; doi:10.3390/biology10020107)
Supplement: Supplementary file 1 [file biology-10-00107-s001.zip › Revised_supplementary/Supplementary_Table_1.xlsx]

## Sheet: Genes
Seed Genes: Initial and Processed
Genes from CTD			Genes after HGNC correction				Genes Mapping to HPRD				Genes Mapping to BioGRID
MIR21			MIR21				MMP9				MMP9
MMP9			MMP9				ENTPD2				PSMA7
DIRAS3			DIRAS3				PSMA7				KIF1A
ENTPD2			RDH14				KIF1A				CMIP
TMBIM1			ENTPD2				TUFM				TUFM
KIF1A			TMBIM1				KLF5				KLF5
CMIP			PSMA7				PDX1				BLVRA
TUFM			KIF1A				CEL				PDX1
BLVRA			CMIP				INPPL1				INPPL1
AADAT			TUFM				GPM6A				GPM6A
PDX1			KLF5				HMOX1				SCNN1A
CEL			AADAT				SCNN1A				BIRC3
MIR151A			BLVRA				MLC1				LRRC1
INPPL1			PDX1				OTC				SRR
SLC31A1			CEL				BIRC3				HPRT1
EXTL3			MIR151A				LRRC1				EDEM1
LIPA			INPPL1				HPRT1				CAT
GPM6A			EXTL3				SCTR				PKM
MIR194-1			SLC31A1				EDEM1				CXXC1
HMOX1			LIPA				CTSS				BGN
SCNN1A			GPM6A				CAT				GLUL
RT1-CE5			MIR194-1				PKM				PRKAG3
MLC1			UCMA				MPDU1				CTNNB1
OTC			HMOX1				CXXC1				NEIL1
SRR			SCNN1A				APOC2				STT3B
LRRC1			MLC1				BGN				DDB1
BIRC3			OTC				GLUL				WWTR1
MIR542			BIRC3				PRKAG3				SKP2
HPRT1			LRRC1				CTNNB1				GDA
SCTR			SRR				NEIL1				HERC3
CRMP			MIR542				DDB1				BUB1B
EDEM1			HPRT1				WWTR1				SARS2
DEPDC7			SCTR				GNA14				JAK2
CTSS			EDEM1				SKP2				LAMTOR5
CAT			DEPDC7				GDA				KMT2A
PKM			CTSS				HERC3				DCTN1
MPDU1			CAT				BUB1B				NAT2
APOC2			PKM				HK3				TACC3
BGN			MPDU1				SARS2				OXCT1
CISD2			CXXC1				JAK2				ESR1
GLUL			APOC2				LAMTOR5				ALG2
ATP5B			BGN				KMT2A				MRE11
PRKAG3			CISD2				TUSC3				TNFRSF1A
CTNNB1			GLUL				DCTN1				TNFRSF21
NEIL1			PRKAG3				LIPT1				APOBEC1
STT3B			CTNNB1				NAT2				ACO2
DDB1			NEIL1				TACC3				KCTD15
AKR1D1			STT3B				ESR1				RASA1
GNA14			DDB1				ALG2				SLC9A3
SMOC1			WWTR1				MRE11				DSG1
SKP2			AKR1D1				CNR1				SLIT2
GDA			GNA14				TNFRSF1A				PARP2
HERC3			SKP2				TNFRSF21				LRRC59
SDR42E1			SMOC1				APOBEC1				RARA
BUB1B			GDA				PDK4				NFU1
HK3			HERC3				PEPD				CTSD
SARS2			SDR42E1				ACO2				ITGB6
JAK2			BUB1B				C1QC				PEX3
LAMTOR5			HK3				INS				SLA
CYP39A1			SARS2				KCTD15				HLA-B
KMT2A			JAK2				RASA1				RBP4
TUSC3			LAMTOR5				SLC9A3				FHL2
CLEC4B2			CYP39A1				LGALS13				TIMP2
CKAP2L			KMT2A				DSG1				SPARC
LIPT1			TUSC3				SLIT2				GCKR
DCTN1			CKAP2L				SERPINA3				IL9R
NAT2			DCTN1				PARP2				ERBB4
TACC3			LIPT1				MPO				PPM1L
OXCT1			NAT2				STC2				ITGAL
CYP2B6			TACC3				LRRC59				BAX
ESR1			OXCT1				RARA				FOS
FAM167B			CYP2B6				NFU1				PTPN6
ALG1			ESR1				CXCL9				BLOC1S2
ALG2			FAM167B				PLEK				CD24
PMM2			ALG1				TSLP				KLHL3
HYKK			ALG2				CTSD				MTPN
CCL6			PMM2				TYR				CXADR
MRE11			HYKK				ITGB6				IL1A
CNR1			MRE11				PEX3				GAPDH
GPD1L			CNR1				SLA				NDN
TNFRSF1A			GPD1L				HLA-B				PRKDC
TNFRSF21			TNFRSF1A				RBP4				SLC25A13
APOBEC1			TNFRSF21				FHL2				AGT
PDK4			APOBEC1				TIMP2				ZBTB7B
PEPD			PDK4				SPARC				CD86
ACO2			PEPD				CCL14				OPRM1
C1QC			ACO2				GCKR				UROS
COLEC10			C1QC				IL9R				KIT
INS			COLEC10				ERBB4				CIDEC
SLC9A3			INS				PPM1L				HK1
RASA1			KCTD15				ITGAL				TSC22D3
KCTD15			RASA1				BAX				ARSA
DSG1			SLC9A3				FOS				CDKN1A
SLIT2			LGALS13				PTPN6				CASK
SERPINA3			DSG1				BLOC1S2				PDGFRB
PARP2			SLIT2				CD24				PTPN22
MIR29A			SERPINA3				ENTPD6				LRPPRC
MPO			PARP2				KLHL3				DPM3
MIR151			MIR29A				MTPN				NR1H3
STC2			MPO				CXADR				WIPF1
SLC11A1			STC2				SULT2B1				BCAT2
LRRC59			SLC11A1				IL1A				TUBB4B
MIR181D			LRRC59				GAPDH				SLC2A1
MIR7704			MIR181D				NDN				IKBKG
RARA			MIR7704				SASH3				WNK1
MIR687			RARA				PRKDC				BOLA3
NFU1			NFU1				CES1				IL5
RNF157			RNF157				SLC26A3				HOOK2
CXCL9			CXCL9				AGT				SLC1A2
PLEK			PLEK				ZBTB7B				DHFR
TSLP			TSLP				CD86				DEPDC5
CTSD			CTSD				OPRM1				PEX10
TYR			TYR				UROS				MAGEC2
ITGB6			ITGB6				KIT				IFNGR1
PEX3			PEX3				HK1				SUCLG1
SLA			SLA				TSC22D3				ATOX1
RBP4			HLA-B				SIGMAR1				MAGEA1
HLA-B			RBP4				ARSA				CYP2C19
TIMP2			FHL2				CDKN1A				PRTFDC1
FHL2			TIMP2				CASK				CCN2
SPARC			SPARC				PDGFRB				PEX13
CCL14			CCL14				PTPN22				WNK4
SLC36A2			GCKR				LRPPRC				CRYGD
GCKR			SLC36A2				DPM3				CCR1
IL9R			IL9R				NR1H3				MLXIPL
MIR7977			ERBB4				WIPF1				TGFA
PRSS35			MIR7977				TUBB4B				SPRTN
ERBB4			PPM1L				SLC2A1				DDX54
ITGAL			ITGAL				IKBKG				AFP
PPM1L			PRSS35				WNK1				HERC5
BAX			POLQ				IL5				RSRP1
FOS			BAX				HOOK2				PDIA3
TOX3			FOS				SLC1A2				NR5A2
PTPN6			PTPN6				DHFR				ITPR3
BLOC1S2			TOX3				PEX10				HACL1
MIR629			BLOC1S2				IFNGR1				PCLAF
SULT2B1			CD24				SUCLG1				PDP1
MTPN			ENTPD6				ATOX1				HTATIP2
CD24			GALNS				MAGEA1				CNTF
KLHL3			KLHL3				CYP2C19				KIF4A
N-TUTCA2			MIR629				PRTFDC1				MMAB
CXADR			MTPN				CCN2				ANKS1B
GALNS			CXADR				CPE				IARS1
IL1A			SULT2B1				HCRT				MYO5A
ADHFE1			IL1A				PEX13				RAC2
GAPDH			ADHFE1				WNK4				ZFAND3
NDN			GAPDH				SERPINE1				GLYCTK
OBP3			NDN				CCR1				KIF2A
SASH3			SASH3				GPD1				CLIC2
PRKDC			PRKDC				MLXIPL				SCD
SLC25A13			CES1				TGFA				SCARB1
CES1			SLC25A13				SPRTN				MSH2
SLC26A3			SLC26A3				SMPD1				PAX6
HOXB5			HOXB5				DDX54				SOCS1
AGT			AGT				CSF2				MCM2
ZNF169			ZNF169				AFP				JAK3
ZBTB7B			ZBTB7B				HERC5				ISG15
CD86			CD86				LCT				SNAI2
MT1			OPRM1				RSRP1				DMD
OPRM1			UROS				PDIA3				MT2A
UROS			KIT				WFDC2				CTSA
KIT			MIR28				NR5A2				PPARD
MIR28			CIDEC				ITPR3				CUL3
CIDEC			ADAM3A				HACL1				DHTKD1
ADAM3A			HK1				F2RL3				CEP19
HK1			OSGIN1				PDP1				NUS1
OSGIN1			TSC22D3				HTATIP2				IMMT
TSC22D3			SIGMAR1				CNTF				FBF1
SIGMAR1			ARSA				KIF4A				RCSD1
ARSA			CDKN1A				ANKS1B				TWNK
CDKN1A			MPEG1				GGT1				GABRD
MPEG1			CASK				IARS1				MEOX2
PDGFRB			PDGFRB				AVPR1A				HNF4A
PTPN22			PTPN22				MYO5A				CXCL1
MIR706			LRPPRC				RAC2				FIS1
CASK			DPM3				IFITM1				FGF2
LRPPRC			NR1H3				ZFAND3				WFS1
DPM3			FAM126A				GLYCTK				RFX5
NR1H3			WIPF1				KIF2A				ATP6V1D
WIPF1			BCAT2				CLIC2				PTH1R
FAM126A			TUBB4B				SCD				DLD
TUBB4B			SLC2A1				GLUD1				F12
BCAT2			IKBKG				SCARB1				ATG5
SLC2A1			WNK1				COL6A2				ZC3HC1
IKBKG			BOLA3				MSH2				TPM3
WNK1			DGUOK				PAX6				UCP3
BOLA3			IL5				SOCS1				CENPM
DGUOK			HOOK2				TMSB10				ADRA1B
TRNS1			SLC1A2				MCM2				EGR2
RT1-M3-1			DHFR				SELE				IRS2
IL5			DEPDC5				SLC7A7				ZFHX3
SLC1A2			PEX10				JAK3				CAMK2D
DHFR			MAGEC2				ISG15				PUM1
DEPDC5			SCGB1D1				PRICKLE2				AKR1B10
PEX10			IFNGR1				DMD				ICAM2
MAGEC2			SUCLG1				MT2A				JUP
TMEM164			TMEM164				CTSA				CEBPA
IFNGR1			ATOX1				PPARD				TPX2
SUCLG1			ACADS				DAPK2				NOS1
ATOX1			MAGEA1				CUL3				SNX7
PRTFDC1			CYP2C19				CEP19				LARS1
MAGEA1			PRTFDC1				IMMT				APOB
CYP2C19			TMEM65				DSCAM				PKMYT1
ACADS			CCN2				FBF1				U2SURP
RT1-DMA			SFRP4				MC4R				LOXL1
RGD1305347			SRD5A1				TWNK				RBP1
MIR349			CPE				GABRD				LCP2
TMEM65			HCRT				BMPER				ANG
CCN2			PEX13				MEOX2				SH2B3
SFRP4			WNK4				HNF4A				DCAF17
SRD5A1			CRYGD				CXCL1				KIF14
CPE			MRO				SLC22A2				SLC38A1
PEX13			SERPINE1				IL3				LBR
WNK4			MIR384				FIS1				MMP3
CRYGD			CCR1				CMTM3				ENO3
MRO			GPD1				FGF2				GSTO1
SERPINE1			MLXIPL				WFS1				CD79B
MIR384			TGFA				SST				SNAP29
CCR1			MIR302C				RFX5				GFM1
MLXIPL			SPRTN				ATP6V1D				STARD13
GPD1			SMPD1				MBTPS2				CRYAB
TGFA			DDX54				PTH1R				NR1H4
MIR302C			CSF2				DLD				KCTD11
SPRTN			AFP				F12				GSTP1
OLR59			HERC5				ATG5				TPI1
SMPD1			LCT				MT1F				CYLD
DDX54			RSRP1				APOF				AURKA
HERC5			MIR410				TPM3				TOX4
AFP			PDIA3				UCP3				PEX12
RSRP1			SLC22A8				ADRA1B				ATXN2
MIR697			GCLM				EGR2				EIF4EBP2
CSF2			WFDC2				IRS2				S1PR1
LCT			FUT2				ZFHX3				XPA
MIR410			SUMF1				PHEX				CCNB2
PDIA3			NR5A2				CAMK2D				HSPA5
SLC22A8			COL15A1				PUM1				MCCC1
WFDC2			SEPSECS				AARS2				RAD51C
GCLM			ITPR3				ICAM2				YWHAH
FGF15			MIR378A				CRIP1				MIRLET7I
FUT2			HACL1				JUP				PCBD1
SUMF1			PCLAF				CEBPA				CLPB
NR5A2			F2RL3				SPR				ATP7A
COL15A1			PDP1				FGF4				CCT2
UST5R			HTATIP2				TPX2				PDHX
MIR378A			CNTF				NOS1				GLB1
ITPR3			KIF4A				ITLN1				CDC20
HACL1			MMAB				SNX7				CEBPD
PCLAF			ANKS1B				LARS1				CLEC4G
TRNF			GGT1				APOB				ALOX5AP
F2RL3			DCXR				PEX11A				WDR76
PDP1			YPEL3				PKMYT1				CDKN1B
HTATIP2			IARS1				AOC3				UCHL1
CNTF			ATOH8				LOXL1				ARPC1B
KIF4A			AVPR1A				ATP2A3				CHCHD10
MMAB			MYO5A				RBP1				GNAO1
ANKS1B			RAC2				LCP2				HRAS
GGT1			MIR93				GAA				ADCY3
YPEL3			DDAH1				GNE				MAPK1
DCXR			IFITM1				ANG				GALT
IARS1			SRD5A2				SH2B3				FTL
ATOH8			ZFAND3				KIF14				GNA11
AVPR1A			LARGE1				MFAP4				JUND
RAC2			GLYCTK				LBR				ASS1
MYO5A			KIF2A				MMP3				TJP2
MIR93			CLIC2				ENO3				MIS12
DDAH1			CYP27B1				GSTO1				IFRD1
IFITM1			SCD				IL13				HMGA1
ZFAND3			E2F8				CD79B				FOXA1
SRD5A2			GLUD1				SNAP29				BSG
TRNW			SCARB1				STARD13				ARHGAP9
LARGE1			COL6A2				VSIR				ATP7B
GLYCTK			LHFPL6				LBP				EBP
CLIC2			MSH2				CRYAB				PEX14
SCD			PAX6				NR1H4				RASSF4
CYP27B1			SOCS1				GSTP1				HELLS
E2F8			TMSB10				TPI1				PIWIL2
SCARB1			MCM2				CYLD				TFAM
GLUD1			SELE				AURKA				FARSB
COL6A2			MIR367				HP				PRR13
SOCS1			FOLR2				PCSK2				PEX16
LHFPL6			SLC7A7				TOX4				FLVCR1
MSH2			JAK3				PEX12				RABGAP1L
PAX6			ISG15				ATXN2				EIF2AK1
TMSB10			GALC				COL5A2				SUCLA2
MCM2			PLPP6				EIF4EBP2				TTR
SELE			GLT8D1				S1PR1				FLT1
RGD1564865			PRICKLE2				XPA				IGF2
MIR367			SNAI2				CCNB2				ABL1
FOLR2			FAH				HSPA5				CCR5
SLC7A7			TM6SF2				CCR4				KRT18
JAK3			CYGB				RAD51C				MST1R
ISG15			DMD				YWHAH				PLOD2
PRICKLE2			GDF15				PCBD1				TAX1BP3
GALC			MT2A				TFPI2				LTB
GLT8D1			SERPINA6				CLPB				CCNB1
SNAI2			XBP1P1				ATP7A				SSR4
TM6SF2			CTSA				CCT2				CASP3
FAH			PPARD				PROCR				NUF2
GDF15			DAPK2				S1PR4				PEX6
CYGB			ALG11				ABCC8				BBC3
FAM134B			CUL3				MC3R				NR3C1
DMD			DHTKD1				PDHX				RSPO3
MT2A			CEP19				GLB1				PSMB8
SERPINA6			EPHX1				CDC20				SREBF1
CTSA			SRMS				CEBPD				DMTF1
CYP3A9			NUS1				ALOX5AP				GINS1
PPARD			IMMT				CDKN1B				ABCC1
DAPK2			DSCAM				UCHL1				LAP3
RDH2			FBF1				ARPC1B				NRP1
CUL3			MIR520B				PRAF2				PHKG2
DHTKD1			PIGV				GNAO1				SH3D19
ALG11			RCSD1				HRAS				GPNMB
EPHX1			MC4R				PCDHA4				MYCBP2
SRMS			CTSZ				ADCY3				PFN1
CEP19			GBA3				TST				CD40LG
NUS1			MKRN3-AS1				MAPK1				YTHDF2
IMMT			MIR23A				IL22				TACR1
DSCAM			TWNK				GALT				HOOK3
MIR520B			GABRD				MTHFR				NDUFS4
PIGV			BMPER				WIPI1				SPP1
RCSD1			MEOX2				CNR2				TMEM106B
MC4R			MIR625				FTL				MLPH
CTSZ			HNF4A				DPP7				TAGLN2
GBA3			SLC6A14				GNA11				CD3EAP
MKRN3-AS1			CXCL1				JUND				MRPS16
MIR23A			SLC22A2				ASS1				CFAP20
TWNK			IL3				TJP2				SIRT3
GABRD			LMF1				AMN				CNOT6
BMPER			FIS1				MIS12				ACTG1
MEOX2			CMTM3				CCK				ACAT1
MIR625			FGF2				IFRD1				MRAS
HNF4A			WFS1				PPOX				IQGAP2
SLC6A14			SLC51A				HMGA1				CSRNP1
CXCL1			SST				FOXA1				TIMP1
SLC22A2			ST8SIA1				BSG				NAA10
IL3			RFX5				ARHGAP9				CCT5
LMF1			CYP2A6				WNT1				ACLY
FIS1			ATP6V1D				CADPS2				HSPB1
CMTM3			MBTPS2				ATP7B				ANXA6
FGF2			PTH1R				SECISBP2				ALDH1L1
APON			MIR148B				PEX14				TCF19
WFS1			LMBRD1				INHBE				COPS3
SST			CRISPLD2				CCL3				PHKB
SLC51A			CDH13				ITIH3				ADD1
ST8SIA1			DLD				RASSF4				ATF3
RFX5			F12				PIWIL2				MYLK
CYP2A6			UTS2				TFAM				IGF2R
MBTPS2			ATG5				PRR13				TRIO
ATP6V1D			MT1F				PCSK1				FGF7
PTH1R			ZC3HC1				PEX16				CBS
MIR148B			APOF				EIF2AK1				MOGS
LMBRD1			TPM3				CSF3				KRAS
CRISPLD2			RNF39				BTC				ANGPTL4
CDH13			SNORD115-1				SUCLA2				ACSF3
F12			UCP3				COX17				TRIM24
DLD			CENPM				TTR				CCDC115
UTS2			ZFP57				FLT1				GRN
ATG5			ADRA1B				IGF2				GANAB
MT1F			EGR2				ABL1				SLC25A1
ZC3HC1			IRS2				CCR5				MRPL3
APOF			ZFHX3				KRT18				MEPE
TPM3			PHEX				IAPP				NECTIN2
RNF39			LARS2				MST1R				PDGFA
SNORD115-1			CAMK2D				ALB				RAB32
UCP3			PUM1				TAX1BP3				AHCY
CENPM			SLC22A23				TNFRSF11B				COX6B1
ZFP57			COQ10A				LTB				PRPH
ADRA1B			AKR1B10				CCNB1				PTPN18
EGR2			AARS2				SSR4				PTGS1
IRS2			ICAM2				CASP3				PSTPIP1
CYP2B1			CRIP1				NUF2				PDHA1
ZFHX3			JUP				PEX6				TOP2A
PHEX			MFSD2A				BBC3				PTEN
LARS2			CEBPA				NR3C1				SCO1
PUM1			IPW				PSMB8				SAT1
CAMK2D			SPR				SREBF1				FECH
SLC22A23			FGF4				DMTF1				AKR1C3
COQ10A			TPX2				LYZ				PTMA
AKR1B10			NOS1				SEZ6				NCOR1
ICAM2			ITLN1				SERPINB9				ARRB2
JUP			MIR142				IFNA1				GDI1
HPH1			SNX7				NRP1				GHR
MFSD2A			LARS1				PHKG2				EGLN3
AARS2			NUDT15				SH3D19				HK2
SECTM1B			APOB				GPNMB				VWF
CEBPA			RETREG1				MYCBP2				CPT1A
IPW			PEX11A				PFN1				PRKAA2
SPR			FOXRED1				CD40LG				BDNF
FGF4			PKMYT1				TACR1				CDC25C
TPX2			U2SURP				SHBG				PALB2
NOS1			AOC3				HOOK3				MST1
MIR142			LOXL1				SPP1				UHRF1
ITLN1			ATP2A3				MLPH				TMEM199
SNX7			RBP1				PKLR				CD44
LARS1			MIR449C				PLPP1				SLC9A1
NUDT15			LCP2				CD3EAP				FANCB
APOB			MIR154				DOCK10				BAMBI
PKMYT1			GAA				SERPING1				ATIC
U2SURP			GNE				CFAP20				TNFRSF14
PEX11A			ANG				SIRT3				AP2S1
FOXRED1			PDGFRL				CNOT6				IL10
AOC3			SH2B3				ACTG1				IRAK1
LOXL1			DCAF17				MRAS				SIX3
RBP1			SLC23A1				RPE65				EPCAM
ATP2A3			KIF14				IQGAP2				ADRA1A
MIR449C			SLC35C1				SERPINA7				ERP29
LCP2			MIR338				TIMP1				STAR
MIR154			SLC38A1				NAA10				MKI67
GAA			MFAP4				CCT5				BCKDK
SH2B3			LBR				ACLY				IL6
ANG			MMP3				HSPB1				MYO5B
PDGFRL			ENO3				ANXA6				FKBP1A
GNE			GSTO1				COPS3				OTUB2
DCAF17			IL13				PHKB				CD34
SLC23A1			GPAM				ADD1				DCD
KIF14			CD79B				TBX19				ECHS1
SLC35C1			SNAP29				ATF3				EPC2
MIR338			CDO1				TEDC2				SGSH
MFAP4			COX10				CHRM2				ISCA2
LBR			GFM1				MYLK				TUBA1B
MMP3			SLC17A2				HLA-DQA1				KIF18B
ENO3			STARD13				IGF2R				CCNE1
GSTO1			VSIR				TRIO				HSD17B4
IL13			LBP				FGF7				LIMK2
GPAM			GJC2				CBS				DBH
CD79B			CRYAB				ACOX3				NME2
SNAP29			LRRC28				MOGS				SLPI
CDO1			NR1H4				KRAS				KIF23
GFM1			KCTD11				CPB2				DDIT3
COX10			GSTP1				TRIM24				THBD
SLC17A2			TPI1				GRN				ACKR3
STARD13			SLC10A2				NOX1				ADA
VSIR			CYLD				GANAB				MVK
LBP			AURKA				TFF1				SLC22A12
MIR463			HP				NECTIN2				CYCS
NR1H4			PCSK2				PDGFA				PNPT1
CRYAB			TOX4				RAB32				SOAT1
LRRC28			PEX12				PRPH				HOXA10
TPI1			ATXN2				PTPN18				AKT1
GJC2			COL5A2				RGN				GRK5
GSTP1			EIF4EBP2				WNT7A				PHC1
SLC10A2			S1PR1				PTGS1				NPHP3
CYLD			XPA				PSTPIP1				PRDX1
AURKA			CCNB2				HLA-DQB1				STX16
HP			HSPA5				PDHA1				PLSCR1
PCSK2			CCR4				TOP2A				TIMD4
PEX12			MCCC1				PTEN				RHOQ
COL5A2			RAD51C				SAT1				TNK2
S1PR1			YWHAH				AKR1C3				SLC4A2
EIF4EBP2			ZIC4				SHH				STAT1
ATXN2			MIRLET7I				PTMA				AGFG1
XPA			PCBD1				NCOR1				SENP2
CCNB2			TFPI2				ARRB2				GPX1
HSPA5			ZNF257				GDI1				APPL1
CCR4			CLPB				GHR				APBB1IP
ZIC4			ATP7A				EGLN3				SH2B1
MCCC1			CCT2				HK2				SRP72
RAD51C			CYP7B1				VWF				RPS6
YWHAH			PROCR				CPT1A				YBX1
MIRLET7I			S1PR4				PRKAA2				NFKBIA
TFPI2			ABCC8				BDNF				LDLRAP1
PCBD1			MC3R				HGFAC				CD81
ZNF257			PDHX				CDC25C				CPS1
CLPB			GLB1				PALB2				DCN
ATP7A			MIR206				GJB1				FCGR3A
LTB4R1			CDC20				MST1				AMT
PROCR			CEBPD				UHRF1				HIP1
CYP7B1			CLEC4G				CD44				ARID4A
CCT2			KCNU1				SLC9A1				NEUROD1
RT1-DB1			ALOX5AP				FANCB				SIRT7
S1PR4			WDR76				BAMBI				PYGM
ABCC8			SBSPON				GSTM1				LIFR
MC3R			CDKN1B				TNFRSF14				LDHB
PDHX			PAH				AP2S1				ANLN
MIR206			UCHL1				IL10				TPP1
GLB1			ARPC1B				IRAK1				DMAP1
CDC20			PRAF2				SIX3				PAM
CEBPD			CHCHD10				EPCAM				PYCR2
CLEC4G			GNAO1				ADRA1A				SHC1
KCNU1			HRAS				ERP29				SDHAF2
ALOX5AP			PCDHA4				STAR				MAPK8IP1
WDR76			CD320				TINAGL1				NOS3
SBSPON			MIR4482				MKI67				RAB27A
CDKN1B			ABCB6				BCKDK				COQ4
PAH			ADCY3				IL6				TARDBP
UCHL1			TST				NPY1R				NFKBIE
ARPC1B			MAPK1				LCN2				BCL2L11
PRAF2			IL22				MYO5B				EIF2AK2
CHCHD10			FABP2				FKBP1A				ENO1
GNAO1			GALT				NBEA				BAK1
HRAS			MIRLET7E				OTUB2				AFF4
CD320			MTHFR				CD34				GNG8
MIR4482			WIPI1				ECHS1				POR
ABCB6			CNR2				TUBA1B				PLIN2
ADCY3			FTL				CCNE1				ATPAF1
TST			DPP7				NAT8				DCLRE1C
MIR292			GNA11				SPINT2				PCK1
MAPK1			JUND				HSD17B4				ANK3
RGD1565959			ASS1				LIMK2				FADD
IL22			PLSCR2				CALB2				RPGRIP1L
FABP2			TJP2				NME2				UROD
MIRLET7E			AMN				SLPI				CHAF1B
MTHFR			MIS12				KIF23				WDR45
GALT			CCK				DDIT3				SCAP
WIPI1			IFRD1				IL27				IFI35
CNR2			PPOX				THBD				AVP
GNA11			HMGA1				ADA				SYNRG
DPP7			FOXA1				MVK				ACADVL
FTL			BSG				SLC22A12				HNRNPA1
JUND			ARHGAP9				NBAS				LAMA1
ASS1			WNT1				CYCS				MCM6
PLSCR2			CADPS2				SGCB				ECT2
TJP2			ATP7B				HOXA10				IGF1
AMN			SECISBP2				AKT1				FLCN
MIS12			EBP				GRK5				MAPK14
RT1-DOA			PEX14				PHC1				ATF4
CCK			INHBE				NPHP3				ACTR3
PPOX			CCL3				PRDX1				HGF
IFRD1			ITIH3				IDH1				CHN2
HMGA1			RASSF4				STX16				TRPV1
FOXA1			ABAT				PLSCR1				BCR
BSG			CD200R1L				RHOQ				SERPINB2
ARHGAP9			HELLS				TNK2				HIF1A
WNT1			PIWIL2				SLC4A2				RAPGEF3
CADPS2			TFAM				STAT1				ERCC8
ATP7B			TKFC				DNAJB9				THBS2
SECISBP2			FARSB				AGFG1				UBE2E2
EBP			HECA				SENP2				PTTG1
PEX14			PRR13				GPX1				SUMO4
INHBE			PCSK1				CRP				HAGH
CCL3			PEX16				APPL1				CASP1
ITIH3			MIR1291				APBB1IP				LMNB2
RASSF4			FLVCR1				UGDH				GABRG2
SCD1			RABGAP1L				SH2B1				RGS5
ABAT			EIF2AK1				SRP72				BRCA2
TKFC			CSF3				RPS6				PPAT
HELLS			BTC				YBX1				FGA
PIWIL2			SUCLA2				NFKBIA				TNFSF10
TFAM			TRNP1				LDLRAP1				RCN1
FARSB			ALDH4A1				CA12				ADRB1
PRR13			COX17				CD81				AP3D1
PCSK1			MT1X				CPS1				GCSH
PEX16			TTR				DCN				RELL1
MIR1291			FLT1				DNAJC6				FDFT1
FLVCR1			SLC51B				FCGR3A				A2M
RABGAP1L			IGF2				HIP1				EP300
PYD3			ABL1				HOXD9				PRKCD
EIF2AK1			CCR5				ARID4A				BLOC1S3
CSF3			KRT18				NEUROD1				VARS1
BTC			IAPP				SIRT7				STAT3
SUCLA2			MIR193B				PYGM				SOX4
ALDH4A1			MST1R				LIFR				C5AR1
COX17			PLOD2				LDHB				AP3S1
TTR			ALB				ANLN				MAP4K2
FLT1			NAGS				TPP1				HHEX
SLC51B			TAX1BP3				DMAP1				TIAL1
IGF2			TNFRSF11B				PAM				CDH5
ABL1			LTB				PYCR2				INA
CCR5			CCNB1				SHC1				TONSL
MIR193B			SSR4				SDHAF2				CDKN2AIPNL
KRT18			FADS1				SERPINB8				MT1H
MST1R			CASP3				IL18BP				CCNF
PLOD2			NUF2				MAPK8IP1				DOCK7
TRNK			ALPK1				NOS3				DNAJC19
IAPP			PEX6				RAB27A				LGALS3BP
ALB			BBC3				TARDBP				CD38
NAGS			NR3C1				NFKBIE				CPOX
TAX1BP3			RSPO3				BCL2L11				HBA1
TNFRSF11B			PSMB8				EIF2AK2				TRMT10C
LTB			SLC23A2				ENO1				PTPRO
CCNB1			SREBF1				BAK1				NEFH
SSR4			DMTF1				AFF4				MCM4
FADS1			GINS1				POR				MAGEA6
NUF2			LYZ				PLIN2				FANCF
CASP3			PHOSPHO1				ATPAF1				ID2
ALPK1			ABCC1				DCLRE1C				PPARG
PEX6			SEZ6				FABP1				UNC93B1
BBC3			SERPINB9				LIPC				MVP
RSPO3			ACSL1				ANK3				PPP1R1A
NR3C1			IFNA1				FADD				BSCL2
PSMB8			MGAT2				PLA2G7				RMDN2
SREBF1			LAP3				RPH3AL				SERPINH1
GINS1			NRP1				CHAF1B				RNF6
PHOSPHO1			PHKG2				SCAP				BACH2
SEZ6			SH3D19				IFI35				TFR2
LYZ			GPNMB				TMPRSS15				FBXL18
ABCC1			FMO1				AVP				RGS3
SERPINB9			MYCBP2				SLC6A9				EGF
ACSL1			PFN1				UNC5CL				MAP4K5
IFNA1			CD40LG				SYNRG				EDNRA
MGAT2			YTHDF2				PRUNE2				B2M
LAP3			XAGE1B				HNRNPA1				LMO2
NRP1			TACR1				LAMA1				REEP5
PHKG2			SHBG				HRH2				CD36
GPNMB			HOOK3				MCM6				VKORC1
FMO1			NDUFS4				ECT2				BAP1
RDH3			FAM102B				CACNA1S				COG7
PFN1			SPP1				IGF1				TSC22D1
CD40LG			TMEM106B				MAPK14				AP3B1
YTHDF2			ABCC6				ATF4				ASNS
XAGE1B			MLPH				ACTR3				MAD2L1
SHBG			MIR219A1				HGF				ALG3
SPP1			PKLR				ABCB4				CFAP410
NDUFS4			PLPP1				CHN2				CENPE
FAM102B			TAGLN2				TRPV1				D2HGDH
TMEM106B			CD3EAP				BCR				RFXANK
ABCC6			DOCK10				SERPINB2				VCP
MLPH			MRPS16				C7				WLS
MIR219A1			SERPING1				HIF1A				ADAM17
PKLR			KBTBD11				RAPGEF3				KRT19
TAGLN2			CFAP20				ERCC8				CD3D
CRIP			NEIL3				THBS2				LTA
DOCK10			SIRT3				UBE2E2				TNFAIP8
MRPS16			CNOT6				PTTG1				NR4A1
SERPING1			ACTG1				SUMO4				INPP5D
KBTBD11			ACAT1				HAGH				HSPA1A
NEIL3			MRAS				CASP1				MYO1C
CFAP20			RPE65				GNPDA1				MAD2L2
SIRT3			MMAA				LMNB2				SOD1
ACTG1			IQGAP2				GABRG2				ETHE1
ACAT1			CSRNP1				BGLAP				MITF
MRAS			SERPINA7				RGS5				SLC20A1
RPE65			MIR200B				RAB30				HCK
MMAA			CAMK1G				BRCA2				PRDX2
IQGAP2			TIMP1				FGA				PPARGC1A
CSRNP1			MT1IP				GSR				PDLIM5
SERPINA7			NAA10				TNFSF10				CD274
MIR200B			CCT5				AMPD1				ACAD9
CAMK1G			ACLY				RCN1				CDKN2A
TIMP1			UGT2B17				ADRB1				NANOS1
NAA10			GPR182				AP3D1				SRP54
CCT5			HSPB1				GCSH				CARS2
SERPINA3M			SNHG11				SCN4A				CYP2C9
ACLY			G0S2				GSTM2				SEC23B
UGT2B17			KMO				GC				JDP2
GPR182			ABCG8				RELL1				ORC1
HSPB1			ANXA6				FDFT1				RRM2
SNHG11			ALDH1L1				A2M				TROAP
G0S2			TCF19				GRP				HADHB
KMO			COPS3				EP300				PLK1
ABCG8			PHKB				MMP15				PPP1R3A
TCF19			COLEC12				PRKCD				SLC2A4
ALDH1L1			ADD1				BLOC1S3				HSD11B2
ANXA6			TBX19				VARS1				MGME1
COPS3			ATF3				STAT3				BMP2
PHKB			TEDC2				SOX4				GGH
COLEC12			MIR126				C5AR1				HSDL2
ADD1			TYMP				AP3S1				PRKACA
TBX19			CHRM2				MAP4K2				GZMA
ATF3			CPT2				HHEX				MMP14
TEDC2			SLC13A5				POMC				PPARA
MIR126			MYLK				TIAL1				IBA57
TYMP			HLA-DQA1				CDH5				ATG7
CHRM2			IGF2R				INA				STAT4
CPT2			MIR6815				SI				TERT
SLC13A5			MIR222				CRHBP				DBNDD2
MYLK			TRIO				PTGER2				USP48
HLA-DQA1			FGF7				SERPINA4				EXO1
IGF2R			CBS				MT1H				GNAI2
MIR6815			ACOX3				CCNF				TUBA4A
TRIO			MOGS				DOCK7				B9D1
MIR222			FAM89A				FOLR1				ABI1
FGF7			LINC00221				LGALS3BP				AMMECR1
CBS			KRAS				RECK				DPYD
ACOX3			ANGPTL4				CD38				FASN
MOGS			ACSF3				HBA1				OSMR
FAM89A			CPB2				ASL				WRN
LINC00221			TRIM24				PTPRO				ADAMTS1
KRAS			MIR191				NEFH				FGF12
ANGPTL4			CCDC115				MCM4				MTCH2
ACSF3			GRN				FANCF				FASLG
TRIM24			CYP2R1				ID2				ZFYVE16
CPB2			NOX1				MAOA				ASPG
CYTB			GANAB				PPARG				ZMIZ1
MIR191			SLC25A1				MVP				KIF3C
CCDC115			MRPL3				CD14				COASY
GRN			TFF1				PPP1R1A				SLC25A4
CYP2R1			MEPE				SERPINH1				SQLE
NOX1			NECTIN2				PON1				TGFB1
GANAB			GOLT1A				BACH2				MAP3K5
SLC25A1			PDGFA				TFR2				SPTAN1
MRPL3			RAB32				FBXL18				ISCU
TFF1			AHCY				RGS3				ATP5F1B
MEPE			ADGRG7				EGF				CIDEA
NECTIN2			COX6B1				MAP4K5				CALCR
PDGFA			PRPH				EDNRA				LDLR
RAB32			PTPN18				B2M				PRDX3
AHCY			DHRS7				ROBO2				DLGAP5
ADGRG7			ANO6				LMO2				RGS2
COX6B1			MIR197				CD36				ZDHHC13
PRPH			RGN				BAP1				GLIPR1
PTPN18			WNT7A				COG7				SLC25A3
DHRS7			PTGS1				TSC22D1				IGF2BP3
RT1-DMB			PSTPIP1				AP3B1				ARG1
ANO6			APRT				ASNS				COPS5
RGN			HLA-DQB1				OAT				SLC12A3
MIR197			PDHA1				MAD2L1				COX15
WNT7A			SELENOP				CENPE				MCCC2
PTGS1			TOP2A				HLA-DPB1				SLC6A8
PSTPIP1			PTEN				RFXANK				PARP1
HLA-DQB1			CSMD1				VCP				CDC25B
SELENOP			SCO1				ADAM17				TAP1
TOP2A			SAT1				KRT19				FMNL1
APRT			FECH				CD3D				FZD8
PDHA1			AKR1C3				LTA				VLDLR
PTEN			SHH				TNFAIP8				PON2
CSMD1			PTMA				NR4A1				PEX7
SCO1			NCOR1				INPP5D				APOC3
SAT1			MIR1290				HSPA1A				NCOR2
FECH			ARRB2				MYO1C				PGLS
AKR1C3			GDI1				MAD2L2				LDHA
OAS1A			GHR				KL				CAST
SHH			OLFML2A				SOD1				PML
PTMA			EGLN3				ETHE1				ZEB2
NCOR1			MIR194-2				MITF				LAT
MIR1290			HK2				ERAP1				OGDH
GHR			VWF				CD200R1				PSEN1
OLFML2A			CPT1A				HCK				IRS1
GDI1			CLEC16A				KCNJ11				SYP
ARRB2			PRKAA2				PRDX2				VASP
EGLN3			BDNF				PSAP				DMP1
MIR194-2			HGFAC				C1S				MARS1
VWF			CDC25C				PPARGC1A				IL1RAP
CST3			TMEM117				PDLIM5				CXCR5
HK2			PALB2				CDKN2A				HPCAL1
CPT1A			GJB1				NANOS1				PRKCE
CLEC16A			TMEM178A				SRP54				COG2
PRKAA2			C1QTNF6				DPM2				LGR4
BDNF			MST1				AKR7A3				NHLH2
HGFAC			UHRF1				CYP2C9				ACE
CDC25C			TMEM199				SEC23B				CYC1
TMEM117			CD44				JDP2				APEX1
PALB2			SLC37A4				ORC1				S100A10
SLCO1A1			OPA3				INHBC				APLN
GJB1			SLC9A1				RRM2				ISYNA1
ABCB1B			FANCB				TROAP				FGFR1
C1QTNF6			SLC25A16				C8G				ALDH2
MST1			BAMBI				HADHB				BIRC5
UHRF1			GSTM1				MGP				ALDH3A2
TMEM199			ATIC				CPN1				FGF23
CD44			TNFRSF14				PLK1				ANXA5
SLC37A4			AP2S1				PTH				CC2D2A
OPA3			IL10				PPP1R3A				NR1I3
SLC9A1			IRAK1				SLC2A4				MT-ND1
FANCB			SIX3				MGME1				COG5
GSTM1			EPCAM				BMP2				MED12
BAMBI			ADRA1A				PRKACA				UQCRQ
TNFRSF14			ERP29				GZMA				CLP1
ATIC			STAR				DHCR24				COMT
AP2S1			TINAGL1				MMP14				COQ8A
IL10			MKI67				PPARA				CREBBP
IRAK1			HPD				ATG7				PTAFR
SIX3			BCKDK				STAT4				ZFP36
EPCAM			IL6				TERT				ACTB
ADRA1A			NPY1R				DBNDD2				CHRM3
ERP29			LCN2				F5				RIN2
STAR			MMUT				EXO1				PRNP
MKI67			MYO5B				GNAI2				DDR2
HPD			PLVAP				TUBA4A				SCFD1
BCKDK			FKBP1A				B9D1				SDC3
IL6			NBEA				ABI1				CLIC1
NPY1R			OTUB2				FA2H				CASP12
LCN2			CD34				PLPP2				NID1
MMUT			DCD				FASN				SNX18
MYO5B			ECHS1				TNFRSF12A				HLA-A
RGD1307603			EPC2				OSMR				BLK
PLVAP			MIR192				WRN				MMP2
FKBP1A			SGSH				ADAMTS1				HDAC2
OTUB2			MIR615				PCYT1A				PDSS1
NBEA			RDH13				CTSK				AHR
CD34			ISCA2				FGF12				MYO1B
DCD			TUBA1B				MTCH2				PLA2G4A
ECHS1			KIF18B				FASLG				MYO9B
EPC2			CCNE1				ZFYVE16				APOA4
MIR192			NAT8				MACO1				NR4A3
TRNS2			MT1A				IL12A				FAS
SGSH			SPINT2				ZMIZ1				GFER
MIR615			HSD17B4				KIF3C				GSK3B
RDH13			LIMK2				COASY				SRGN
ISCA2			ENPP2				SLC25A4				SULT2A1
TUBA1B			ABCC3				TGFB1				SETX
KIF18B			CALB2				MAP3K5				IQGAP1
CCNE1			DBH				SPTAN1				GPHN
NAT8			DNAJC12				CTSE				NUSAP1
MT1A			COA5				ATP5F1B				GADD45A
SPINT2			NME2				CIDEA				SLC9A3R1
HSD17B4			SLPI				CALCR				HSF1
LIMK2			KIF23				LDLR				POLG2
ENPP2			DDIT3				PRDX3				FANCD2
ABCC3			HIKESHI				DLGAP5				ABHD5
CALB2			IL27				RGS2				ARNT
DBH			THBD				SLC25A3				MTMR7
DNAJC12			ACKR3				ARG1				RNF43
NME2			ADA				COPS5				USP5
SLPI			MVK				S1PR2				NOTCH1
COA5			AGXT2				SLC12A3				MYO1E
KIF23			SLC22A12				SLC6A8				VCL
DDIT3			NBAS				PARP1				HEXIM1
HIKESHI			CYCS				CDC25B				DNAJC3
IL27			PNPT1				TAP1				TGFBR1
THBD			MAOB				FMNL1				FANCG
ACKR3			SOAT1				CYP19A1				KMT2C
ADA			CYP26A1				FZD8				LGMN
MVK			PIEZO1				VLDLR				PFKM
AGXT2			SGCB				R3HDM2				AGPS
SLC22A12			HSD17B2				PON2				PPM1B
NBAS			HOXA10				PEX7				SKA1
CYCS			AKT1				HADH				HOPX
PNPT1			GRK5				BDKRB1				NANOS3
MAOB			PHC1				NCOR2				RAB8B
SOAT1			NPHP3				PGLS				AVPR2
SGCB			PRDX1				LDHA				HFE
CYP26A1			IDH1				CAST				IFIH1
PIEZO1			STX16				SPINK1				UBE2T
HSD17B2			PLSCR1				ACHE				SAMHD1
HOXA10			TIMD4				PML				AIFM1
HPCL2			GASK1B				ZEB2				CDK1
AKT1			RHOQ				LAT				COG8
GRK5			TNK2				OGDH				PANX1
NPHP3			GNAS-AS1				PSEN1				PSME2
PRDX1			ADH4				LTA4H				ACACA
IDH1			SLC4A2				VIPR1				NPHS1
STX16			CYP1B1				KNG1				FOXP3
PLSCR1			STAT1				IRS1				TRPV4
TIMD4			DNAJB9				PPP1R17				GLIS3
GASK1B			AGFG1				SYP				NDRG1
TNK2			SENP2				VASP				NCAPG
RHOQ			GPX1				DMP1				AKTIP
UGT2B			CRP				MARS1				HSPD1
GNAS-AS1			APPL1				IL1RAP				CCM2
ADH4			ARHGAP11A				CXCR5				RPS6KA3
SLC4A2			APBB1IP				HPCAL1				RNF2
CYP1B1			UGDH				PRKCE				FANCM
STAT1			GCLC				COG2				TALDO1
DNAJB9			SH2B1				NHLH2				PODXL
AGFG1			SRP72				ABCB11				CDKN2C
SENP2			RPS6				ACE				MT-ND5
GPX1			YBX1				CYC1				SRSF5
CRP			DRAM1				GCHFR				IGF2BP1
APPL1			NFKBIA				APEX1				E2F1
ARHGAP11A			LDLRAP1				GUSB				BCL2L1
APBB1IP			CA12				S100A10				CD80
UGDH			CD81				INPP5E				RSU1
GCLC			CPS1				MBL2				S100A11
TRNT			DCN				ISYNA1				PEX1
SH2B1			DNAJC6				FGFR1				CLN3
SRP72			FCGR3A				ALDH2				ASF1B
RPS6			AMT				BIRC5				HMGB1
YBX1			HIP1				SLC4A4				PIK3CA
DRAM1			HOXD9				ARL11				ASPM
RGD1566227			ARID4A				GBE1				ITGB3
NFKBIA			NEUROD1				FGF23				LYRM7
LDLRAP1			SIRT7				ANXA5				PRKCB
CA12			XPR1				NR1I3				TBC1D4
CD81			MT-TP				MT-ND1				CTTNBP2NL
DCN			MIR26B				COG5				TRIM37
CPS1			PYGM				MED12				TMEM67
HOXD9			LIFR				PRKCH				GORAB
FCGR3A			LDHB				UQCRQ				CDK4
DNAJC6			ANLN				CLP1				EZH2
HIP1			TPP1				COMT				GRIK5
AMT			DMAP1				COQ8A				AP1S1
NEUROD1			PAM				PCOLCE				PTF1A
SIRT7			PYCR2				CREBBP				GPX3
XPR1			MIR27B				PTAFR				PRPS1
BCL2A1D			SHC1				KCNJ8				GMNN
MIR26B			ACAD8				ZFP36				TTC19
PYGM			SDHAF2				MT-CO3				ASH1L
LIFR			SLC16A7				ACTB				IL1B
LDHB			CYP21A2				MOK				PLIN1
ANLN			SERPINB8				TRH				FGB
TPP1			IL18BP				CHRM3				IL6R
PAM			CYP2C18				RIN2				DIDO1
PYCR2			MAPK8IP1				PRNP				SFRP1
MIR27B			ADH1A				DDR2				MC1R
SHC1			GAMT				SCFD1				NEK2
ACAD8			NOS3				SDC3				TUBB6
SDHAF2			RAB27A				CLIC1				ARNTL
SLC16A7			COQ4				IL9				RHAG
CYP21A2			COA6				NID1				TNFRSF9
IL18BP			TARDBP				SNX18				GNAS
MAPK8IP1			NFKBIE				HLA-A				TAZ
ADH1A			BCL2L11				BLK				PDGFB
NOS3			EIF2AK2				MMP2				SNCA
GAMT			CHSY1				BBOX1				RRM2B
RAB27A			ENO1				HDAC2				SLC2A2
COQ4			MIR4448				AHR				MT1G
COA6			BAK1				IL33				NR1I2
TARDBP			GPX8				PLA2G4A				TTK
NFKBIE			AFF4				ENPEP				FOXO3
BCL2L11			GNG8				MYO9B				RAG2
CHSY1			POR				APOA4				NFKB1
MIR4448			PLIN2				NR4A3				ZDHHC23
ENO1			PLA2G6				FAS				NDUFB7
BAK1			MIR149				PMCH				TBL1XR1
GPX8			ATPAF1				TACO1				CAV3
AFF4			DCLRE1C				GFER				COG4
GNG8			FABP1				GSK3B				PTK2
POR			PCK1				SRGN				RCAN1
PLIN2			LIPC				IQGAP1				PKD2
PLA2G6			ANK3				GPHN				FN1
MIR149			FADD				GADD45A				POLH
DCLRE1C			MIR301A				TGM1				BLM
ATPAF1			PLA2G7				SLC9A3R1				GPX4
PCK1			RPGRIP1L				HSF1				ARID1A
RPGRIP1L			RPH3AL				PDZRN3				CDCA3
LIPC			UROD				FANCD2				MTOR
FADD			CHAF1B				ABHD5				NAMPT
RPH3AL			MIR2116				ARNT				JUN
MIR301A			WDR45				MTMR7				FOSB
PLA2G7			SCAP				USP5				NPDC1
ANK3			IFI35				NOTCH1				SRI
FABP1			TMPRSS15				MYO1E				AGA
UROD			AVP				IL10RB				PITX1
CHAF1B			SLC6A9				VCL				PLTP
MIR2116			UNC5CL				HEXIM1				PEX11B
WDR45			SYNRG				FCGR1A				CKB
SCAP			ACADVL				DNAJC3				SQSTM1
IFI35			ADAMTSL2				TGFBR1				SUCLG2
TMPRSS15			PRUNE2				FANCG				MAP1LC3B
AVP			UGT1A				IDUA				PMEPA1
SLC6A9			HNRNPA1				PFKM				MGMT
UNC5CL			LAMA1				AGPS				PTPRD
SYNRG			HRH2				BLVRB				CDC45
ACADVL			IER3IP1				PPM1B				ARID1B
PRUNE2			ALG8				SKA1				OCRL
ADAMTSL2			MCM6				HOPX				PGK1
UGT1A			ECT2				RAB8B				RPIA
HNRNPA1			SELENOW				AVPR2				MAP3K8
LAMA1			HSD11B1				HFE				AGXT
HRH2			CACNA1S				GABRR2				SLX4
IER3IP1			FOXN1				AIFM1				TGFB3
ALG8			GP2				MOCS2				DBT
MCM6			IGF1				CDK1				TUBA1C
ECT2			FLCN				PANX1				GFPT1
SELENOW			MAPK14				PSME2				TYK2
HSD11B1			ATF4				ACACA				CNKSR2
GP2			ACTR3				NPHS1				GRIA3
IGF1			HGF				FOXP3				MSN
FOXN1			MIR184				TRPV4				DEPDC1B
CACNA1S			ABCB4				CNTNAP4				CELF2
FLCN			CHN2				GLIS3				P4HB
MAPK14			TRPV1				NDRG1				PLG
ATF4			KCNK16				NCAPG				CCT3
HGF			BCR				AKTIP				DES
ACTR3			SERPINB2				HSPD1				LIN7A
MIR184			C7				RPS6KA3				SLC12A2
ABCB4			HIF1A				DDC				ABCC2
CHN2			RAPGEF3				RNF2				TYRP1
TRPV1			ERCC8				TALDO1				PAN2
KCNK16			MIR375				OLFML3				ATP5F1E
BCR			THBS2				PODXL				DNM1L
SERPINB2			MIR34C				CDKN2C				SNAI1
C7			UBE2E2				SRSF5				LGALS3
HIF1A			PTTG1				IGF2BP1				NDC80
RAPGEF3			SUMO4				E2F1				PPP3CA
THBS2			HAGH				BCL2L1				CIITA
MIR375			CASP1				PTS				LGALS2
UBE2E2			GNPDA1				CD80				TNF
MIR34C			LMNB2				RSU1				ARRB1
ERCC8			GABRG2				S100A11				ATP6V0A4
PTTG1			DHRS3				PEX1				CACNA1C
SUMO4			GPIHBP1				CLCN5				COL4A1
HAGH			BGLAP				ASF1B				NPC2
CASP1			RGS5				HMGB1				FATE1
GNPDA1			DENND1B				PIK3CA				RTN4
LMNB2			RAB30				ASPM				DUSP6
GABRG2			BRCA2				ITGB3				GRHPR
DHRS3			MIR1296				PRKCB				TDO2
RGS5			PPAT				SLC22A3				INSIG2
GPIHBP1			SLC16A12				SLC40A1				PRF1
BGLAP			GALE				VASN				ACTN4
DENND1B			RIPOR3				TBC1D4				STIM1
RAB30			FGA				TRIM37				CFH
BRCA2			GSR				TMEM67				TIAM1
PPAT			TNFSF10				BAAT				MYOC
MIR1296			AMPD1				UMPS				VEGFA
SLC16A12			RCN1				SLC26A6				PSMA4
GALE			MIR1246				GORAB				SIM1
FGA			ADRB1				CDK4				SIX2
TNFSF10			KHK				EZH2				BCKDHA
GSR			AP3D1				GRIK5				JADE2
AMPD1			GCSH				AP1S1				KMT2B
RCN1			SCN4A				PTF1A				KIF20A
MIR1246			TCIM				LAMC2				PLEKHA1
HAMP2			GSTM2				PRPS1				KIF5B
ADRB1			GC				GMNN				PHGDH
KHK			RELL1				TTC19				SLC6A1
AP3D1			FDFT1				DEPP1				NOTCH2
GCSH			A2M				ASH1L				RET
TCIM			GRP				PCDHA6				F2
SCN4A			EP300				IL1B				KDR
GSTM2			MMP15				PLIN1				PTPN1
GC			PRKCD				FGB				ENO2
RELL1			TTC39A				IL6R				MYADM
FDFT1			BLOC1S3				DIDO1				ADRB2
A2M			VARS1				SFRP1				TAT
GRP			STAT3				MC1R				GAS7
RT1-BA			SOX4				NEK2				TICRR
MMP15			TMEM38B				ARNTL				CCDC92
TTC39A			C5AR1				RHAG				CDT1
PRKCD			AP3S1				TNFRSF9				TRAFD1
EP300			MAP4K2				GNAS				TRIB3
BLOC1S3			HHEX				TAZ				ACOX1
STAT3			POMC				GTPBP3				PRDX5
SOX4			TIAL1				PDGFB				HOOK1
SLFN2			MIR148A				SNCA				IVNS1ABP
TMEM38B			CDH5				RETN				SPIB
C5AR1			CXCL14				RRM2B				TLR4
AP3S1			INA				SLC2A2				INHBA
HHEX			SI				MT1G				TP53
POMC			MIR10B				NR1I2				DTL
TIAL1			CRHBP				TTK				WDR1
MIR148A			RNASE4				FOXO3				ZWINT
CDH5			REXO2				RAG2				MTBP
CXCL14			TONSL				NFKB1				CYP1A2
SI			ASMT				ZDHHC23				MAT1A
INA			MIR365A				PPY				TBXA2R
RGD1562339			SNX10				TBL1XR1				MLH3
MIR10B			HGSNAT				CAV3				FANCC
CRHBP			PTGER2				COG4				GNMT
RNASE4			CDKN2AIPNL				PTK2				GLP1R
TONSL			SERPINA4				RCAN1				TERF1
ASMT			MT1H				PKD2				GNAZ
MIR365A			CCNF				FN1				MBTPS1
SNX10			DOCK7				POLH				DDOST
HGSNAT			CYP8B1				HOXA3				KLB
PQLC3			FOLR1				BLM				SGK3
PTGER2			MIR3173				ARID1A				OCLN
CDKN2AIPNL			DNAJC19				CDCA3				ABCA1
SERPINA4			LGALS3BP				MTOR				GSN
CCNF			RECK				MINDY3				PRKAR1A
DOCK7			XDH				JUN				PMPCA
CYP8B1			CD38				IL15				CTLA4
MIR3173			CPOX				NT5E				MKRN3
FOLR1			MIR1307				FOSB				PTPRU
DNAJC19			HBA1				NPDC1				PFKP
RECK			TRMT10C				BCS1L				AXL
LGALS3BP			NEGR1				SRI				CLN8
XDH			ASL				AGL				CCNH
MIR103-1			PTPRO				AGA				VPS33A
CD38			SLC6A20				PITX1				MSH6
CPOX			NEFH				PLTP				H6PD
MIR1307			MGAT5				PEX11B				MLH1
TRMT10C			INMT				CKB				GPR143
HBA1			MCM4				SQSTM1				SREBF2
SLC6A20			MAGEA6				LCP1				COMMD1
ASL			FANCF				ALAS2				COQ9
PTPRO			ID2				CLEC4F				TCTN1
NEGR1			MAOA				SUCLG2				HMGB2
KB15			ACOX2				MAP1LC3B				PIK3R1
NEFH			GK				PMEPA1				OGG1
MGAT5			PPARG				MGMT				CLEC1B
INMT			UNC93B1				CALCA				CD74
MCM4			LINGO2				VSIG4				HMGCR
MAGEA6			MVP				F9				NLRP4
FANCF			CD14				CCL20				MT-ND6
ID2			SLC17A3				NPPC				TMSB4X
MAOA			PPP1R1A				PTPRD				NONO
ACOX2			BSCL2				GCGR				NTRK2
GK			RMDN2				PNP				LAMP2
PPARG			CARTPT				CDC45				CAVIN1
UNC93B1			SERPINH1				ARID1B				SNAP23
LINGO2			RNF6				LSP1				SLC38A9
MVP			PON1				OCRL				PHLDA1
CD14			BACH2				PGK1				GHRL
SLC17A3			OCA2				RPIA				MECP2
PPP1R1A			MIR1-1				DGKD				NR0B2
RMDN2			SLC44A2				MAP3K8				ARID2
BSCL2			TFR2				AGXT				ABCB1
CARTPT			FBXL18				SLX4				WDR62
SERPINH1			RGS3				TGFB3				BCL3
RNF6			EGF				GPT				KCNQ1
PON1			KLF14				IFI27				MAP1LC3A
BACH2			MIR30D				TUBA1C				GBA
PPAP2A			MAP4K5				GFPT1				ATP5F1A
OCA2			EDNRA				TYK2				ERN1
MIR1-1			B2M				SLC17A1				XPC
SLC44A2			MIR939				CNKSR2				MSH5
TFR2			ROBO2				GRIA3				ANXA2
FBXL18			LMO2				BCHE				MBOAT7
RGS3			REEP5				MSN				SLC1A1
EGF			CD36				CELF2				C3
MIR30D			HDC				P4HB				VDR
KLF14			VKORC1				PLG				ADD3
MIR939			BAP1				CCT3				EIF2AK3
ROBO2			RNASE12				DES				BCKDHB
EDNRA			COG7				LIN7A				HMMR
B2M			TSC22D1				SLC12A2				RAB21
LMO2			AP3B1				ABCC2				IGFBP2
REEP5			ASNS				IL2				ETFA
CD36			CYP7A1				ORM1				FASTKD2
HDC			OAT				TYRP1				NOX4
VKORC1			MAD2L1				PAN2				DECR1
BAP1			STAB2				DNM1L				SKA3
COG7			ALG3				SNAI1				SKAP2
TSC22D1			CFAP410				LGALS3				ALG9
AP3B1			FRY				NDC80				NR1H2
ASNS			CENPE				PPP3CA				CCS
OAT			D2HGDH				CIITA				NDUFAF2
CYP7A1			SNORD118				LGALS2				RAB40B
MAD2L1			HLA-DPB1				IL31RA				DPP10
MIR347			RFXANK				TNF				YARS2
STAB2			MACROD2				ARRB1				KIFC1
ALG3			SAMD11				ATP6V0A4				TPM1
FRY			VCP				CACNA1C				IVD
CFAP410			WLS				COL4A1				ABCD1
CENPE			ADAM17				NPC2				C1QB
D2HGDH			EPX				FATE1				YWHAZ
SNORD118			KRT19				RTN4				CASP7
HLA-DPB1			CD3D				DUSP6				HMG20A
SAMD11			LTA				GRHPR				CENPU
MACROD2			TNFAIP8				INSIG2				MAF
VCP			NR4A1				CCR2				PPM1K
WLS			ACADSB				PRF1				CANX
RFXANK			INPP5D				ACTN4				UQCC2
KRT19			HSPA1A				STIM1				GNGT2
ADAM17			MYO1C				CFH				FANCI
LTA			MAD2L2				TIAM1				TKT
CD3D			GDPD3				MYOC				PNKP
TNFAIP8			CSAD				CNDP2				HNF1A
NR4A1			TSTD3				VEGFA				TMEM43
ACADSB			KL				PSMA4				CLU
INPP5D			NUDT16				ANXA3				USP2
HSPA1A			SOD1				HOXA13				SNRPN
MYO1C			ETHE1				SIM1				TAP2
MAD2L2			MIR195				SIX2				NHEJ1
GDPD3			MITF				KIF20A				RARS1
CSAD			ERAP1				PLEKHA1				ACOT9
TSTD3			CD200R1				KIF5B				RAD51
SOD1			ADAMTS9				PHGDH				ANXA1
NUDT16			HIGD2A				SLC25A20				S100A6
KL			SLC20A1				SLC6A1				COL5A1
ETHE1			XPNPEP2				NOTCH2				GSTM4
MIR195			MIR10A				RET				GCDH
MITF			HCK				MRC1				FLAD1
ERAP1			MIR127				F2				TXN2
CD200R1			MIR361				KDR				ITGB2
ADAMTS9			KCNJ11				PTPN1				IGBP1
SLC20A1			PRDX2				ENO2				AURKB
HIGD2A			PSAP				MYDGF				NOL3
XPNPEP2			C1S				ADRB2				SP1
MIR10A			PPARGC1A				AGER				ADCY8
HCK			PDLIM5				GALNT13				EZR
MIR361			MTRR				GAS7				NR1D1
MIR127			CD274				LRAT				CENPW
PRDX2			ACAD9				CCDC92				U2AF1
KCNJ11			CDKN2A				CDT1				PMS2
PSAP			NANOS1				TRAFD1				IFNAR2
C1S			BTF3P11				TRIB3				PHF6
PPARGC1A			SRP54				ACOX1				RRM1
PDLIM5			DPM2				PRDX5				LPXN
MTRR			HSD17B3				HOOK1				XIAP
CDKN2A			ALDH6A1				IVNS1ABP				ABCD3
CD274			CARS2				SPIB				CHEK2
ACAD9			AKR7A3				TLR4				GNB3
SRP54			CYP2C9				INHBA				IRF2
DPM2			SEC23B				TP53				MAGEL2
TRP53			JDP2				DTL				MX1
HSD17B3			ORC1				WDR1				LGALS1
ALDH6A1			INHBC				ZWINT				ITGB1
SEC23B			CTH				MTBP				ID4
AKR7A3			TYMS				OXT				MAGEA3
CYP2C9			RRM2				CYP1A2				CRABP2
CARS2			TROAP				TBXA2R				PCK2
JDP2			C8G				MLH3				CLEC4M
ORC1			HADHB				FANCC				PPARGC1B
INHBC			ABCG1				GNMT				LETM1
CTH			MGP				GLP1R				NOTCH3
TYMS			CPN1				TERF1				FIG4
RRM2			PLK1				GNAZ				NQO1
TROAP			PTH				MBTPS1				BID
C8G			PPP1R3A				TYROBP				PRLR
HADHB			SLC2A4				SGK3				SERPINA1
ABCG1			MLYCD				HMBS				PYCR1
MGP			MIR221				OCLN				FBP1
CPN1			UQCC3				ABCA1				MAN2B1
PLK1			HSD11B2				GSN				ELAC2
PTH			LGALSL				NQO2				CENPA
PPP1R3A			C2CD4A				GRK4				SMAD5
SLC2A4			MGME1				PRKAR1A				SORL1
MLYCD			BMP2				RNASE6				ADRA1D
MIR221			GGH				PIGY				PEG3
UQCC3			HSDL2				PMPCA				PKP1
HSD11B2			MTFMT				CTLA4				COG6
LGALSL			MIR378I				PTPRU				TCF20
C2CD4A			PRKACA				PFKP				EIF2AK4
MGME1			GZMA				AXL				ZIC2
COX3			DHCR24				CCNH				SMAD4
BMP2			MMP14				VPS33A				MTTP
GGH			PPARA				HHIP				PRDX6
HSDL2			IBA57				MSH6				ICAM3
MTFMT			MIR1303				MLH1				BICD2
MIR378I			ATG7				GPR143				CCNG1
PRKACA			MIR30C2				SREBF2				THBS1
GZMA			STAT4				COMMD1				PTHLH
DHCR24			TERT				COQ9				IGFBP7
HBA-A1			DBNDD2				CYP11B1				ACACB
PPARA			F5				SEC63				FGF13
MMP14			MIR22				C6				BMP6
IBA57			USP48				HMGB2				KIF15
MIR1303			EXO1				PIK3R1				LRP2
ATG7			GNAI2				CLEC11A				CD276
MIR30C2			SC5D				OGG1				BRAF
TERT			TUBA4A				CLEC1B				PRDX4
STAT4			B9D1				CD74				GTSE1
DBNDD2			ABI1				HMGCR				DPP6
F5			AMMECR1				NLRP4				CBR1
MIR22			DPYD				HPGDS				CAV1
USP48			FA2H				PLXDC1				MELK
EXO1			MIR132				TMSB4X				MAFG
GNAI2			PLPP2				NONO				BCL2
SC5D			FASN				NTRK2				SPN
TUBA4A			TNFRSF12A				LAMP2				IL2RG
B9D1			OSMR				CAVIN1				DARS2
ABI1			WRN				SNAP23				LRRFIP1
MIR132			ADAMTS1				PHLDA1				EFNB1
DPYD			PCYT1A				CYB5A				DTNBP1
PLPP2			ALG6				GHRL				FGF3
AMMECR1			CTSK				MECP2				GDF2
TNFRSF12A			FGF12				NR0B2				RAD54L
FASN			MIR6852				ARID2				BDKRB2
OSMR			MTCH2				ABCB1				AKT2
WRN			FASLG				WDR62				PSMA5
ADAMTS1			ZFYVE16				BCL3				CTC1
PCYT1A			MT1M				CXCL10				ECE1
MIR6852			MACO1				KCNQ1				GH1
FGF12			ASPG				MAP1LC3A				GZMB
CTSK			IL12A				GBA				CD3E
ALG6			GBP4				ATP5F1A				ITGA1
INS2			MIR218-1				SULT1E1				ANKRD11
MTCH2			MIR17				ERN1				PPTC7
FASLG			ZMIZ1				XPC				ERCC2
ZFYVE16			KIF3C				MSH5				IKBKB
MACO1			COASY				ANXA2				LTC4S
ASPG			SLC25A4				DPYS				KDM8
IL12A			SQLE				SLC1A1				GRB14
GBP4			TGFB1				C3				PDLIM4
MIR218-1			MAP3K5				VDR				ANXA7
MIR17			SPTAN1				ADD3				CST3
ZMIZ1			MIR139				ORAI1				F3
KIF3C			ISCU				MT-CO2				CD63
COASY			CTSE				EIF2AK3				PCNA
SQLE			ATP5F1B				HMMR				PGM1
TGFB1			CIDEA				TH				CCND2
SLC25A4			CALCR				SLC3A1				RACGAP1
MAP3K5			LDLR				IGFBP2				CEP55
MIR153			PRDX3				NOX4				ARHGDIB
SPTAN1			DLGAP5				SKAP2				STMN1
MIR139			MIR27A				ALG9				BRD4
ISCU			RGS2				NR1H2				KRT8
CTSE			ZDHHC13				CCS				PNRC1
CIDEA			GLIPR1				TPM1				NEU1
LDLR			SLC25A3				ABCD1				TXN
CALCR			IGF2BP3				S1PR5				LEPR
PRDX3			BPNT1				C1QB				G6PD
DLGAP5			ASPA				YWHAZ				SPC25
MIR27A			ARG1				CASP7				FZR1
RGS2			HIBCH				ANTXR2				AXIN1
ZDHHC13			COPS5				HMG20A				EFNB2
GLIPR1			S1PR2				CENPU				AKAP1
SLC25A3			SLC12A3				MAF				HEXB
IGF2BP3			COX15				CANX				UBE2L3
BPNT1			MIR125B2				GNGT2				SMAD3
ASPA			MCCC2				FANCI				MAPT
ARG1			MIR30A				TKT				EPO
HIBCH			MIR98				PNKP				ZSCAN22
COPS5			SLC6A8				HNF1A				CYP11A1
SLC12A3			PARP1				TMEM43				RUNX3
S1PR2			SLC46A1				CLU				MYL9
COX15			CDC25B				USP2				MBD4
C12ORF65			TAP1				SNRPN				TBC1D1
MIR125B2			FMNL1				TAP2				TFF3
MIR98			CYP19A1				NHEJ1				CYBA
MIR30A			FZD8				RARS1				CCNDBP1
MCCC2			VLDLR				FGF19				SLC35A2
SLC6A8			MIR345				CTSF				ADCY5
PARP1			MIR200A				RAD51				GFAP
SLC46A1			R3HDM2				ANXA1				BUB1
CDC25B			STK10				S100A6				POLD1
TAP1			TM6SF1				COL5A1				SESN2
FMNL1			PON2				GSTM4				GCK
VLDLR			PEX7				ANGPTL3				LIPE
CYP19A1			PXDN				CCL2				GRIK2
FZD8			APOC3				FLAD1				HLA-C
MIR351			HADH				ITGB2				RXRA
MIR345			NFXL1				IGBP1				COL1A2
R3HDM2			BDKRB1				CFD				PLIN3
TM6SF1			NCOR2				AURKB				CCDC134
STK10			PGLS				NOL3				RPS6KB1
MIR200A			LDHA				NAGA				EPB41L2
ES2			QDPR				SP1				HNF1B
PON2			CAST				ADCY8				PSMB10
PEX7			CCDC80				EZR				COG1
PXDN			PNPLA3				NR1D1				ACTN1
APOC3			SPINK1				GCNT1				BMP7
HADH			PET100				U2AF1				CEP131
NFXL1			ACHE				PMS2				HAVCR1
NCOR2			ADGRE1				IFNAR2				PPT1
BDKRB1			PML				RRM1				MTNR1B
PGLS			ZEB2				LPXN				MIR143
LDHA			LAT				XIAP				LAS1L
QDPR			OGDH				ABCD3				FAT1
CAST			PSEN1				CHEK2				OCIAD1
CCDC80			MIR627				GNB3				TGFBR2
PNPLA3			LTA4H				IRF2				CSPG4
SPINK1			FAAH				MX1				SMC2
PET100			ANGPTL6				LGALS1				PCSK9
ACHE			VIPR1				ITGB1				LMNA
PML			CA3				ID4				GSTM3
ADGRE1			KNG1				CRABP2				TNNT2
ZEB2			IRS1				CLEC4M				MAPK3
LAT			MIR532				PPARGC1B				NOS2
OGDH			PPP1R17				NOTCH3				VPS13B
PSEN1			FCN3				NQO1				FABP5
MIR627			SYP				BID				VIM
LTA4H			VASP				CD5L				CCND1
FAAH			KLLN				HAMP				MED1
ANGPTL6			DMP1				PRLR				PBK
VIPR1			MARS1				SERPINA1				ABCC5
CA3			IL1RAP				EREG				TUB
MIR532			CXCR5				FBP1				PRKAR2B
IRS1			HPCAL1				MAN2B1				CENPF
KNG1			PRKCE				ELAC2				NANOS2
PPP1R17			MIR125B1				CENPA				ATP5IF1
FCN3			COG2				SMAD5				LCAT
SYP			LGR4				SORL1				JAG1
VASP			MIR141				ADRA1D				MYC
KLLN			NHLH2				PEG3				EAF2
DMP1			ABCB11				PKP1				CXCL12
MARS1			ACE				TCF20				PDHB
COX1			CYC1				EIF2AK4				FH
IL1RAP			GCHFR				ZIC2				ALPL
CXCR5			APEX1				CTSH				EIF4E3
HPCAL1			CA5A				SMAD4				LTF
PRKCE			GUSB				MTTP				VOPP1
MIR125B1			S100A10				PRDX6				FANCA
COG2			INPP5E				ICAM3				UQCRB
LGR4			MIR877				BICD2				RND3
MIR141			HPS3				CCNG1				MRPS22
NHLH2			APLN				ADM				ADORA2A
ABCB11			MBL2				THBS1				TEK
ACE			ISYNA1				PTHLH				GCG
CYC1			FGFR1				IGFBP7				AIF1
GCHFR			HOGA1				ACACB				AMBP
APEX1			TTC36				TRPM6				CSF1R
CA5A			ALDH2				FGF13				LTB4R
S100A10			BIRC5				BMP6				KCNA4
GUSB			SLC4A4				CXCL13				RELA
MIR877			ARL11				IL4				DDB2
INPP5E			ALDH3A2				KIF15				EXOSC2
HPS3			GBE1				LRP2				EHHADH
APLN			FGF23				BRAF				NBN
MBL2			MIR107				PRDX4				RNASE1
ISYNA1			ANXA5				DPP6				IGFALS
FGFR1			AUH				CBR1				TSC1
SERPINA3K			CC2D2A				CAV1				ERCC6
HOGA1			CACNA1F				GLS2				FBXL4
TTC36			NR1I3				MELK				AR
ALDH2			CES2				MAFG				PYCARD
BIRC5			METRNL				BCL2				GBP2
SLC4A4			MT-ND1				SPN				HCFC1
ARL11			COG5				IL2RG				C9
GBE1			GPR68				AGRP				FBXO9
ALDH3A2			MED12				LRRFIP1				TAPBP
FGF23			MRAP2				EFNB1				YWHAG
MIR107			PRKCH				DTNBP1				CASR
ANXA5			NPAP1				FGF3				DNAH11
CC2D2A			UQCRQ				RAD54L				OPA1
AUH			PLD4				BDKRB2				AP1S2
CACNA1F			SULT1C3				AKT2				ATP6V1B1
NR1I3			ABCG2				PSMA5				SOD2
CES2			MT-TS2				ECE1				TRPM7
METRNL			CLP1				GH1				FANCL
GPR68			COMT				CCN1				HNRNPA2B1
COG5			COQ8A				GZMB				IL11
UQCRQ			GOLT1B				CD3E				STT3A
PRKCH			MIR30E				ITGA1				SCO2
MRAP2			PCOLCE				ANKRD11				IL1RN
NPAP1			NRROS				ERCC2				NARS2
SULT1C3			CREBBP				IKBKB				APP
PLD4			PTAFR				LOXL2				ESS2
ABCG2			KCNJ8				GRB14				SHCBP1
TRNI			ZFP36				PDLIM4				PTN
CLP1			MT-CO3				ANXA7				NFE2L2
COMT			MIR203A				CST3				GYS1
MIR30E			ACTB				F3				MRPL44
COQ8A			MOK				CD63				XRCC2
PCOLCE			MIR99A				LEP				HPN
NRROS			TRH				MMP13				CNNM2
CREBBP			ARMCX1				PCNA				PRKCSH
TMEM178			CHRM3				PGM1				BMF
PTAFR			RIN2				CCND2				AIMP1
KCNJ8			PRNP				RACGAP1				APC
ZFP36			DNASE1L3				CEP55				CDC42SE1
MIR203A			DDR2				PYY				NR3C2
ACTB			SCFD1				ARHGDIB				CLN5
MOK			SDC3				STMN1				MIRLET7B
MIR99A			CLIC1				BRD4				VTN
TRH			IL9				SERPINC1				IGFBP3
CHRM3			CASP12				KRT8				TRIP13
ARMCX1			CTNS				GMFG				VPS26A
PRNP			NID1				IFNL3				PEX2
DNASE1L3			INS-IGF2				PNRC1				CDCA8
SCFD1			SNX18				NEU1				EGFR
SDC3			MT-CYB				TXN				MYBL2
CLIC1			HLA-A				KLK1				HTR2C
IL9			BLK				HPS5				PSMB9
CASP12			MMEL1				LEPR				PMS1
CTNS			MMP2				ACADM				UQCRC2
NID1			BBOX1				G6PD				ZMPSTE24
INS-IGF2			RMND1				SPC25				AHNAK
WRB			HDAC2				FZR1				EGR1
SNX18			ACBD4				AXIN1				HADHA
HLA-A			PDSS1				EFNB2				ZBTB4
MMP2			AHR				ACP5				PRKAG2
BLK			MYO1B				AKAP1				CEBPB
MMEL1			IL33				HEXB				HEBP2
BBOX1			PLA2G4A				LIF				CD40
RMND1			ENPEP				UBE2L3				DYRK1B
HDAC2			MYO9B				MCOLN1				MOCOS
ACBD4			APOA4				SMAD3				RAD50
PDSS1			NR4A3				MAPT				SEPTIN11
AHR			LSS				TFEC				NR2F2
MYO1B			FAS				EPO				PRC1
IL33			PMCH				CETP				LAPTM5
PLA2G4A			RMST				CYP11A1				RAB31
ENPEP			TACO1				RUNX3				APOE
MYO9B			GFER				NSMF				SIGLEC5
APOA4			GSK3B				MYL9				APOA1
NR4A3			SLC25A26				MBD4				OPTN
LSS			UGT1A1				TBC1D1				VAPB
RGD1561149			SRGN				CYBA				RB1
FAS			SULT2A1				CCNDBP1				USF1
PMCH			PANK2				SLC35A2				PITPNM3
RMST			SETX				DYSF				IRF8
TACO1			IQGAP1				MYO1F				CAMK2A
GFER			GPHN				ADCY5				RAI1
SLC25A26			NUSAP1				GFAP				STN1
GSK3B			GADD45A				BUB1				PPP3CB
UGT1A1			TGM1				POLD1				UBQLN2
SRGN			TMEM18				SESN2				BMP4
SULT2A1			MIR33B				EMB				FUS
PANK2			SLC9A3R1				GCK				THY1
SETX			SLC9A4				LIPE				RRAS2
IQGAP1			HSF1				GRIK2				CAP2
GPHN			POLG2				HLA-C				SCNN1B
NUSAP1			PDZRN3				RXRA				PRKD2
GADD45A			FANCD2				COL1A2				CRY1
TGM1			ABHD5				PLIN3				POLG
TMEM18			ARNT				CCDC134				PRKCA
MIR33B			MIR8061				RPS6KB1				UNG
SLC9A3R1			MTMR7				EPB41L2				PLS3
SLC9A4			RNF43				HNF1B				ATP2A2
HSF1			USP5				PSMB10				AGTR1
POLG2			NOTCH1				COG1				SIRT1
PDZRN3			MYO1E				ACTN1				ESRRA
FANCD2			NCKAP1L				BMP7				DPM1
ARNT			IL10RB				NPPB				ADSL
ABHD5			MIR1285-1				HAVCR1				CCL5
MIR8061			VCL				COL14A1				IL2RB
MTMR7			HEXIM1				ACY1				NEK1
RNF43			GSTA4				MTNR1B				PARK7
USP5			FCGR1A				MTCH1				PLAC8
NOTCH1			DNAJC3				IL21				NDUFS3
NCKAP1L			HYAL1				CXCL11				PSMD6
IL10RB			TGFBR1				KCNN2				TRAIP
MIR1285-1			FANCG				FAT1				BANF1
VCL			IDUA				TGFBR2				FAM83D
HEXIM1			KMT2C				CSPG4				LYRM4
GSTA4			GSX2				SMC2				ERC2
ABCC6A			LGMN				PCSK9				NDRG2
FCGR1A			MIR130B				LMNA				FHL1
TGFBR1			PFKM				SOD3				SNAP25
DNAJC3			AGPS				IL2RA				RFX6
HYAL1			BLVRB				GSTM3				DCAF4L2
FANCG			PPM1B				TNNT2				PLEKHB1
IDUA			PNPLA8				MAPK3				VAV1
CYP2K18			SKA1				NOS2				DUSP16
KMT2C			VARS2				HLA-DRB5				CYBB
GSX2			HOPX				FABP5				HOTAIR
LGMN			MIR409				VIM				KCNMA1
MIR130B			NANOS3				CCND1				DICER1
PFKM			GSTA3				MED1				MCM7
AGPS			RAB8B				PBK				TINF2
BLVRB			MFF				P2RX7				SOS1
PPM1B			AVPR2				PRSS1				TNFRSF10B
PNPLA8			FAM180A				TUB				RIPK3
SKA1			HFE				PRKAR2B				ICAM1
VARS2			IFIH1				CENPF				DHX15
HOPX			COX7C				ATP5IF1				SMARCC1
MIR409			TACSTD2				LCAT				GJA4
GSTA3			SLC5A2				CUBN				RAF1
RAB8B			UBE2T				JAG1				INSR
MFF			SAMHD1				MYC				CASP8
FAM180A			PSPH				CASP4				APAF1
AVPR2			GABRR2				EAF2				GNPAT
HFE			AIFM1				CXCL12				PPP1R15B
IFIH1			MOCS2				ST6GAL1				VDAC1
TACSTD2			CDK1				PDHB				GALK1
COX7C			COG8				FH				NEUROG3
SLC5A2			PANX1				ALPL				MON1A
UBE2T			PSME2				FZD4				NPC1
SAMHD1			ACACA				LTF				ITPR1
PSPH			NPHS1				FANCA				TOMM40
GABRR2			FOXP3				UQCRB				KEAP1
AIFM1			TRPV4				RND3				PSMA2
MOCS2			CNTNAP4				MRPS22				FXN
CDK1			GLIS3				ADORA2A				SFN
COG8			NDRG1				TEK				ALDOB
PANX1			NCAPG				GCG				COL6A1
PSME2			MIR183				AIF1				PROX1
ACACA			MIR99B				AMBP				PPP1R3B
NPHS1			MIR125A				CSF1R				ATP5PD
FOXP3			AKTIP				LTB4R				CDCA5
TRPV4			HSPD1				KCNA4				NMI
CNTNAP4			CCM2				RELA				KLF6
NDRG1			RPS6KA3				DDB2				FYN
GLIS3			DDC				EXOSC2				ATM
NCAPG			GNPTAB				EHHADH				DDX58
MIR183			RNF2				NBN				LACTB
MIR99B			GADL1				RNASE1				ACTA2
MIR125A			MIR151B				IGFALS				MFN1
AKTIP			AGPAT2				TSC1				VPS11
HSPD1			FANCM				ERCC6				KTN1
RPS6KA3			TALDO1				FBXL4				CEMIP2
DDC			PFKFB3				ABCD4				CYP2E1
GNPTAB			OLFML3				AR				WASL
GADL1			PODXL				ST14				ATP13A2
MIR151B			CDKN2C				PYCARD				LPL
MIR327			MT-ND5				GBP2				LTBP1
MIR26A			SRSF5				HCFC1				IFT88
FANCM			IGF2BP1				C9				NDUFS2
AGPAT2			E2F1				FBXO9				NRG1
TALDO1			SMIM29				TAPBP				SLC39A14
PFKFB3			BCL2L1				TMEM70				BTG2
MIR350			PTS				YWHAG				TBK1
OLFML3			CD80				GPC3				HERC2
CDKN2C			RSU1				CASR				TNFRSF1B
SRSF5			S100A11				AP1S2				CDK14
IGF2BP1			PEX1				ATP6V1B1				COL4A2
E2F1			MT-TS1				ABLIM3				MOBP
CYP3A23/3A1			TRMT10A				SOD2				SOCS2
BCL2L1			CLCN5				TRPM7				CNTN1
PTS			CLN3				FANCL				POLR2D
CD80			ASF1B				HNRNPA2B1				SLC16A1
ND1			HMGB1				OSM				GLI1
RSU1			PIK3CA				IL11				SELENBP1
S100A11			CPT1B				STT3A				AUTS2
PEX1			ASPM				IL1RN				COL1A1
TRMT10A			ITGB3				APP				ALDOA
HMGB1			LYRM7				ESS2				PLS1
CLCN5			PRKCB				CD53				TF
ASF1B			TATDN1				SHCBP1				CDCA2
PIK3CA			SLC22A3				PTN				FRK
CLN3			SLC40A1				NFE2L2				LBH
CPT1B			VASN				G6PC				GCH1
ASPM			ZBTB20				GYS1				ITGA2B
ITGB3			TBC1D4				SPNS1				RECQL4
PRKCB			DHCR7				MRPL44				TPM4
LYRM7			CTTNBP2NL				XRCC2				ERCC5
TATDN1			TRIM37				HPN				FHIT
SLC22A3			TMEM67				MC2R				FGFR2
SLC40A1			BAAT				PRKCSH				FGGY
CYP2A5			UMPS				BMF				COQ6
VASN			ARSB				HMGCL				KANK1
ZBTB20			SLC26A6				AIMP1				DAO
TBC1D4			GORAB				APC				ENPP1
DHCR7			DACT2				CDC42SE1				GPI
TRIM37			CDK4				NR3C2				ERLEC1
CTTNBP2NL			EZH2				VTN				PEX19
GSTT1B			GRIK5				IGFBP3				TFRC
TMEM67			AP1S1				WNT3A				EIF2S3
UMPS			PTF1A				TRIP13				SLC11A2
BAAT			LAMC2				SLC22A6				IFNG
ARSB			MIR589				PEX2				NFKBIZ
SLC26A6			MIR23B				CDCA8				PTGS2
DACT2			GPX3				EGFR				NCAPH
CDK4			PRPS1				MYBL2				KIF2C
EZH2			GMNN				HTR2C				MMP1
GORAB			TTC19				PSMB9				STK4
AP1S1			DEPP1				PMS1				NUDCD3
PTF1A			FAM111B				FXYD2				FTH1
LAMC2			ASH1L				UQCRC2				NDUFV2
FTL1			PCDHA6				PIPOX				MPI
MIR589			IL1B				AHNAK				FLNA
MIR23B			PLIN1				FXYD6				CCNA1
GPX3			MIR29C				EGR1				UBE2C
TTC19			FGB				KSR2				CFP
GMNN			IL6R				PRKAG2				SOAT2
PRPS1			DIDO1				EPHX2				TLE3
DEPP1			SFRP1				CEBPB				EHD3
FAM111B			ALDH1L2				HEBP2				ATPAF2
ND5			MC1R				CD40				F2R
ASH1L			NEK2				DYRK1B				TCF7L2
PLIN1			SBDS				RAD50				MME
IL1B			TUBB6				UCP2				NGLY1
MIR29C			LILRB5				SEPTIN11				POLA1
FGB			ARNTL				NR2F2				CD163
IL6R			RHAG				PRC1				RGS10
SFRP1			TK2				IL12B				FANCE
ALDH1L2			TNFRSF9				LAPTM5				REN
MC1R			GNAS				PC				LPA
NEK2			GET1				RAB31				PYGL
TUBB6			C2CD4B				APOE				STX6
IGH-6			TAZ				SGK2				RAC1
SBDS			GTPBP3				SIGLEC5				RBM3
LILRB5			PDGFB				APOA1				ALDH1B1
ARNTL			SNCA				RAMP1				CAP1
TK2			FGF21				OPTN				CYSTM1
RHAG			MALAT1				VAPB				COQ2
TNFRSF9			RETN				RB1				PDRG1
GNAS			RRM2B				USF1				VCAM1
TRNQ			SLC2A2				PITPNM3				NPAS2
C2CD4B			MT1G				IRF8				CDC6
TAZ			GALNT3				CAMK2A				HJURP
PDGFB			CAPN8				RAI1				SMAD2
GTPBP3			ME1				STN1				STAU2
SNCA			NR1I2				PPP3CB				AEN
FGF21			TTK				UBQLN2				IGFBP1
MALAT1			FOXO3				CELSR3				C1QA
SLC2A2			MIR1343				NID2				AKR1C2
RRM2B			RAG2				BMP4				TSPO
RETN			GNS				FUS				AP3S2
GALNT3			NFKB1				THY1				GJA1
ME1			ZDHHC23				RRAS2				NLRP3
NR1I2			PPY				CAP2				DSC3
TTK			NDUFB7				SCNN1B				TGM2
CAPN8			TBL1XR1				PRKD2				PHKA1
MIR1343			CAV3				CRY1				CYP3A4
FOXO3			COG4				POLG				BRIP1
RAG2			PTK2				PRKCA				SELPLG
GNS			RCAN1				UNG				RAB7B
NFKB1			PKD2				ECM1				GABRB1
HMGN5B			MIR1908				PLS3				CA2
CYP2T1			EXTL1				ATP2A2				FMC1
ZDHHC23			FN1				AGTR1				PHKA2
NDUFB7			POLH				SIRT1				MDH1
TBL1XR1			SLC6A19				ESRRA				PRKCQ
CAV3			HOXA3				TMPRSS6				CD68
COG4			BLM				DPM1				IL7R
PTK2			GPX4				CCL5				APCS
RCAN1			ARID1A				IL2RB				NAGLU
PKD2			GPX2				CLDN16				MT-ND4
MIR1908			CDCA3				NEK1				SOCS3
EXTL1			MTOR				PARK7				ENC1
TRNL1			MINDY3				PLAC8				FLI1
POLH			NAMPT				FCN2				LRP5
FN1			JUN				PSMD6				RNASEL
SU(R)			DUS1L				TRAIP				APOA2
SLC6A19			MIR1260A				BANF1				TLN1
HOXA3			IL15				ERC2				AREG
BLM			NT5E				IDH2				PPP1R18
SERPINA3N			FOSB				HPS6				PEX5
GPX4			NPDC1				NDRG2				YAP1
ARID1A			BCS1L				FHL1				HTR2A
GPX2			CLSTN2				SNAP25				HTRA2
CDCA3			SRI				CRABP1				PTPRC
MTOR			MIR1249				RFX6				AK2
MINDY3			MIR217				PLEKHB1				FOXA2
NAMPT			AGL				VAV1				CS
JUN			AGA				DUSP16				HSPA9
DUS1L			MIR196B				CYBB				TES
CES1G			PITX1				CARD8				SGF29
MIR1260A			PLTP				IL18				KLF11
IL15			PEX11B				KCNMA1				PPP1R3C
RGD1563818			MIR2861				DICER1				ACSL4
NT5E			CKB				MCM7				DCC
FOSB			SQSTM1				CTF1				ADRB3
NPDC1			LCP1				TINF2				SDHA
BCS1L			ALAS2				SOS1				SLC34A1
CLSTN2			CLEC4F				GULP1				GLS
SRI			SUCLG2				NAP1L5				TAGLN
MIR1249			MAP1LC3B				TNFRSF10B				LOX
MIR217			PMEPA1				RIPK3				NSA2
AGL			MIRLET7C				ICAM1				GABRA1
AGA			MGMT				HLA-DPA1				MT-ND2
MIR196B			CALCA				DHX15				ID1
C9ORF72			SLC7A1				SMARCC1				POLR2G
PITX1			VSIG4				RAF1				MAEA
PLTP			DBX1				INSR				CDKAL1
PEX11B			F9				CASP8				SCNN1G
MIR2861			CCL20				APAF1				AKR1B1
CKB			SELENOM				MPC1				ERCC4
SQSTM1			NPPC				CNPY4				FUCA1
LCP1			TSPAN8				GNPAT				KIF18A
ALAS2			PTPRD				PPP1R15B				ALDH9A1
CLEC4F			FAM49A				VDAC1				AKR1C1
ND4			GCGR				SLC22A5				GYG1
SUCLG2			PNP				MON1A				CD7
MAP1LC3B			CDC45				ITPR1				CD9
PMEPA1			ARID1B				TOMM40				IFNA2
MIRLET7C			LSP1				KEAP1				SORD
MGMT			MRPL36				LUM				COL3A1
CALCA			OCRL				PSMA2				JAM3
SLC7A1			PGK1				FXN				TREX1
VSIG4			RPIA				SFN				TRIM59
SELENOM			DGKD				ALDOB				MET
DBX1			MAP3K8				COL6A1				KCNA5
CCL20			AGXT				PROX1				PHB
F9			GNPDA2				PPP1R3B				FOXM1
TSPAN8			UROC1				ATP5PD				IGF2BP2
PTPRD			SLX4				CDCA5				THEMIS
FAM49A			TGFB3				NMI				NAGK
GCGR			DBT				KLF6				PLAU
PNP			GPT				FYN				DSC2
CDC45			IFI27				ATM				HLCS
ARID1B			TUBA1C				DDX58				TIMP3
LSP1			GFPT1				FCN1				SLC2A3
OCRL			FFAR4				ACTA2				S100A9
PGK1			HAO1				MFN1				COQ7
RPIA			SAMD9				VPS11				PLP1
ABCB1A			TYK2				KTN1				RMND5B
MAP3K8			VSIG2				CYP2E1				UBA5
DGKD			SLC17A1				WASL				GFRA1
AGXT			CNKSR2				FCGR3B				ALAS1
CYP3A13			GRIA3				LPL				PHYH
GNPDA2			UGT1A9				LTBP1				EIF3H
UROC1			BCHE				SH3BGRL3				CPNE1
TGFB3			MSN				UCP1				PLAT
SLX4			DEPDC1B				IFT88				MCM10
DBT			PAQR9				NRG1				B4GALT1
GPT			CELF2				PZP				PNPLA2
IGG-2A			P4HB				BTG2				SLC25A12
IFI27			PLG				TBK1				DLAT
GFPT1			PUS1				HERC2				ETS1
FFAR4			CABCOCO1				TNFRSF1B				XBP1
HAO1			CCT3				CDK14				CNP
SAMD9			DES				COL4A2				ILK
TYK2			LIN7A				SOCS2				RCN2
SLC17A1			CCDC126				CNTN1				PEX26
GRIA3			PTER				POLR2D				MAGI1
UGT1A9			SLC12A2				ADAMTS13				DLC1
CNKSR2			ABCC2				SLC16A1				ZAP70
BCHE			IL2				GLI1				NUPR1
MSN			WDR17				SELENBP1				CXCL8
DEPDC1B			ORM1				COL1A1				NCF1
PAQR9			TYRP1				ALDOA				SLC4A1
CELF2			PAN2				TF				FTCD
P4HB			HAO2				FRK				ADRA2B
PLG			ATP5F1E				APOH				ETFB
PUS1			DNM1L				GCH1				BLOC1S6
CABCOCO1			SNAI1				ITGA2B				LY96
CCT3			LGALS3				IL13RA1				RDX
DES			NDC80				RECQL4				ERCC3
LIN7A			PPP3CA				TPM4				TARS2
CCDC126			CIITA				ERCC5				LMX1B
PTER			LGALS2				FHIT				NFATC2
SLC12A2			IL31RA				FGFR2				RFXAP
ADH1			TNF				COQ6				FGR
ABCC2			CES3				TNFSF11				FSTL1
WDR17			ARRB1				KANK1				EDNRB
IL2			ATP6V0A4				DAO				POLR1C
ORM1			CACNA1C				ENPP1				DEAF1
TYRP1			ZNF23				GPI				SLC22A1
TRNC			COX20				PEX19				CDKN3
PAN2			CSGALNACT1				TFRC				IGF1R
HAO2			COL4A1				FST				COTL1
ATP5F1E			NPC2				EIF2S3				UGCG
DNM1L			FATE1				CP				YIF1A
SNAI1			RTN4				MGLL				SLC34A2
LGALS3			DUSP6				GNPTG				CDH1
NDC80			ITPA				IFNG				TK1
PPP3CA			GRHPR				NFKBIZ				SPSB4
LGALS2			BCO2				PTGS2				TOP1
CIITA			INPP4B				MMP1				MAGEE1
IL31RA			CLN6				STK4				NME1
TNF			TDO2				NUDCD3				PRKAA1
CES3			INSIG2				FGF6				NEK6
ARRB1			CCR2				FTH1				KIF11
ATP6V0A4			MIR214				NDUFV2				TRAK2
CACNA1C			PRF1				GLDC				TBC1D9
ZNF23			ACTN4				FLNA				UBD
CSGALNACT1			ALAD				ARHGEF39				PACS1
COX20			STIM1				CCNA1				LMNB1
COL4A1			FARS2				UBE2C				HLA-DRB1
NPC2			CLDN19				CFP				ROBO1
FATE1			RMRP				TLE3				STAC3
RTN4			CFH				EHD3				SMC5
DUSP6			MIR205				ATPAF2				PDGFRA
ITPA			TIAM1				F2R				MAPK8
GRHPR			MT-ATP6				FCER1G				IGKC
BCO2			MYOC				TCF7L2				RAG1
INPP4B			MIR574				EDN1				TCF4
CLN6			WSCD1				SEMA6D				JAZF1
MIR207			CNDP2				MME				AHSG
TRNN			VEGFA				NGLY1				CHMP2B
TDO2			PSMA4				POLA1				TUBA1A
TRNP			ANXA3				THEM4				IQGAP3
PRF1			HOXA13				CD163				CCNA2
CCR2			CASQ1				RGS10				GUCY2C
INSIG2			SIM1				FANCE				ITGAM
MIR214			SIX2				NPY5R				RBL2
ACTN4			DBR1				REN
ALAD			ANXA4				LPA
STIM1			BCKDHA				TREM1
FARS2			JADE2				STX6
CLDN19			KMT2B				RAC1
CFH			KIF20A				ESM1
MIR205			MPV17				MID1IP1
TIAM1			PLEKHA1				CAP1
MYOC			TM4SF4				VCAM1
MIR574			KIF5B				NPAS2
WSCD1			PHGDH				CDC6
CNDP2			SLC25A20				HJURP
VEGFA			SLC6A1				SMAD2
PSMA4			NOTCH2				STAU2
ANXA3			RET				IGFBP1
HOXA13			A1BG				C1QA
CASQ1			L3HYPDH				MMP8
SIM1			MRC1				TSPO
SIX2			F2				AP3S2
DBR1			KDR				GJA1
KMT2B			PTPN1				MMP12
ANXA4			DMGDH				NLRP3
MPV17			ENO2				DSC3
TM4SF4			MYADM				TGM2
KIF20A			MYDGF				PHKA1
BCKDHA			ADRB2				BRIP1
JADE2			PDE8B				SELPLG
PLEKHA1			CHIT1				IDO1
SLC25A20			AGER				GABRB1
PHGDH			GALNT13				CA2
KIF5B			COA8				PHKA2
SLC6A1			TAT				MDH1
NOTCH2			GAS7				PRKCQ
RET			TICRR				IL7R
A1BG			LRAT				GM2A
L3HYPDH			CCDC92				APCS
PTPN1			CDT1				MT-ND4
F2			TRAFD1				SOCS3
CD200R2			TRIB3				ENC1
KDR			MIR92B				FLI1
DMGDH			MIR210				LRP5
MRC1			ACOX1				RNASEL
CYP3A11			PRDX5				APOA2
MYADM			HOOK1				TLN1
ENO2			IVNS1ABP				GPD2
ADRB2			SPIB				AREG
PDE8B			TLR4				PPP1R18
CHIT1			INHBA				PEX5
AGER			TP53				YAP1
GALNT13			DTL				HTR2A
TAT			WDR1				HTRA2
COA8			ZWINT				PTPRC
GAS7			MTBP				ADAMTS5
TICRR			AQP7				AK2
LRAT			OXT				FOXA2
CCDC92			CYP1A2				CS
CDT1			MAT1A				HSPA9
TRAFD1			TBXA2R				TES
TRIB3			GSTA1				SGF29
MIR92B			MIR652				KRT7
AKR1C19			MLH3				KLF11
MIR210			FANCC				DCC
ACOX1			GNMT				ADRB3
SPIB			GLP1R				SLC34A1
TLR4			TERF1				GLS
TP53			ETFDH				TAGLN
INHBA			GNAZ				SP110
DTL			MBTPS1				LOX
WDR1			SERAC1				GABRA1
ZWINT			DDOST				MT-ND2
MTBP			TYROBP				ID1
AQP7			KLB				POLR2G
OXT			ABCG5				APMAP
CYP1A2			SLC10A7				MAEA
MAT1A			TOR4A				SCNN1G
TBXA2R			SGK3				AKR1B1
GSTA1			STEAP4				FBN1
MIR652			HMBS				ALS2
MLH3			OCLN				ERCC4
FANCC			ABCA1				KIF18A
GNMT			FTO				SEC14L2
GLP1R			GSN				CYP17A1
MBTPS1			MIR331				GYG1
GNAZ			NQO2				BPGM
ETFDH			GRK4				CD7
SERAC1			PRKAR1A				HEXA
TYROBP			ACP2				CD9
DDOST			RNASE6				IFNA2
KLB			CPEB3				SORD
SLC10A7			PIGY				COL3A1
TOR4A			PMPCA				JAM3
ABCG5			SDHD				HTR4
STEAP4			CTLA4				TREX1
MIR704			MKRN3				TRIM59
OCLN			PTPRU				MET
HMBS			MARCO				KCNA5
ABCA1			PFKP				PGD
FTO			AXL				PHB
MIR331			CLN8				FOXM1
GSN			CCNH				PREPL
NQO2			VPS33A				IGF2BP2
ENTPD6			HHIP				CELA1
GRK4			CELA2A				NAGK
PRKAR1A			AFM				PLAU
ACP2			MSH6				DSC2
RNASE6			H6PD				TIMP3
CPEB3			MLH1				KCNJ6
PIGY			GPR143				CYP1A1
SDHD			SREBF2				SLC2A3
CTLA4			COMMD1				S100A9
MKRN3			COQ9				PLP1
MARCO			CYP11B1				RMND5B
PFKP			SEC63				UBA5
AXL			TCTN1				GFRA1
CLN8			C6				ALAS1
CCNH			HMGB2				PHYH
VPS33A			PEMT				EIF3H
HHIP			HPS1				CPNE1
CELA2A			PIK3R1				PLAT
AFM			CLEC11A				ACAT2
MSH6			OGG1				MCM10
SREBF2			CLEC1B				B4GALT1
H6PD			SARDH				PNPLA2
GPR143			PPP4R3C				DLAT
MLH1			CD74				ETS1
COQ9			HMGCR				XBP1
TCTN1			GPC6				CNP
SEC63			NLRP4				CLEC4A
COMMD1			TTPA				NPPA
CYP11B1			MT-ND6				ILK
C6			ACOT1				RCN2
HMGB2			HPGDS				PEX26
PEMT			MIR134				MAGI1
HPS1			PLXDC1				DLC1
PIK3R1			TMSB4X				IL1R2
CLEC11A			NONO				ZAP70
OGG1			NTRK2				NUPR1
CLEC1B			LAMP2				CXCL8
SARDH			CAVIN1				NCF1
PPP4R3C			SNAP23				SLC4A1
CD74			SLC38A9				ADRA2B
HMGCR			CYP24A1				BLOC1S6
GPC6			PHLDA1				LY96
TTPA			CYB5A				IFNB1
CLEC4A1			MIR4492				RDX
ACOT1			GHRL				ERCC3
HPGDS			MECP2				LMX1B
MIR134			MIR19A				NFATC2
PLXDC1			FNDC4				RFXAP
TMSB4X			NR0B2				FGR
NONO			ARID2				CD48
NTRK2			ABCB1				EDNRB
LAMP2			MIR760				POLR1C
SNAP23			WDR62				DEAF1
CAVIN1			BCL3				SLC22A1
SLC38A9			CBLIF				CNDP1
CYP24A1			CXCL10				CDKN3
PHLDA1			KCNQ1				IGF1R
MIR4492			MAP1LC3A				SP140
CYB5A			GBA				COTL1
GHRL			MT1E				UGCG
MECP2			SLC22A10				YIF1A
MIR19A			ATP5F1A				ITM2B
FNDC4			SULT1E1				CDH1
NR0B2			ERN1				TK1
ARID2			XPC				TOP1
MIR760			MSH5				CX3CL1
ABCB1			PPIAP10				MAGEE1
WDR62			ANXA2				NREP
BCL3			MBOAT7				NME1
MAP1LC3A			DPYS				TLR5
CXCL10			SLC1A1				PRKAA1
CBLIF			C3				NEK6
XPC			VDR				KIF11
GBA			MIR34A				TRAK2
MT1E			ADD3				MICA
CYP2A2			ORAI1				COL18A1
SULT1E1			MT-CO2				MTR
SLC22A10			EIF2AK3				UBD
ERN1			SMOC2				PACS1
ATP5F1A			BCKDHB				LMNB1
MSH5			HMMR				HLA-DRB1
ANXA2			SDS				ROBO1
MBOAT7			TH				STAC3
DPYS			SLC3A1				SLC5A1
SLC1A1			CYP26B1				PDGFRA
C3			RAB21				MAPK8
VDR			AASS				IGKC
MIR34A			MIR377				RIT1
ADD3			IGFBP2				TBCE
ORAI1			ETFA				RAG1
SMOC2			FASTKD2				TCF4
EIF2AK3			NOX4				JAZF1
HMMR			THYN1				AHSG
BCKDHB			DECR1				CHMP2B
SDS			PIGW				TUBA1A
TH			SKA3				CCNA2
ND2			SKAP2				GUCY2C
SLC3A1			PNPO				ITGAM
CYP26B1			SUGCT				ASAH1
RAB21			ALG9				RBL2
AASS			MFSD8
MIR377			NR1H2
IGFBP2			ADAM8
ETFA			FMO3
[truncated: 1,231 more rows]
