# Supplementary material for: Degree Adjusted Large-Scale Network Analysis Reveals Novel Putative Metabolic Disease Genes
Source: Biology (Basel). 2021 Feb 3;10(2):107. doi: 10.3390/biology10020107 (PMC7913176; doi:10.3390/biology10020107)
Supplement: Supplementary file 1 [file biology-10-00107-s001.zip › Revised_supplementary/Supplementary_Table_2.xlsx]

## Sheet: Common_Genes_Top_1000_Edited_fo
Gene	Occurrence_in_HPRD	Random_networks_in_HPRD	Pvalue_in_HPRD	Rand_net_average_in_HPRD	MD_cent_in_HPRD	Rel_change_in_HPRD	Rank_in_HPRD	Occurrence_in_BioGRID	Random_networks_in_BioGRID	Pvalue_in_BioGRID	Rand_net_average_in_BioGRID	MD_cent_in_BioGRID	Rel_change_in_BioGRID	Rank_in_BioGRID
ABCD3	0	898	0.00111235	1.75e-05	2.23e-05	1.27258	350	0	993	0.00100604	0.000352917	0.000486624	1.37886	124
ABL2	1	3560	0.00056164	7.37e-05	0.000102621	1.39177	162	117	4091	0.0288368	0.000136598	0.000203349	1.48867	664
ACACA	8	1118	0.00804289	0.000240198	0.000325893	1.35677	664	16	860	0.0197445	0.000119675	0.000401592	3.3557	573
ACE	5	934	0.00641711	1.19e-05	1.48e-05	1.24178	626	0	1049	0.000952381	0.000300989	0.00071758	2.38408	104
ADRB2	0	1897	0.00052687	0.001315	0.00174742	1.32884	150	42	1552	0.0276883	0.00353147	0.00458641	1.29873	654
AKT1	1	4137	0.000483325	0.0114117	0.0130382	1.14253	140	13	1612	0.00867948	0.0185085	0.0200408	1.08279	432
ALDOA	7	1327	0.0060241	0.000198313	0.000509034	2.56682	610	0	836	0.00119474	0.000105935	0.00014008	1.32232	194
ALOX5	0	3417	0.000292569	0.000105	0.000415774	3.95974	58	0	2889	0.000346021	0.000293225	0.00108866	3.71273	41
AMBP	2	949	0.00315789	3.49e-05	5.49e-05	1.57315	499	0	983	0.00101626	6.92e-06	0.000713267	103.131	133
ANGPT1	0	2372	0.000421408	8.3e-06	1.31e-05	1.57482	127	4	1347	0.0037092	1.07e-06	1.63e-06	1.52003	327
APLP2	7	3665	0.00218221	0.000134808	0.000170929	1.26795	450	302	3974	0.0762264	7.13e-05	9.41e-05	1.32023	997
APOE	31	1311	0.0243902	0.000652173	0.00074832	1.14743	911	0	880	0.00113507	0.000258998	0.000425103	1.64133	178
ATP5F1B	0	1354	0.000738007	0.000556914	0.000952961	1.71115	202	41	1294	0.0324324	0.00108125	0.00141699	1.31051	693
ATP7A	4	928	0.00538213	1.07e-05	1.37e-05	1.29012	592	0	834	0.00119761	2.92e-08	3.18e-08	1.08817	197
ATPAF2	0	856	0.00116686	6.05e-07	1.06e-06	1.75436	363	3	971	0.00411523	8.77e-05	0.000380199	4.3366	345
AUP1	35	3439	0.0104651	9.73e-06	1.2e-05	1.23656	711	10	3962	0.00277568	0.000351711	0.000477525	1.35772	285
BAK1	1	1319	0.00151515	0.000261157	0.000560562	2.14645	392	23	883	0.0271493	3.17e-05	3.33e-05	1.05265	648
BATF	1	3771	0.000530223	3.04e-05	7.27e-05	2.38811	152	0	2233	0.000447628	4.05e-06	6.78e-06	1.67138	57
BLM	31	1362	0.0234776	0.000893982	0.00121904	1.36361	897	55	1012	0.0552813	0.00271914	0.00284236	1.04532	885
BNIPL	0	3404	0.000293686	2.13e-05	2.78e-05	1.30274	61	2	2175	0.00137868	3.91e-06	6.66e-06	1.7053	211
BRD8	22	3258	0.00705738	1.21e-05	1.34e-05	1.10788	640	186	3872	0.048283	1.74e-05	2.16e-05	1.23873	837
CAV1	11	2560	0.00468567	0.00791034	0.00916991	1.15923	565	1	1358	0.00147167	0.00455905	0.0061866	1.35699	218
CCN2	1	1369	0.00145985	0.000139773	0.000176159	1.26032	381	2	940	0.0031881	1.97e-06	4.14e-06	2.0976	305
CD59	28	3577	0.00810509	0.000608861	0.00136156	2.23624	667	0	819	0.00121951	0.000342239	0.000356697	1.04225	200
CDC25A	11	3630	0.00330488	0.000700041	0.000956448	1.36627	509	178	3939	0.0454315	0.000529198	0.000639198	1.20786	809
CDC42EP3	0	3062	0.000326477	3.32e-05	7.85e-05	2.36516	89	52	1503	0.0352394	3.19e-06	3.45e-06	1.08251	716
CDK2	70	2581	0.0274981	0.00405282	0.00469858	1.15934	956	15	4166	0.00383969	0.00651341	0.00774267	1.18873	337
CDKN1C	1	3561	0.000561482	4.78e-05	5.86e-05	1.22467	161	245	3999	0.0615	3.58e-05	4.07e-05	1.13697	912
CISH	0	3690	0.000270929	0.000121918	0.000170668	1.39986	25	138	4186	0.033198	0.000102198	0.000191002	1.86894	701
COL1A1	5	1463	0.00409836	0.000960067	0.00109695	1.14258	537	29	1005	0.0298211	4.21e-05	7.03e-05	1.67071	672
COL1A2	0	1462	0.000683527	0.000659441	0.000835978	1.26771	176	7	1015	0.00787402	2.58e-05	4.71e-05	1.82819	416
COPS3	19	1309	0.0152672	0.000242155	0.000290126	1.1981	792	14	1087	0.0137868	0.000202966	0.00049776	2.45243	517
CRKL	97	3384	0.0289513	0.000525921	0.000638022	1.21315	977	3	3565	0.0011217	0.000288263	0.000632355	2.19367	174
CXCR4	18	3139	0.00605096	0.000951055	0.00115357	1.21293	612	0	3405	0.0002936	9.3e-05	0.000379812	4.08488	32
CYBA	0	1136	0.000879507	5.08e-05	0.00034072	6.70095	258	57	1005	0.0576541	4.32e-06	5.6e-06	1.29495	897
DCLRE1C	4	1110	0.00450045	7.12e-06	8.23e-06	1.15578	551	0	997	0.001002	2.56e-06	3.98e-06	1.55716	121
DCN	1	1817	0.00110011	0.00164649	0.00229357	1.39301	342	0	969	0.00103093	1.11e-05	1.58e-05	1.42333	144
DDB2	0	1273	0.000784929	0.000288339	0.000331478	1.14961	232	29	1587	0.0188917	0.000764214	0.000804679	1.05295	564
DDX58	0	974	0.00102564	5.03e-08	5.99e-08	1.18946	295	11	1041	0.0115163	0.000778934	0.00100605	1.29157	481
DES	0	1295	0.000771605	0.000704549	0.000886018	1.25757	225	30	1013	0.030572	5.62e-05	6.02e-05	1.07208	677
DLD	12	920	0.0141151	1.15e-05	1.43e-05	1.24621	783	3	1230	0.00324939	0.000656767	0.00100213	1.52585	308
DNAJB1	0	3530	0.000283206	0.000194296	0.000372266	1.91598	49	190	3973	0.0480624	9.87e-05	0.000118687	1.20268	834
DPM1	14	947	0.0158228	0.000573044	0.000951275	1.66004	800	0	858	0.00116414	0.000100197	0.000403231	4.02439	185
DUSP22	1	3483	0.000574053	1.02e-06	1.2e-06	1.18026	167	1	3329	0.000600601	1.03e-05	1.19e-05	1.15714	77
EIF2AK3	18	1124	0.0168889	4.37e-05	5.39e-05	1.23176	814	23	985	0.0243408	2.23e-06	2.8e-06	1.25996	620
EPOR	55	2146	0.0260829	0.000574521	0.00092604	1.61185	933	66	3935	0.0170224	9.73e-05	0.000122036	1.25462	546
ERN1	0	1300	0.00076864	0.000192307	0.000237452	1.23476	220	58	933	0.0631692	8.16e-05	9.65e-05	1.18215	923
EXO1	1	872	0.00229095	6.98e-06	7.68e-06	1.1011	466	30	1050	0.0294957	0.000117842	0.000139194	1.18119	671
F2	50	2081	0.0244957	0.00208355	0.00263928	1.26672	912	0	920	0.00108578	6.95e-05	0.000356697	5.13023	167
FAAP100	22	875	0.0262557	2.19e-05	2.29e-05	1.04792	936	0	3809	0.000262467	1.19e-06	1.42e-06	1.19719	22
FANCA	0	1306	0.000765111	0.00035216	0.000407337	1.15668	218	0	1595	0.000626566	0.00153184	0.00169256	1.10492	80
FANCB	0	908	0.00110011	1.21e-05	1.5e-05	1.23752	343	57	872	0.0664376	2.07e-07	2.3e-07	1.11322	935
FANCC	0	1311	0.000762195	0.000230151	0.000298875	1.2986	215	0	1476	0.000677048	0.00145817	0.0021924	1.50352	82
FANCD2	0	1297	0.000770416	0.000166052	0.000479786	2.88937	223	1	1328	0.00150489	0.0012133	0.00136047	1.1213	220
FANCE	13	1100	0.0127157	2.73e-06	3.85e-06	1.40852	753	0	938	0.00106496	5.98e-06	7.83e-06	1.31012	162
FANCF	28	1145	0.0253054	3.88e-05	5.83e-05	1.501	924	1	1043	0.00191571	0.000212062	0.000267378	1.26085	241
FBLN5	2	3193	0.000939261	0.000178658	0.000542883	3.03867	288	0	504	0.0019802	0.000342067	0.000356697	1.04277	245
FLNA	34	1415	0.0247175	0.00855963	0.00923219	1.07857	915	14	1596	0.00939261	0.00342587	0.0042432	1.23857	446
FLT1	0	1473	0.000678426	0.000940593	0.00110439	1.17414	175	0	878	0.00113766	9.33e-05	0.000105665	1.13244	179
FN1	49	3333	0.014997	0.00787303	0.00876257	1.11299	790	2	1086	0.00275989	0.00223551	0.00356637	1.59532	283
FOXO3	2	1339	0.00223881	0.000277909	0.000341532	1.22894	460	61	1181	0.0524535	0.00043423	0.000470226	1.0829	868
GFAP	3	1433	0.0027894	0.00108324	0.00144312	1.33223	487	28	948	0.0305585	1.24e-05	1.62e-05	1.30556	676
GLI2	104	3453	0.0303995	4.69e-05	8.03e-05	1.71354	991	20	3791	0.00553797	5.38e-05	0.000109899	2.04284	372
GNA11	0	1283	0.000778816	0.000229086	0.000263303	1.14936	228	0	1001	0.000998004	6.62e-05	0.000362926	5.48533	118
GNG4	64	3535	0.0183824	9.16e-05	0.000124026	1.35438	836	23	2594	0.00924856	1.96e-06	3.59e-06	1.83166	441
GPC1	0	3267	0.000305998	5.99e-05	0.000112484	1.87906	77	0	804	0.00124224	0.000342156	0.000356697	1.0425	203
GSN	3	1469	0.00272109	0.00072691	0.000864645	1.18948	484	0	921	0.0010846	8.09e-05	0.000123398	1.52536	166
HERC5	0	1108	0.000901713	5.69e-06	7.13e-06	1.25131	275	38	855	0.0455607	2.1e-05	2.5e-05	1.18759	811
HMGB2	0	1305	0.000765697	0.000184183	0.000206791	1.12275	219	67	994	0.0683417	9.95e-06	1.05e-05	1.05909	952
HSD17B4	20	976	0.0214944	6.99e-06	1.02e-05	1.46335	874	18	990	0.0191726	3.34e-05	5.42e-05	1.61993	568
HSH2D	32	2032	0.0162322	9.57e-07	1.64e-06	1.7145	807	94	1399	0.0678571	5.71e-07	6.3e-07	1.10244	944
HSP90B1	47	3697	0.01298	0.000348451	0.000524457	1.50511	761	0	3843	0.000260146	0.00078676	0.00113615	1.44409	20
HTATIP2	0	890	0.00112233	5.92e-05	7.8e-05	1.3177	356	2	950	0.00315457	0.000190678	0.000328329	1.72191	304
HTRA2	16	1322	0.0128496	0.000366584	0.000421029	1.14852	757	44	1223	0.0367647	0.000376404	0.000434516	1.15439	729
IFNGR1	5	1326	0.00452148	0.000153325	0.000181893	1.18632	555	0	852	0.00117233	0.000120713	0.000433178	3.58849	187
IGFBP2	25	942	0.0275716	4.78e-06	6.05e-06	1.26608	957	0	999	0.001	2.53e-05	2.74e-05	1.08218	119
IGFBP3	14	1811	0.00827815	0.00200666	0.00222622	1.10941	673	1	925	0.00215983	0.000625092	0.00185373	2.96553	261
IKBKG	0	3335	0.00029976	0.00191279	0.00222748	1.16452	70	72	1658	0.0440024	0.00556147	0.00602256	1.08291	799
IL5RA	2	3382	0.000886787	9.17e-05	0.000364627	3.97517	262	0	2702	0.000369959	0.000106284	0.000364966	3.43386	44
IL6R	0	1285	0.000777605	0.000169215	0.000183121	1.08218	227	0	1010	0.00098912	0.000135203	0.00071333	5.27598	111
INSR	3	3338	0.00119796	0.00404407	0.00469888	1.16192	365	38	1193	0.0326633	0.00045422	0.000723855	1.59362	697
IRS1	2	1936	0.00154879	0.00320127	0.00381156	1.19064	397	75	1297	0.0585516	0.00113028	0.00123697	1.09439	902
ITGA5	0	3563	0.000280584	0.000509816	0.000709644	1.39196	45	139	3669	0.0381471	0.000275147	0.00043909	1.59584	745
JAK1	36	3561	0.0103874	0.00227361	0.00358983	1.57892	709	28	3744	0.00774366	0.00057389	0.000983564	1.71386	413
JAK2	0	1292	0.000773395	0.00477662	0.00552392	1.15645	226	4	1562	0.00319898	0.000956698	0.00126338	1.32057	306
JUND	32	1461	0.0225718	0.00047135	0.000502718	1.06655	883	24	900	0.0277469	3.39e-05	4.17e-05	1.23026	655
KLF5	39	1342	0.0297841	3.57e-05	4.13e-05	1.15475	988	1	1159	0.00172414	0.000384681	0.000432822	1.12515	229
KNL1	13	2380	0.00587988	3.97e-05	4.38e-05	1.1034	608	13	3896	0.00359251	0.00023826	0.000301824	1.26678	321
LCAT	11	912	0.0131435	1.21e-05	2.04e-05	1.68314	765	1	939	0.00212766	2.99e-06	9.76e-06	3.26128	257
LDLRAP1	30	1076	0.0287837	6.54e-05	8.54e-05	1.30527	974	2	1003	0.00298805	9.31e-05	0.000134862	1.44806	292
LMNB1	0	1358	0.000735835	0.000713858	0.000843281	1.1813	199	22	1088	0.0211203	0.00013153	0.000159674	1.21398	591
LPA	0	1299	0.000769231	0.000197843	0.000254928	1.28854	222	0	974	0.00102564	0.000265156	0.00108158	4.07903	139
LRP1	2	2838	0.00105671	0.00604114	0.00756091	1.25157	311	107	3706	0.0291341	0.00153252	0.00271101	1.76899	668
LRPAP1	1	3698	0.000540687	0.000465965	0.000663589	1.42412	155	34	3110	0.0112504	3.2e-05	7.22e-05	2.25459	478
LTA	4	1306	0.00382556	0.000310806	0.000370185	1.19105	530	0	969	0.00103093	9.31e-05	0.000382692	4.11243	145
MAD2L1	18	1324	0.0143396	0.000291453	0.000337242	1.15711	789	68	1141	0.0604203	0.000265778	0.000307295	1.15621	908
MAP3K11	9	3665	0.00272777	0.000233602	0.000359462	1.53878	485	205	3889	0.0529563	0.00011133	0.000145183	1.30408	871
MAPK1	4	3769	0.00132626	0.0167146	0.0178948	1.07061	373	59	1545	0.0388098	0.00627324	0.0067126	1.07004	753
MAPK3	10	4162	0.00264233	0.00795853	0.00850166	1.06825	481	28	1671	0.0173445	0.00178652	0.00187529	1.04969	549
MAPK8IP1	7	1455	0.00549451	0.000493366	0.000574034	1.16351	599	51	1072	0.0484623	0.000191655	0.000237278	1.23805	838
MAPK8IP3	74	3609	0.0207756	0.000331754	0.000392281	1.18245	863	15	3872	0.00413116	7.45e-05	0.000114289	1.5348	347
MAPKAP1	0	3980	0.000251193	1.36e-05	1.51e-05	1.10923	7	174	4130	0.0423626	5.1e-05	6.18e-05	1.21027	782
MAPKAPK2	23	3571	0.00671892	0.000682513	0.000941206	1.37903	633	49	4001	0.0124938	0.000319912	0.000449325	1.40453	496
MCM2	19	2801	0.00713776	0.00138062	0.00165718	1.20032	642	50	1653	0.0308343	0.00149242	0.00164921	1.10506	679
MDH2	80	2626	0.0308337	0.000156859	0.000350617	2.23524	997	0	2976	0.000335909	1.73e-05	3.32e-05	1.92538	39
MIF	103	3681	0.0282455	0.000387946	0.000516012	1.33011	967	3	4017	0.00099552	0.000108151	0.000425443	3.93378	114
MYBL2	0	1411	0.000708215	0.000384111	0.00042132	1.09687	186	4	1232	0.00405515	0.000350127	0.000391346	1.11773	340
NCF2	90	3607	0.0252217	6.06e-05	7.53e-05	1.24288	922	187	3657	0.0513942	9.11e-05	0.000142949	1.56881	860
NCF4	0	3541	0.000282326	8.84e-05	0.000129057	1.45976	48	40	2333	0.0175664	2.34e-05	2.79e-05	1.19273	553
NCOA4	65	3811	0.0173137	2.32e-05	3.47e-05	1.49364	821	0	3928	0.000254518	1.91e-05	3.05e-05	1.59595	16
NCOR2	25	1964	0.0132316	0.001586	0.00168957	1.0653	769	120	1960	0.0617032	0.00119264	0.0012693	1.06428	915
NFATC1	4	3857	0.00129601	9.81e-05	0.000115021	1.17225	372	13	3755	0.00372737	0.000225618	0.000322068	1.42749	330
NKX2-1	70	3748	0.0189384	0.000134881	0.000156672	1.16156	842	47	3884	0.0123552	5.88e-05	9.38e-05	1.59389	494
NOS1	14	1440	0.0104094	0.00189539	0.00237201	1.25146	710	2	963	0.00311203	0.000149729	0.000450792	3.01071	300
NR1H4	0	1324	0.000754717	2.62e-05	3.41e-05	1.30181	211	15	819	0.0195122	1.7e-05	1.97e-05	1.158	571
NRP1	0	1397	0.000715308	0.00103964	0.00111144	1.06906	188	5	828	0.00723764	5.28e-05	8.93e-05	1.69071	403
OPRK1	0	3515	0.000284414	1.16e-05	1.75e-05	1.50987	51	3	1665	0.00240096	6.63e-06	1.09e-05	1.63817	269
ORC4	0	3626	0.00027571	2.46e-05	2.8e-05	1.13981	34	69	3120	0.0224287	3.65e-06	4.23e-06	1.15923	603
PAG1	0	3598	0.000277855	0.000195289	0.000246501	1.26223	38	32	2849	0.0115789	7.2e-06	1.09e-05	1.51459	482
PAX8	102	3885	0.0265054	5.85e-05	7.53e-05	1.2881	940	2	1961	0.00152905	7.35e-07	8.53e-07	1.15951	222
PEX10	17	917	0.0196078	1.03e-05	1.24e-05	1.21016	851	14	976	0.0153531	2.77e-06	5.4e-06	1.94709	532
PEX12	2	908	0.00330033	1.75e-06	3.5e-06	1.99632	508	9	948	0.0105374	2.74e-06	5.4e-06	1.97303	468
PEX13	21	919	0.023913	1.87e-06	3.5e-06	1.86875	901	5	943	0.00635593	1.39e-05	1.75e-05	1.2633	391
PEX19	0	1416	0.000705716	0.0019227	0.00303169	1.57679	184	2	1038	0.00288739	0.000723873	0.00149875	2.07047	288
PFKM	0	1128	0.00088574	8.26e-05	0.000371785	4.50141	260	14	856	0.0175029	8e-05	0.000367889	4.60071	552
PGRMC1	0	1357	0.000736377	1.41e-05	1.67e-05	1.18032	200	126	3424	0.0370803	7.27e-05	0.000100581	1.38393	731
PIK3R1	0	3369	0.000296736	0.0113571	0.0127414	1.12189	65	1	1523	0.00131234	0.00655733	0.0082613	1.25986	206
PLCB1	56	3685	0.0154639	0.000219932	0.00027764	1.26239	794	0	4040	0.000247463	0.000126503	0.000334074	2.64083	9
PLK1	10	1616	0.00680272	0.00337876	0.00382513	1.13211	634	70	992	0.0715005	0.00582968	0.00628412	1.07795	972
PLK3	4	3653	0.00136836	0.000100043	0.000158686	1.58617	375	130	4172	0.0313923	3.46e-05	4.17e-05	1.2041	685
PLSCR3	0	3070	0.000325627	1.68e-05	3.55e-05	2.11636	88	4	4037	0.00123824	5.86e-05	0.000121142	2.06876	201
PLXNA1	5	3795	0.00158061	0.000115411	0.000401815	3.48161	407	67	3457	0.0196645	2.5e-05	3e-05	1.19978	572
PMPCB	2	1916	0.00156495	1.51e-05	2.44e-05	1.61465	403	0	1628	0.000613874	0.000170066	0.000369533	2.17288	78
POLDIP2	7	3445	0.00232153	3.04e-05	4.03e-05	1.32681	470	70	2903	0.024449	1.14e-05	1.64e-05	1.43598	625
POLR1B	11	3857	0.00311042	9.09e-05	0.000133099	1.46364	498	93	3585	0.0262131	8.64e-05	0.000108261	1.25259	641
POR	0	1361	0.000734214	0.000582014	0.00188277	3.23492	197	0	867	0.00115207	0.00023104	0.00110414	4.779	184
POU1F1	0	3590	0.000278474	3.53e-05	4.28e-05	1.21346	40	120	3165	0.0382186	7.08e-05	0.000129896	1.83577	747
PPFIBP1	52	3898	0.0135932	4.85e-05	5.87e-05	1.21029	773	281	4043	0.0697329	2.35e-05	2.71e-05	1.15415	963
PPM1B	6	1074	0.00651163	2.47e-05	2.94e-05	1.19073	629	1	1087	0.00183823	9.67e-05	0.000118031	1.21999	236
PRDX1	33	1322	0.0256992	0.000145933	0.000383629	2.6288	928	18	1020	0.0186092	0.000365784	0.000402513	1.10041	562
PRDX4	5	951	0.00630252	9.77e-06	1.62e-05	1.66293	620	0	953	0.00104822	1.39e-05	2.91e-05	2.09131	155
PRF1	4	876	0.00570125	9.99e-06	1.59e-05	1.58833	605	0	937	0.0010661	1.79e-06	2.57e-06	1.43457	163
PRKCD	0	1239	0.000806452	0.0110275	0.0123527	1.12017	237	57	1107	0.0523466	0.000548427	0.000584026	1.06491	867
PSMB3	67	3015	0.0225464	1.66e-06	2.57e-06	1.55042	882	154	3328	0.0465605	0.000341088	0.000406356	1.19135	821
PTPN11	8	3768	0.0023879	0.004612	0.00566108	1.22747	474	0	3389	0.000294985	0.00178448	0.00281723	1.57874	34
PTPN18	0	1315	0.000759878	7.86e-05	0.000101432	1.29094	213	0	945	0.00105708	2.04e-05	2.31e-05	1.12897	158
PTPRA	59	3697	0.016225	0.000139747	0.000162308	1.16144	806	76	4163	0.0184918	4.84e-05	6.65e-05	1.37529	561
PTPRH	58	3773	0.0156333	3.07e-06	3.63e-06	1.18109	797	0	3963	0.00025227	5.69e-06	9.54e-06	1.67627	15
RAF1	69	2995	0.0233645	0.00883897	0.00955667	1.0812	896	5	1591	0.00376884	0.00472291	0.00530723	1.12372	335
RELN	0	2865	0.000348918	7.67e-05	0.000347725	4.5342	101	12	601	0.0215947	8.71e-07	1.01e-06	1.16042	595
RFXANK	0	1127	0.000886525	6.63e-05	7.19e-05	1.08458	261	5	816	0.00734394	0.000198031	0.000205599	1.03821	408
RNF128	7	2747	0.00291121	1.09e-05	1.59e-05	1.45938	491	0	4035	0.00024777	7.31e-05	0.000362226	4.95614	11
RPL10	0	3737	0.000267523	0.000473612	0.000593482	1.2531	17	69	3202	0.0218545	0.000562713	0.000974365	1.73155	597
RPS6KB2	2	3718	0.000806668	2.1e-05	3.38e-05	1.61538	239	109	3834	0.0286832	0.00011092	0.000128196	1.15575	663
RRM2	24	1108	0.0225428	2.67e-05	2.95e-05	1.10341	881	1	1004	0.00199005	8.13e-06	1.13e-05	1.38638	247
RRM2B	0	918	0.00108814	8.6e-06	9.17e-06	1.06662	334	2	957	0.00313152	1.02e-05	1.1e-05	1.08327	302
S100A7	0	3692	0.000270783	7.1e-05	0.00035782	5.03967	24	0	2583	0.000386997	0.000102654	0.000356697	3.47474	48
S100A9	11	912	0.0131435	4.4e-06	5.06e-06	1.14863	766	0	1033	0.000967118	2.37e-05	2.65e-05	1.11456	107
SCAP	20	928	0.022605	3.54e-05	3.67e-05	1.03529	884	52	988	0.0535895	7.28e-07	8.88e-07	1.21985	876
SCARB1	0	914	0.0010929	3.12e-05	5.79e-05	1.85193	336	62	977	0.0644172	5.31e-05	8.49e-05	1.59731	927
SH2B1	0	1185	0.00084317	0.000218322	0.000293602	1.34482	245	11	850	0.0141011	1.47e-05	1.81e-05	1.23362	521
SHC3	22	3622	0.00634833	3.14e-05	3.85e-05	1.22904	623	242	4030	0.0602828	5.72e-06	6.42e-06	1.12278	907
SIRPA	0	3587	0.000278707	0.000115084	0.00025932	2.25331	42	70	3881	0.0182895	0.000767733	0.00116722	1.52034	560
SLC12A3	1	926	0.0021575	4.83e-06	6.08e-06	1.25729	444	38	988	0.0394338	4.54e-07	5.16e-07	1.13671	762
SLC25A4	0	1109	0.000900901	0.000194321	0.000203525	1.04737	274	1	974	0.00205128	2.67e-06	4.6e-06	1.72422	250
SLC9A3	2	1138	0.00263389	6.46e-05	9.36e-05	1.44926	480	3	993	0.00402414	2.17e-06	2.62e-06	1.2084	339
SNCG	2	3831	0.000782881	3.97e-05	5.34e-05	1.34332	230	0	1154	0.000865801	2.82e-06	3.17e-06	1.12415	98
SOCS2	0	1112	0.000898473	4.36e-06	7.1e-06	1.62925	273	72	1898	0.0384413	0.00368273	0.00434452	1.1797	748
SRP54	6	928	0.00753498	1.19e-05	1.54e-05	1.29292	655	0	978	0.00102145	5.5e-06	7.47e-06	1.35752	136
SSH1	88	3097	0.0287282	1.07e-05	1.16e-05	1.08307	973	231	3398	0.0682554	4.13e-06	5.33e-06	1.29104	951
STAMBPL1	0	3454	0.000289436	4e-05	8.21e-05	2.05294	56	124	2856	0.0437522	2.13e-05	3.25e-05	1.52249	796
STAT1	0	3328	0.000300391	0.00584341	0.00688091	1.17755	72	38	1025	0.0380117	0.00237855	0.00285762	1.20141	743
STAT3	0	2537	0.000394011	0.00922661	0.0108221	1.17292	123	10	1072	0.0102516	0.00615538	0.00703752	1.14331	464
STAT5B	41	3369	0.0124629	0.000717086	0.000809271	1.12855	750	0	4133	0.000241896	1.5e-05	2.56e-05	1.70996	2
STIM2	0	646	0.0015456	0.00032056	0.000339501	1.05909	396	0	2163	0.000462107	0.000119091	0.000356697	2.99516	60
TEC	39	3635	0.0110011	0.000343069	0.000413666	1.20578	725	72	3050	0.0239266	1.8e-06	2.35e-06	1.3053	616
TFE3	0	3641	0.000274574	0.000213389	0.000361684	1.69495	31	1	3365	0.000594177	6.31e-05	0.000154217	2.44549	76
TGFBR2	0	2858	0.000349773	0.00168241	0.00185753	1.10409	102	4	1265	0.00394945	0.000533838	0.00113703	2.12991	338
THAP12	78	3388	0.0233107	2.26e-06	2.83e-06	1.25351	894	93	1993	0.0471414	2.93e-06	3.84e-06	1.31088	826
THBS1	0	2853	0.000350385	0.0017406	0.00207295	1.19093	103	47	1005	0.0477137	1.58e-05	2.65e-05	1.67255	831
THRB	19	3402	0.00587717	0.00114667	0.00145649	1.2702	607	203	3718	0.0548535	0.000196957	0.000410996	2.08673	883
TLR4	39	1431	0.027933	0.000923359	0.00138148	1.49615	961	0	832	0.00120048	8.36e-05	0.000380547	4.55013	198
TPM2	83	3652	0.0229948	7.32e-05	8.94e-05	1.22161	888	20	2232	0.00940439	5.35e-06	7.09e-06	1.32623	447
TRIP13	2	1593	0.00188206	0.00263994	0.00378004	1.43187	431	2	1157	0.00259067	0.00121115	0.00246795	2.03769	273
TRPM7	0	1357	0.000736377	0.000106083	0.000387569	3.65344	201	0	922	0.00108342	8.97e-06	9.94e-06	1.10837	165
TSC22D3	13	1280	0.010929	0.000251016	0.000272782	1.08671	723	9	839	0.0119048	2.68e-05	3.8e-05	1.41893	485
TUBA1A	17	1281	0.0140406	0.000260512	0.000548179	2.10424	779	77	1913	0.0407524	0.00335601	0.00377812	1.12578	769
TUBA4A	8	1694	0.00530974	0.00423488	0.00480014	1.13348	590	25	1000	0.025974	0.000163688	0.000209335	1.27886	633
TYK2	45	1815	0.0253304	0.000447182	0.000488619	1.09266	925	57	836	0.0692951	5.28e-05	6.62e-05	1.25431	959
UXT	1	3559	0.000561798	0.000228955	0.00046292	2.02188	163	184	3934	0.047014	0.000114658	0.000138177	1.20512	825
VAV1	0	1383	0.000722543	0.00266121	0.00318629	1.19731	191	26	1385	0.0194805	0.000508239	0.000848819	1.67012	570
VEGFA	6	1391	0.00502874	0.000989084	0.00107833	1.09023	572	6	1217	0.00574713	0.000759517	0.0013556	1.78482	378
VLDLR	4	1077	0.00463822	2.14e-05	3.41e-05	1.59637	563	64	930	0.0698174	7.58e-05	0.000116765	1.53966	964
VWF	14	1369	0.0109489	0.000135635	0.000418751	3.08733	724	2	976	0.00307062	4.63e-06	7.06e-06	1.52444	297
WAS	57	2168	0.0267404	0.00122828	0.00143061	1.16473	946	39	3567	0.0112108	0.000535023	0.000816192	1.52553	477
ZMYND19	0	2623	0.000381098	0.000159931	0.000498395	3.11632	117	13	2380	0.00587988	4.36e-05	8.8e-05	2.0172	380
