# Supplementary material for: Degree Adjusted Large-Scale Network Analysis Reveals Novel Putative Metabolic Disease Genes
Source: Biology (Basel). 2021 Feb 3;10(2):107. doi: 10.3390/biology10020107 (PMC7913176; doi:10.3390/biology10020107)
Supplement: Supplementary file 1 [file biology-10-00107-s001.zip › Revised_supplementary/Supplementary_Table_3.xlsx]

## Sheet: Significant_HPRD
Gene	No_of_Hits	Total_Hits	P_value	Av_cent	MD_cent	Rel_cent	Qvalues
PRKCA	0	5000	0.00019996	0.0267208	0.029506	1.10423	0.0168574
PTPN7	0	4057	0.000246427	7.83228e-06	1.05752e-05	1.3502	0.0168574
PTPRR	0	4049	0.000246914	8.41625e-06	1.0173e-05	1.20874	0.0168574
CLK3	0	4046	0.000247097	5.02398e-05	0.000339501	6.75761	0.0168574
ZNF148	0	4031	0.000248016	9.40025e-05	0.000270216	2.87457	0.0168574
CPSF3	0	4029	0.000248139	8.21319e-05	0.000191014	2.3257	0.0168574
MAPKAP1	0	3980	0.000251193	1.35864e-05	1.50705e-05	1.10923	0.0168574
IER3	0	3951	0.000253036	1.20169e-05	1.62402e-05	1.35145	0.0168574
NR2F6	0	3930	0.000254388	5.96734e-05	0.000149244	2.50101	0.0168574
NELFB	0	3896	0.000256608	4.28474e-05	7.17036e-05	1.67346	0.0168574
METAP2	0	3890	0.000257003	6.55391e-05	0.000118994	1.81561	0.0168574
SF3A1	0	3868	0.000258465	8.75925e-05	0.000187131	2.13638	0.0168574
CHD9	0	3856	0.000259269	5.92515e-06	7.26306e-06	1.2258	0.0168574
LATS1	0	3835	0.000260688	1.87981e-05	2.51829e-05	1.33965	0.0168574
DUSP10	0	3767	0.000265393	3.13137e-06	3.54812e-06	1.13309	0.0168574
PRKACA	0	3754	0.000266312	0.0189673	0.0221263	1.16655	0.0168574
RPL10	0	3737	0.000267523	0.000473612	0.000593482	1.2531	0.0168574
PDIA6	0	3734	0.000267738	3.69476e-05	6.06527e-05	1.64159	0.0168574
MIEF1	0	3723	0.000268528	2.50436e-05	3.55373e-05	1.41902	0.0168574
FXYD1	0	3708	0.000269614	0.000100588	0.000395803	3.93488	0.0168574
HRG	0	3708	0.000269614	2.84674e-05	3.77197e-05	1.32502	0.0168574
PFKFB2	0	3707	0.000269687	0.000330129	0.000766134	2.32071	0.0168574
RHOJ	0	3700	0.000270197	0.000189869	0.000392252	2.06591	0.0168574
S100A7	0	3692	0.000270783	7.10007e-05	0.00035782	5.03967	0.0168574
CISH	0	3690	0.000270929	0.000121918	0.000170668	1.39986	0.0168574
GADD45B	0	3683	0.000271444	9.37622e-05	0.000122862	1.31036	0.0168574
EEF2K	0	3676	0.000271961	0.000210388	0.00029956	1.42384	0.0168574
SOS2	0	3666	0.000272702	0.000168566	0.000218903	1.29862	0.0168574
RHOD	0	3664	0.000272851	0.000148491	0.00025555	1.72098	0.0168574
ZFAND5	0	3642	0.000274499	1.51299e-05	2.8952e-05	1.91356	0.0168574
TFE3	0	3641	0.000274574	0.000213389	0.000361684	1.69495	0.0168574
TGFB2	0	3640	0.00027465	0.000251342	0.000384768	1.53086	0.0168574
SH2D2A	0	3630	0.000275406	6.30827e-06	7.29926e-06	1.15709	0.0168574
ORC4	0	3626	0.00027571	2.45711e-05	2.80064e-05	1.13981	0.0168574
CHRNA7	0	3617	0.000276396	1.52227e-05	1.92661e-05	1.26562	0.0168574
CARD11	0	3609	0.000277008	7.73479e-05	0.000140756	1.81977	0.0168574
BFAR	0	3603	0.000277469	5.23142e-07	6.36107e-07	1.21594	0.0168574
PAG1	0	3598	0.000277855	0.000195289	0.000246501	1.26223	0.0168574
ITPR2	0	3595	0.000278087	2.07168e-05	2.84995e-05	1.37567	0.0168574
POU1F1	0	3590	0.000278474	3.52944e-05	4.28283e-05	1.21346	0.0168574
ATR	0	3589	0.000278552	0.000274631	0.000371668	1.35334	0.0168574
SIRPA	0	3587	0.000278707	0.000115084	0.00025932	2.25331	0.0168574
FGFR4	0	3585	0.000278862	0.000372406	0.000733753	1.9703	0.0168574
ST13	0	3584	0.00027894	0.000643534	0.000927846	1.4418	0.0168574
ITGA5	0	3563	0.000280584	0.000509816	0.000709644	1.39196	0.0168574
IKBKE	0	3561	0.000280741	0.000112187	0.00019892	1.77311	0.0168574
DNAJC5	0	3560	0.00028082	2.02758e-05	2.65677e-05	1.31032	0.0168574
NCF4	0	3541	0.000282326	8.84098e-05	0.000129057	1.45976	0.0168574
DNAJB1	0	3530	0.000283206	0.000194296	0.000372266	1.91598	0.0168574
EIF3L	0	3524	0.000283688	0.000247289	0.000368001	1.48814	0.0168574
OPRK1	0	3515	0.000284414	1.15802e-05	1.74846e-05	1.50987	0.0168574
NRBF2	0	3509	0.0002849	4.35697e-07	7.00865e-07	1.60861	0.0168574
ANXA11	0	3506	0.000285144	0.000180561	0.000418424	2.31736	0.0168574
SIRT2	0	3503	0.000285388	7.27697e-05	0.000355952	4.89149	0.0168574
MECR	0	3476	0.000287604	4.36932e-07	7.00865e-07	1.60406	0.0168574
STAMBPL1	0	3454	0.000289436	4.00129e-05	8.21443e-05	2.05294	0.0168574
MAVS	0	3419	0.000292398	5.75382e-05	0.000155491	2.70239	0.0168574
ALOX5	0	3417	0.000292569	0.000105	0.000415774	3.95974	0.0168574
IL27RA	0	3409	0.000293255	6.50915e-05	0.000348202	5.34942	0.0168574
RPTOR	0	3407	0.000293427	2.70768e-05	5.93613e-05	2.19233	0.0168574
BNIPL	0	3404	0.000293686	2.13114e-05	2.77634e-05	1.30274	0.0168574
GNGT1	0	3383	0.000295508	0.000100093	0.000387051	3.86692	0.0168574
KIF3A	0	3381	0.000295683	7.49095e-05	0.000351324	4.68998	0.0168574
CORO1A	0	3376	0.000296121	3.15322e-05	4.156e-05	1.31802	0.0168574
PIK3R1	0	3369	0.000296736	0.0113571	0.0127414	1.12189	0.0168574
F2RL2	0	3354	0.000298063	0.000132357	0.000209906	1.58591	0.0168574
NUCB1	0	3354	0.000298063	9.86041e-05	0.000388858	3.94363	0.0168574
CLEC3B	0	3351	0.000298329	2.12362e-06	3.03774e-06	1.43045	0.0168574
UBE2V1	0	3345	0.000298864	1.88789e-05	3.3906e-05	1.79597	0.0168574
IKBKG	0	3335	0.00029976	0.00191279	0.00222748	1.16452	0.0168574
SUMO4	0	3333	0.00029994	0.00627724	0.0090768	1.44599	0.0168574
STAT1	0	3328	0.000300391	0.00584341	0.00688091	1.17755	0.0168574
APC2	0	3323	0.000300842	4.85264e-05	6.60192e-05	1.36048	0.0168574
XRCC6	0	3308	0.000302206	0.00613577	0.00867075	1.41315	0.0168574
RNF123	0	3290	0.000303859	3.41658e-05	4.37986e-05	1.28194	0.0168574
SAA1	0	3269	0.00030581	1.08434e-05	1.43324e-05	1.32177	0.0168574
GPC1	0	3267	0.000305998	5.98617e-05	0.000112484	1.87906	0.0168574
CLTCL1	0	3245	0.000308071	3.31012e-05	5.40582e-05	1.63312	0.0168574
NR1D2	0	3224	0.000310078	0.000117191	0.000310682	2.65108	0.0168574
GARS1	0	3191	0.000313283	3.37463e-05	7.33915e-05	2.1748	0.0168574
CSF2RB	0	3152	0.000317158	0.000410014	0.000566132	1.38076	0.0168574
NRAP	0	3147	0.000317662	6.52026e-05	9.63016e-05	1.47696	0.0168574
CDC42EP2	0	3120	0.00032041	3.04594e-05	8.66984e-05	2.84636	0.0168574
NCR1	0	3119	0.000320513	2.75419e-06	5.24948e-06	1.906	0.0168574
ZNHIT3	0	3112	0.000321234	1.39472e-07	2.06298e-07	1.47913	0.0168574
HID1	0	3094	0.000323102	3.96153e-05	9.10799e-05	2.29911	0.0168574
ACTR1A	0	3087	0.000323834	7.10491e-05	0.000188001	2.64607	0.0168574
PLSCR3	0	3070	0.000325627	1.67898e-05	3.55333e-05	2.11636	0.0168574
CDC42EP3	0	3062	0.000326477	3.31938e-05	7.85086e-05	2.36516	0.0168574
NAA11	0	3058	0.000326904	1.24161e-05	1.54885e-05	1.24745	0.0168574
CNN3	0	3043	0.000328515	9.60136e-06	1.03264e-05	1.07552	0.0168574
RAB35	0	3031	0.000329815	0.000187902	0.000695391	3.70081	0.0168574
PITHD1	0	3028	0.000330142	4.96763e-06	6.6103e-06	1.33067	0.0168574
ODF2L	0	3018	0.000331236	9.61207e-05	0.000360477	3.75026	0.0168574
CLDN7	0	3007	0.000332447	9.06373e-05	0.000346581	3.82382	0.0168574
SCN8A	0	2993	0.000334001	8.11408e-05	0.000352578	4.34526	0.0168574
NAA15	0	2975	0.000336022	8.05974e-05	0.000159176	1.97496	0.0168574
CACNB2	0	2968	0.000336814	6.6167e-06	7.90973e-06	1.19542	0.0168574
CARD17	0	2888	0.000346141	2.07112e-05	4.76294e-05	2.29969	0.0168574
CSK	0	2875	0.000347705	0.000911162	0.00117862	1.29353	0.0168574
RELN	0	2865	0.000348918	7.66894e-05	0.000347725	4.5342	0.0168574
TGFBR2	0	2858	0.000349773	0.00168241	0.00185753	1.10409	0.0168574
THBS1	0	2853	0.000350385	0.0017406	0.00207295	1.19093	0.0168574
VEGFB	0	2849	0.000350877	1.02311e-05	1.93797e-05	1.8942	0.0168574
ARMCX3	0	2843	0.000351617	4.69511e-06	6.64515e-06	1.41534	0.0168574
EFCAB6	0	2843	0.000351617	4.59057e-06	5.0413e-06	1.09819	0.0168574
C10orf88	0	2836	0.000352485	4.67931e-06	6.64515e-06	1.42011	0.0168574
SEPTIN7	0	2821	0.000354359	0.000117815	0.00044052	3.73907	0.0168574
EIF2AK2	0	2813	0.000355366	0.00172227	0.00192014	1.11489	0.0168574
CD44	0	2805	0.000356379	0.00268221	0.00324074	1.20824	0.0168574
EBF1	0	2799	0.000357143	7.75866e-06	8.90494e-06	1.14774	0.0168574
PELI1	0	2733	0.000365764	2.90586e-07	3.49375e-07	1.20231	0.0168574
RPS4X	0	2733	0.000365764	3.37159e-06	4.6778e-06	1.38742	0.0168574
TRAF7	0	2722	0.000367242	1.54369e-06	2.04516e-06	1.32485	0.0168574
SF3A2	0	2686	0.000372162	8.50508e-05	0.000340849	4.00759	0.0168574
IGHG1	0	2625	0.000380807	4.76695e-05	0.000106465	2.2334	0.0168574
ZMYND19	0	2623	0.000381098	0.000159931	0.000498395	3.11632	0.0168574
FDX1	0	2620	0.000381534	1.68804e-05	4.39357e-05	2.60276	0.0168574
DGKA	0	2602	0.000384172	0.000123676	0.000287151	2.3218	0.0168574
TRIM3	0	2577	0.000387898	9.48124e-06	1.23104e-05	1.29839	0.0168574
ATF6B	0	2561	0.00039032	9.05541e-05	0.000347689	3.83957	0.0168574
NTF3	0	2540	0.000393546	4.21842e-07	5.83862e-07	1.38408	0.0168574
STAT3	0	2537	0.000394011	0.00922661	0.0108221	1.17292	0.0168574
VEGFD	0	2460	0.000406339	1.86456e-06	2.54818e-06	1.36664	0.0168574
FMOD	0	2434	0.000410678	3.9956e-07	4.77643e-07	1.19542	0.0168574
C8A	0	2398	0.00041684	9.27748e-05	0.000350828	3.7815	0.0168574
ANGPT1	0	2372	0.000421408	8.2995e-06	1.30702e-05	1.57482	0.0168574
CRLF2	0	2294	0.00043573	1.14502e-06	1.51606e-06	1.32406	0.0168574
TIPARP	0	2263	0.000441696	6.19306e-06	8.08901e-06	1.30614	0.0168574
ADCY2	0	2209	0.000452489	3.09908e-06	6.549e-06	2.11321	0.0168574
MEFV	0	2207	0.000452899	0.000752666	0.0020376	2.70717	0.0168574
ZIC1	0	2199	0.000454545	3.42296e-06	4.47787e-06	1.30819	0.0168574
KIT	0	2178	0.000458926	0.00183011	0.00212962	1.16365	0.0168574
MASP2	0	2160	0.000462749	2.87877e-05	7.42642e-05	2.57972	0.0168574
PRKDC	0	2116	0.000472367	0.00265686	0.0034504	1.29867	0.0168574
SIK2	0	2114	0.000472813	6.57165e-07	7.68399e-07	1.16926	0.0168574
INSIG1	0	2112	0.000473261	4.29684e-06	5.88757e-06	1.37021	0.0168574
RASSF2	0	2095	0.000477099	5.0405e-07	6.91132e-07	1.37116	0.0168574
CA4	0	2087	0.000478927	2.04245e-06	2.74757e-06	1.34523	0.0168574
AKT1	1	4137	0.000483325	0.0114117	0.0130382	1.14253	0.0168574
MYOC	0	2066	0.000483793	0.00279016	0.00409144	1.46638	0.0168574
JAKMIP1	1	4090	0.000488878	2.56173e-05	3.55275e-05	1.38685	0.0168574
TMOD1	0	2037	0.000490677	0.000109113	0.000340945	3.12469	0.0168574
CDK17	1	4067	0.000491642	0.000111544	0.000152977	1.37145	0.0168574
IRAK1	0	2029	0.000492611	0.00188671	0.0021474	1.13817	0.0168574
BCAS2	1	4040	0.000494927	9.8599e-06	1.088e-05	1.10346	0.0168574
DPH1	0	1971	0.000507099	1.3937e-05	1.77518e-05	1.27371	0.0168574
POLDIP3	0	1964	0.000508906	2.80763e-06	3.23736e-06	1.15306	0.0168574
MPG	1	3836	0.000521241	2.99399e-05	5.12662e-05	1.7123	0.0168574
ADRB2	0	1897	0.00052687	0.001315	0.00174742	1.32884	0.0168574
CAMK2N2	0	1895	0.000527426	2.77889e-07	3.27796e-07	1.1796	0.0168574
BATF	1	3771	0.000530223	3.04239e-05	7.26557e-05	2.38811	0.0168574
TRPC6	1	3737	0.000535045	0.000253134	0.000526767	2.08099	0.0168574
CYP11B2	0	1858	0.000537924	0.000108021	0.000339501	3.14293	0.0168574
LRPAP1	1	3698	0.000540687	0.000465965	0.000663589	1.42412	0.0168574
FASLG	0	1845	0.000541712	0.00149988	0.00195123	1.30093	0.0168574
KCNJ4	1	3653	0.000547345	0.000100666	0.000385592	3.8304	0.0168574
EPB42	1	3634	0.000550206	0.000233044	0.000646909	2.77591	0.0168574
COL13A1	1	3619	0.000552486	1.11535e-05	1.44935e-05	1.29947	0.0168574
TTC1	1	3607	0.000554324	0.00026544	0.000620918	2.33921	0.0168574
CDKN1C	1	3561	0.000561482	4.78387e-05	5.85867e-05	1.22467	0.0168574
ABL2	1	3560	0.00056164	7.37338e-05	0.000102621	1.39177	0.0168574
UXT	1	3559	0.000561798	0.000228955	0.00046292	2.02188	0.0168574
CLTA	1	3550	0.000563222	2.57664e-05	3.51135e-05	1.36276	0.0168574
CD1D	1	3537	0.000565291	9.55638e-05	0.000144408	1.51112	0.0168574
PROC	1	3537	0.000565291	6.87298e-05	0.000125344	1.82372	0.0168574
DUSP22	1	3483	0.000574053	1.01941e-06	1.20317e-06	1.18026	0.0168574
RFC3	1	3477	0.000575043	1.41056e-06	1.84566e-06	1.30846	0.0168574
HSPA8	1	3335	0.00059952	0.00398742	0.00541216	1.35731	0.0168574
CHD8	1	3324	0.000601504	1.73462e-05	2.04683e-05	1.17999	0.0168574
KDR	0	1637	0.000610501	0.0020053	0.00230381	1.14886	0.0168574
INPP5A	0	1615	0.000618812	1.1369e-05	1.26531e-05	1.11295	0.0168574
MFAP2	1	3039	0.000657895	3.03408e-06	4.1796e-06	1.37755	0.0168574
LIG4	1	2965	0.000674309	0.000510112	0.00105142	2.06115	0.0168574
FLT1	0	1473	0.000678426	0.000940593	0.00110439	1.17414	0.0168574
COL1A2	0	1462	0.000683527	0.000659441	0.000835978	1.26771	0.0168574
NID1	0	1461	0.000683995	0.000447587	0.000756661	1.69053	0.0168574
DMD	0	1456	0.000686342	0.000895758	0.00114789	1.28147	0.0168574
MAPK14	1	2902	0.000688942	0.00531697	0.00599854	1.12819	0.0168574
NR1H3	0	1444	0.000692042	0.000356337	0.000381365	1.07024	0.0168574
PPARA	0	1443	0.000692521	0.000906782	0.00099715	1.09966	0.0168574
CCNB1	0	1434	0.000696864	0.000943889	0.00139205	1.4748	0.0168574
FGFR2	0	1420	0.00070373	0.00063811	0.000752585	1.1794	0.0168574
PEX19	0	1416	0.000705716	0.0019227	0.00303169	1.57679	0.0168574
WRN	0	1413	0.000707214	0.000540919	0.000628432	1.16179	0.0168574
MYBL2	0	1411	0.000708215	0.000384111	0.00042132	1.09687	0.0168574
NBN	0	1397	0.000715308	0.000120597	0.000152938	1.26817	0.0168574
NRP1	0	1397	0.000715308	0.00103964	0.00111143	1.06906	0.0168574
TIMP3	0	1394	0.000716846	5.35429e-05	6.78809e-05	1.26779	0.0168574
GZMB	0	1393	0.00071736	0.000638674	0.000741284	1.16066	0.0168574
VAV1	0	1383	0.000722543	0.00266121	0.00318629	1.19731	0.0168574
SS18L1	2	4134	0.000725514	6.70456e-05	8.19104e-05	1.22171	0.0168574
LAMA1	0	1371	0.000728863	0.000554653	0.000683139	1.23165	0.0168574
STOML3	0	1367	0.000730994	2.4582e-05	2.73592e-05	1.11298	0.0168574
PNRC1	0	1365	0.000732064	0.000131038	0.000144104	1.09971	0.0168574
CLK2	2	4087	0.000733855	4.31547e-06	7.11659e-06	1.64909	0.0168574
POR	0	1361	0.000734214	0.000582014	0.00188277	3.23492	0.0168574
FBN1	0	1359	0.000735294	0.000146184	0.000191912	1.31281	0.0168574
LMNB1	0	1358	0.000735835	0.000713858	0.000843281	1.1813	0.0168574
PGRMC1	0	1357	0.000736377	1.41458e-05	1.66966e-05	1.18032	0.0168574
TRPM7	0	1357	0.000736377	0.000106083	0.000387569	3.65344	0.0168574
ATP5F1B	0	1354	0.000738007	0.000556914	0.000952961	1.71115	0.0168574
LDLR	0	1343	0.000744048	0.000125941	0.000444062	3.52594	0.0168574
IL7R	0	1340	0.000745712	0.000254615	0.000271071	1.06463	0.0168574
NR1I2	0	1340	0.000745712	0.000223085	0.000234884	1.05289	0.0168574
MMP13	0	1338	0.000746826	0.000217746	0.000236496	1.08611	0.0168574
ACTA2	0	1337	0.000747384	0.000562196	0.00072087	1.28224	0.0168574
OSM	0	1336	0.000747943	3.95393e-05	5.00341e-05	1.26543	0.0168574
PRLR	0	1331	0.000750751	0.000419345	0.000759038	1.81006	0.0168574
XPC	0	1330	0.000751315	0.000271116	0.000361861	1.33471	0.0168574
NR1H4	0	1324	0.000754717	2.62171e-05	3.41297e-05	1.30181	0.0168574
IL1B	0	1318	0.00075815	0.000158355	0.000202271	1.27733	0.0168574
PTPN18	0	1315	0.000759878	7.85718e-05	0.000101432	1.29094	0.0168574
CORO2B	1	2629	0.000760456	1.89463e-05	2.38253e-05	1.25752	0.0168574
FANCC	0	1311	0.000762195	0.000230151	0.000298875	1.2986	0.0168574
POLD1	0	1308	0.000763942	0.000227309	0.00026804	1.17919	0.0168574
CARD8	0	1307	0.000764526	0.00057836	0.000862312	1.49096	0.0168574
FANCA	0	1306	0.000765111	0.00035216	0.000407337	1.15668	0.0168574
HMGB2	0	1305	0.000765697	0.000184183	0.000206791	1.12275	0.0168574
ERN1	0	1300	0.00076864	0.000192307	0.000237452	1.23476	0.0168574
HOXB7	2	3901	0.000768836	0.000128305	0.000177603	1.38423	0.0168574
LPA	0	1299	0.000769231	0.000197843	0.000254928	1.28854	0.0168574
FANCD2	0	1297	0.000770416	0.000166052	0.000479786	2.88937	0.0168574
MNDA	2	3892	0.000770614	1.9686e-05	2.1682e-05	1.10139	0.0168574
DES	0	1295	0.000771605	0.000704549	0.000886018	1.25757	0.0168574
JAK2	0	1292	0.000773395	0.00477662	0.00552392	1.15645	0.0168574
IL6R	0	1285	0.000777605	0.000169215	0.000183121	1.08218	0.0168574
GNA11	0	1283	0.000778816	0.000229086	0.000263303	1.14936	0.0168574
FCER1G	0	1279	0.00078125	0.000300642	0.000342082	1.13784	0.0168574
SNCG	2	3831	0.000782881	3.97357e-05	5.33778e-05	1.34332	0.0168574
TGFB1	0	1276	0.000783085	0.00240653	0.00267269	1.1106	0.0168574
DDB2	0	1273	0.000784929	0.000288339	0.000331478	1.14961	0.0168574
INS	0	1266	0.000789266	0.000978394	0.00119017	1.21645	0.0168574
DUSP16	0	1259	0.000793651	1.48984e-05	1.94269e-05	1.30396	0.0168574
BRCA1	2	3749	0.0008	0.00916604	0.0107745	1.17548	0.0168574
SLC9A2	2	3720	0.000806235	2.32651e-05	2.74171e-05	1.17847	0.0168574
PRKCD	0	1239	0.000806452	0.0110275	0.0123527	1.12017	0.0168574
UQCRC1	1	2479	0.000806452	7.5762e-06	1.24414e-05	1.64217	0.0168574
RPS6KB2	2	3718	0.000806668	2.09547e-05	3.38498e-05	1.61538	0.0168574
ABL1	0	1237	0.000807754	0.0123168	0.0142031	1.15314	0.0168574
RPS6KA4	2	3703	0.000809935	1.17343e-05	1.33537e-05	1.13801	0.0168574
OPRD1	2	3635	0.000825083	0.000304523	0.00039484	1.29659	0.0168574
PHKG1	2	3617	0.000829187	0.000137798	0.00050696	3.679	0.0168574
STX7	2	3568	0.000840572	8.96634e-05	0.00038094	4.24856	0.0168574
SH2B1	0	1185	0.00084317	0.000218322	0.000293602	1.34482	0.0168574
USF1	0	1185	0.00084317	2.21772e-05	2.4724e-05	1.11484	0.0168574
IL13	0	1177	0.000848896	0.000245542	0.000321343	1.30871	0.0168574
IL9R	0	1169	0.000854701	7.42988e-05	0.000365071	4.91355	0.0168574
TPI1	0	1166	0.000856898	0.000161108	0.000462547	2.87103	0.0168574
MSH6	0	1162	0.000859845	3.10614e-05	3.5748e-05	1.15088	0.0168574
FBXW11	2	3486	0.000860338	3.87453e-05	5.17411e-05	1.33542	0.0168574
PZP	0	1161	0.000860585	3.50923e-05	4.19018e-05	1.19405	0.0168574
LCP1	0	1158	0.000862813	7.16517e-05	8.99824e-05	1.25583	0.0168574
KCNMA1	0	1151	0.000868056	0.000413735	0.000481325	1.16337	0.0168574
ERCC8	0	1149	0.000869565	0.000119759	0.000418055	3.49079	0.0168574
CD40LG	0	1137	0.000878735	0.000648117	0.000983774	1.5179	0.0168574
CHRM2	0	1136	0.000879507	3.69884e-05	4.83296e-05	1.30662	0.0168574
CYBA	0	1136	0.000879507	5.08465e-05	0.00034072	6.70095	0.0168574
JAG1	0	1129	0.000884956	7.56353e-05	8.71023e-05	1.15161	0.0168574
PFKM	0	1128	0.00088574	8.25931e-05	0.000371785	4.50141	0.0168574
RFXANK	0	1127	0.000886525	6.62685e-05	7.18733e-05	1.08458	0.0168574
IL5RA	2	3382	0.000886787	9.17261e-05	0.000364627	3.97517	0.0168574
MMP8	0	1126	0.000887311	3.38704e-05	4.27068e-05	1.26089	0.0168574
BLOC1S2	0	1124	0.000888889	4.41641e-05	4.89839e-05	1.10913	0.0168574
HGFAC	0	1121	0.000891266	2.00333e-05	3.02563e-05	1.5103	0.0168574
LIN9	2	3362	0.000892061	7.73079e-07	1.05082e-06	1.35927	0.0168574
ATP2A2	0	1119	0.000892857	3.29453e-05	4.3423e-05	1.31804	0.0168574
HSPA9	0	1119	0.000892857	0.000157446	0.000202458	1.28589	0.0168574
CYLD	0	1113	0.000897666	0.000180906	0.000203476	1.12476	0.0168574
DPM2	0	1113	0.000897666	7.13626e-05	0.00069559	9.74726	0.0168574
ITGAL	0	1113	0.000897666	2.29211e-05	3.04755e-05	1.32958	0.0168574
CYB5A	0	1112	0.000898473	0.0001364	0.000736183	5.39725	0.0168574
SOCS2	0	1112	0.000898473	4.35518e-06	7.09569e-06	1.62925	0.0168574
SLC25A4	0	1109	0.000900901	0.000194321	0.000203525	1.04737	0.0168574
HERC5	0	1108	0.000901713	5.69499e-06	7.12622e-06	1.25131	0.0168574
COL18A1	0	1102	0.000906618	7.31584e-05	8.85089e-05	1.20983	0.0168574
CYP11A1	0	1102	0.000906618	0.000513508	0.000806839	1.57123	0.0168574
CELA1	0	1097	0.000910747	0.000126008	0.000148113	1.17543	0.0168574
CCNB2	0	1093	0.000914077	1.43592e-05	1.99043e-05	1.38618	0.0168574
FOS	1	2185	0.000914913	0.0024792	0.00270818	1.09236	0.0168574
SOD1	0	1091	0.000915751	4.77846e-05	5.83467e-05	1.22104	0.0168574
DNAJC3	0	1087	0.000919118	2.02002e-05	2.38205e-05	1.17922	0.0168574
TNNT2	0	1082	0.000923361	6.8379e-05	8.31318e-05	1.21575	0.0168574
POLR1C	0	1080	0.000925069	2.31245e-05	2.77013e-05	1.19792	0.0168574
CASR	0	1075	0.000929368	0.000165977	0.000184296	1.11037	0.0168574
GCH1	0	1073	0.000931099	0.000188915	0.000480741	2.54474	0.0168574
PRDX6	0	1069	0.000934579	2.28169e-05	3.20394e-05	1.4042	0.0168574
FBLN5	2	3193	0.000939261	0.000178658	0.000542883	3.03867	0.0168574
CLIC1	0	1058	0.000944287	0.000206744	0.000739046	3.57468	0.0168574
RAG1	0	1058	0.000944287	0.000174836	0.000215987	1.23537	0.0168574
ZBTB12	1	2058	0.000971345	1.02932e-06	1.1816e-06	1.14794	0.0168574
SPINT2	0	982	0.00101729	0.000119006	0.000417131	3.50514	0.0168574
NR1D1	0	980	0.00101937	1.31097e-06	1.93537e-06	1.47629	0.0168574
PEX6	0	975	0.00102459	0.000194143	0.000489767	2.52272	0.0168574
DDX58	0	974	0.00102564	5.03199e-08	5.98533e-08	1.18946	0.0168574
MT-CO2	0	974	0.00102564	5.40613e-06	6.23154e-06	1.15268	0.0168574
USP18	0	972	0.00102775	5.84425e-05	6.47698e-05	1.10827	0.0168574
CNDP2	0	970	0.00102987	5.09405e-05	0.000339501	6.66466	0.0168574
HMGCR	0	970	0.00102987	5.56749e-05	6.51332e-05	1.16989	0.0168574
SMC2	0	970	0.00102987	0.00064101	0.000678887	1.05909	0.0168574
GSTM2	0	963	0.00103734	4.92165e-05	0.000339501	6.89811	0.0168574
PRUNE2	0	963	0.00103734	5.26585e-05	8.3783e-05	1.59106	0.0168574
FGF23	0	958	0.00104275	4.71018e-05	0.000340191	7.22246	0.0168574
HLA-DQB1	0	956	0.00104493	9.6072e-06	1.65078e-05	1.71827	0.0168574
NDUFV2	0	954	0.00104712	5.47759e-05	0.000340262	6.21189	0.0168574
TYRP1	0	951	0.00105042	5.32634e-05	0.000339501	6.374	0.0168574
TIAL1	0	950	0.00105152	6.54271e-07	1.01829e-06	1.55637	0.0168574
COL14A1	0	949	0.00105263	8.40104e-07	1.60153e-06	1.90635	0.0168574
COG5	0	947	0.00105485	0.000960438	0.00169635	1.76623	0.0168574
GNPAT	0	947	0.00105485	5.04518e-05	0.000339501	6.72921	0.0168574
LRP1	2	2838	0.00105671	0.00604113	0.00756091	1.25157	0.0168574
ITGB3	2	2837	0.00105708	0.00143309	0.00160312	1.11864	0.0168574
LCN2	0	945	0.00105708	1.84894e-05	2.62337e-05	1.41885	0.0168574
SLC4A2	0	943	0.00105932	1.31504e-06	2.37098e-06	1.80297	0.0168574
SNAI1	0	943	0.00105932	2.78711e-05	3.19899e-05	1.14778	0.0168574
RSU1	0	942	0.00106045	4.64561e-06	5.47626e-06	1.1788	0.0168574
MCM7	2	2822	0.0010627	0.00148428	0.00157286	1.05968	0.0168574
PGK1	0	940	0.0010627	1.12733e-05	1.75375e-05	1.55567	0.0168574
LYZ	0	939	0.00106383	4.7992e-05	6.81596e-05	1.42023	0.0168574
SLC40A1	0	939	0.00106383	4.57425e-05	0.000339501	7.422	0.0168574
TSLP	0	939	0.00106383	8.84008e-06	9.6182e-06	1.08802	0.0168574
AHSG	0	937	0.0010661	3.01785e-05	3.97766e-05	1.31805	0.0168574
ITM2B	0	937	0.0010661	4.58342e-06	6.56401e-06	1.43212	0.0168574
SUCLG2	0	935	0.00106838	7.89086e-06	9.89962e-06	1.25457	0.0168574
CCT2	0	932	0.00107181	3.49445e-05	5.36171e-05	1.53435	0.0168574
IDH1	0	931	0.00107296	4.85316e-06	7.62787e-06	1.57173	0.0168574
PNRC2	3	3723	0.00107411	8.82811e-05	9.96241e-05	1.12849	0.0168574
SSR3	0	928	0.00107643	5.58472e-05	6.01941e-05	1.07784	0.0168574
WRNIP1	2	2777	0.00107991	2.06891e-06	2.89003e-06	1.39689	0.0168574
GUSB	0	923	0.00108225	7.36849e-05	8.29406e-05	1.12561	0.0168574
PSMA5	0	923	0.00108225	2.93785e-05	3.99298e-05	1.35915	0.0168574
PGD	0	921	0.0010846	5.64125e-05	0.000339501	6.01819	0.0168574
MOK	0	920	0.00108578	1.91809e-06	3.21565e-06	1.67649	0.0168574
RRM2B	0	918	0.00108814	8.59833e-06	9.17113e-06	1.06662	0.0168574
PSMB9	0	916	0.00109051	3.58949e-05	3.94757e-05	1.09976	0.0168574
SCARB1	0	914	0.0010929	3.12407e-05	5.78558e-05	1.85193	0.0168574
TBC1D1	0	913	0.00109409	1.42656e-05	1.75523e-05	1.23039	0.0168574
IL21R	0	912	0.00109529	5.21756e-05	5.83958e-05	1.11922	0.0168574
ABHD5	0	911	0.00109649	4.31067e-06	4.93303e-06	1.14438	0.0168574
CAT	0	910	0.00109769	2.03046e-05	3.45224e-05	1.70022	0.0168574
PLIN1	0	909	0.0010989	0.00017192	0.000299951	1.74471	0.0168574
DCN	1	1817	0.00110011	0.00164649	0.00229357	1.39301	0.0168574
FANCB	0	908	0.00110011	1.21292e-05	1.50102e-05	1.23752	0.0168574
GPC3	0	904	0.00110497	0.000246651	0.000330849	1.34136	0.0168574
GCK	0	902	0.00110742	4.57782e-05	0.000341617	7.46243	0.0168574
HMOX1	0	902	0.00110742	0.000107474	0.00048164	4.48145	0.0168574
OGG1	0	901	0.00110865	2.96138e-05	6.57545e-05	2.2204	0.0168574
RBP4	0	901	0.00110865	4.91258e-05	0.000342297	6.96776	0.0168574
ALAS2	0	899	0.00111111	5.0633e-05	0.000339501	6.70513	0.0168574
ABCD3	0	898	0.00111235	1.74894e-05	2.22566e-05	1.27258	0.0168574
COL6A2	0	898	0.00111235	6.46346e-05	8.20744e-05	1.26982	0.0168574
HOXD9	0	898	0.00111235	1.50853e-05	1.99635e-05	1.32337	0.0168574
TLE3	0	898	0.00111235	1.5309e-05	1.7574e-05	1.14795	0.0168574
PLEK	0	897	0.00111359	1.72835e-05	1.89008e-05	1.09357	0.0168574
DAPK2	0	895	0.00111607	0.000124036	0.000141906	1.14407	0.0168574
HTATIP2	0	890	0.00112233	5.91572e-05	7.79518e-05	1.3177	0.0169044
GSTM1	0	885	0.00112867	0.000160403	0.000678887	4.23238	0.0169048
IL1R2	0	885	0.00112867	2.22178e-05	2.53688e-05	1.14182	0.0169048
ORC2	3	3501	0.0011422	0.000104455	0.000117747	1.12726	0.0170599
CHGB	3	3489	0.00114613	0.00043866	0.00126447	2.88257	0.017071
LTB	0	863	0.00115741	2.06871e-05	2.34976e-05	1.13586	0.0171912
NPY4R	1	1720	0.00116212	0.000114149	0.000339877	2.97748	0.0172134
ATPAF2	0	856	0.00116686	6.05227e-07	1.06179e-06	1.75436	0.0172361
PCGF2	2	2518	0.00119095	6.94346e-06	8.66928e-06	1.24855	0.0175436
INSR	3	3338	0.00119796	0.00404407	0.00469888	1.16192	0.0175821
JMJD1C	3	3332	0.00120012	8.72662e-07	1.20649e-06	1.38254	0.0175821
MAPK8	1	1654	0.00120846	0.00350804	0.00412996	1.17728	0.017656
BANK1	2	2459	0.00121951	7.00041e-06	8.507e-06	1.21522	0.0177691
TRIM2	1	1631	0.00122549	2.47673e-06	2.92981e-06	1.18294	0.0178078
SAFB2	4	4045	0.00123579	1.92397e-05	4.29953e-05	2.23471	0.0179089
LOXL4	2	2325	0.00128977	2.4327e-05	3.80516e-05	1.56417	0.0186408
NFATC1	4	3857	0.00129601	9.81204e-05	0.000115021	1.17225	0.0186806
MAPK1	4	3769	0.00132626	0.0167146	0.0178948	1.07061	0.0190654
PHOX2A	4	3664	0.00136426	0.000112673	0.000299036	2.65402	0.0195217
PLK3	4	3653	0.00136836	0.000100043	0.000158686	1.58617	0.0195217
KRT8	1	1460	0.00136893	0.000666637	0.00082259	1.23394	0.0195217
LACRT	4	3632	0.00137627	8.41552e-06	1.13833e-05	1.35265	0.0195745
NTRK3	4	3589	0.00139276	0.000320355	0.000451715	1.41005	0.0196854
IL2RG	1	1434	0.00139373	0.000416328	0.000455784	1.09477	0.0196854
GNA15	4	3583	0.00139509	0.000518974	0.00105016	2.02353	0.0196854
CCN2	1	1369	0.00145985	0.000139773	0.000176159	1.26032	0.0205452
SLC22A11	4	3389	0.00147493	7.35136e-06	1.4056e-05	1.91203	0.020703
SLC4A8	4	3368	0.00148412	1.04897e-05	1.53687e-05	1.46512	0.0207037
MKS1	0	669	0.00149254	0.000320554	0.000339501	1.05911	0.0207037
STK4	1	1337	0.00149477	0.000538753	0.000605195	1.12333	0.0207037
ITPR3	1	1336	0.00149589	0.000204406	0.000246395	1.20542	0.0207037
ESR2	4	3338	0.00149745	0.00132066	0.00154719	1.17153	0.0207037
SSBP1	0	663	0.00150602	0.000320609	0.000339501	1.05892	0.0207037
BCL2	4	3314	0.0015083	0.00675762	0.00766401	1.13413	0.0207037
AKR7A2	0	661	0.00151057	0.00032063	0.000339501	1.05886	0.0207037
IGFBP4	4	3303	0.00151332	2.90424e-05	5.37122e-05	1.84944	0.0207037
BAK1	1	1319	0.00151515	0.000261157	0.000560562	2.14645	0.0207037
MS4A7	0	658	0.00151745	0.000320531	0.000339501	1.05918	0.0207037
MAGEA1	1	1304	0.00153257	0.000342967	0.000440371	1.284	0.0207624
TGFB3	1	1303	0.00153374	0.00010012	0.000105432	1.05305	0.0207624
STIM2	0	646	0.0015456	0.00032056	0.000339501	1.05909	0.0207624
IRS1	2	1936	0.00154879	0.00320128	0.00381157	1.19064	0.0207624
SPARC	1	1286	0.001554	0.000229937	0.000275894	1.19987	0.0207624
SLC16A2	0	642	0.00155521	0.000320592	0.000339501	1.05898	0.0207624
SLC7A8	0	640	0.00156006	0.000320499	0.000339501	1.05929	0.0207624
RFX4	5	3842	0.00156128	5.38536e-05	7.09525e-05	1.31751	0.0207624
TNFSF11	1	1278	0.00156372	0.000568755	0.000637086	1.12014	0.0207624
PMPCB	2	1916	0.00156495	1.51033e-05	2.43865e-05	1.61465	0.0207624
MRAS	1	1276	0.00156617	4.54294e-05	4.92008e-05	1.08302	0.0207624
TREX2	2	1912	0.00156822	1.45105e-06	1.75234e-06	1.20764	0.0207624
APAF1	1	1269	0.0015748	0.000274745	0.000328222	1.19464	0.0207983
PLXNA1	5	3795	0.00158061	0.000115411	0.000401815	3.48161	0.0208237
MAP3K13	3	2492	0.00160449	1.25543e-05	1.65974e-05	1.32205	0.0210772
TRAPPC2	0	621	0.00160772	0.000320506	0.000339501	1.05927	0.0210772
SLC7A11	0	618	0.00161551	0.000320494	0.000339501	1.05931	0.0211277
LGTN	0	616	0.00162075	0.000320593	0.000339501	1.05898	0.0211446
RHO	5	3650	0.00164339	0.000214452	0.000385448	1.79736	0.0213537
HNF4G	5	3647	0.00164474	1.83222e-05	2.32513e-05	1.26902	0.0213537
LAMA3	5	3572	0.00167926	7.05116e-05	0.0001009	1.43097	0.0216994
COG4	0	593	0.0016835	0.000448906	0.00101819	2.26815	0.0216994
FEM1B	4	2969	0.0016835	2.69884e-05	6.36085e-05	2.35689	0.0216994
RFC4	5	3540	0.00169444	7.46088e-05	9.30606e-05	1.24731	0.0217879
FST	1	1159	0.00172414	0.000168794	0.000467315	2.76856	0.0221168
COL5A1	1	1156	0.00172861	5.39507e-05	6.10216e-05	1.13106	0.0221212
BAG2	4	2870	0.00174155	3.08621e-06	4.16152e-06	1.34842	0.0222338
GYS1	1	1138	0.00175593	0.00048368	0.000530951	1.09773	0.0223251
CDC14A	6	3983	0.00175703	1.46825e-05	1.95541e-05	1.3318	0.0223251
SPTAN1	4	2817	0.00177431	0.00178576	0.00215021	1.20408	0.0224622
RNH1	0	562	0.0017762	0.000320553	0.000339501	1.05911	0.0224622
HMGN2	6	3885	0.00180134	3.16422e-05	3.73298e-05	1.17975	0.0227265
CD53	1	1100	0.00181653	8.35898e-05	0.00010029	1.19978	0.0228644
BLOC1S4	5	3293	0.00182149	1.23715e-05	1.85736e-05	1.50132	0.0228732
G3BP1	4	2731	0.00183016	5.02792e-05	8.52198e-05	1.69493	0.0229283
CD151	5	3267	0.00183599	3.42907e-05	5.34569e-05	1.55893	0.0229477
PTPRC	2	1629	0.00184049	0.00274317	0.00310328	1.13127	0.0229505
TRIP13	2	1593	0.00188206	0.00263994	0.00378004	1.43187	0.0234144
AANAT	6	3693	0.00189496	9.96925e-05	0.000149754	1.50216	0.0235204
BRAP	5	3115	0.00192555	5.79428e-05	8.20037e-05	1.41525	0.0238447
ABCB1	1	984	0.00203046	2.94761e-05	4.43656e-05	1.50514	0.025086
NLRP4	1	964	0.00207254	7.65044e-06	8.44479e-06	1.10383	0.0255149
CCT4	6	3373	0.00207469	2.49998e-05	3.68346e-05	1.4734	0.0255149
TOM1	5	2884	0.00207972	1.94954e-05	2.4194e-05	1.24101	0.0255182
HCRTR2	0	473	0.0021097	0.000421973	0.000678887	1.60884	0.025827
C6	1	944	0.0021164	2.09489e-05	2.58642e-05	1.23463	0.0258459
ARID1A	1	942	0.00212089	2.59391e-05	8.72426e-05	3.36336	0.0258459
IFRD1	1	934	0.00213904	2.09018e-06	2.84007e-06	1.35877	0.0259329
GABRB2	5	2799	0.00214286	3.05826e-05	4.97481e-05	1.62668	0.0259329
CPB2	1	930	0.00214823	4.38131e-06	5.77491e-06	1.31808	0.0259329
SLC12A3	1	926	0.0021575	4.8345e-06	6.07836e-06	1.25729	0.0259329
CAVIN1	1	925	0.00215983	1.65634e-07	1.88971e-07	1.1409	0.0259329
C5	6	3235	0.00216316	3.81525e-05	6.94452e-05	1.8202	0.0259329
ARHGAP17	7	3697	0.00216333	7.43378e-05	8.34914e-05	1.12313	0.0259329
ORM1	1	922	0.00216685	1.60336e-05	2.38927e-05	1.49016	0.0259329
SOCS7	7	3683	0.00217155	6.85113e-05	8.78657e-05	1.2825	0.0259329
APLP2	7	3665	0.00218221	0.000134808	0.000170929	1.26795	0.0260023
GTF2H2	6	3186	0.00219642	1.86035e-05	4.14738e-05	2.22935	0.0260744
ALG2	1	906	0.00220507	4.43172e-06	5.30072e-06	1.19609	0.0260744
CNP	1	904	0.00220994	8.4032e-06	1.38143e-05	1.64394	0.0260744
TAZ	1	902	0.00221484	2.18316e-05	3.57025e-05	1.63536	0.0260744
MAGOHB	8	4060	0.0022162	8.51216e-05	0.000104473	1.22734	0.0260744
ANXA1	2	1351	0.00221893	0.000181219	0.000206001	1.13675	0.0260744
ATF1	7	3597	0.00222346	0.000247118	0.000285038	1.15345	0.0260744
HNF1B	1	897	0.00222717	1.99892e-07	2.45345e-07	1.22739	0.0260744
GPR143	1	895	0.00223214	0.000157246	0.000321378	2.04379	0.0260757
FOXO3	2	1339	0.00223881	0.000277909	0.000341532	1.22894	0.0260967
NT5E	1	890	0.00224467	2.66627e-05	3.66064e-05	1.37294	0.0261083
ACTN4	3	1776	0.00225098	0.00135054	0.00150062	1.11113	0.0261251
PSTPIP1	2	1325	0.00226244	0.000698013	0.00166415	2.38413	0.0262013
NOTCH2	2	1319	0.00227273	0.000319745	0.000358504	1.12122	0.026247
MMP1	2	1317	0.00227618	0.000310491	0.000362622	1.1679	0.026247
EXO1	1	872	0.00229095	6.97905e-06	7.68463e-06	1.1011	0.0263607
AHSA1	3	1741	0.00229621	1.50466e-05	2.7379e-05	1.81962	0.0263646
UCP1	1	863	0.00231481	3.47207e-06	4.4577e-06	1.28387	0.0264852
PLAAT4	3	1723	0.00232019	1.17605e-05	1.26015e-05	1.0715	0.0264852
POLDIP2	7	3445	0.00232153	3.0405e-05	4.03416e-05	1.32681	0.0264852
OSMR	1	858	0.00232829	1.31966e-05	1.5616e-05	1.18333	0.0265059
IGF1R	3	1695	0.00235849	0.00309095	0.00386783	1.25134	0.0267929
CARF	4	2104	0.0023753	3.80051e-06	6.77976e-06	1.78391	0.0269267
PTPN11	8	3768	0.0023879	0.004612	0.00566108	1.22747	0.0270125
COG2	0	408	0.00244499	8.60579e-05	0.000169722	1.97218	0.0276001
ITGB7	8	3658	0.00245969	0.000338407	0.000429676	1.2697	0.0277077
COG1	0	393	0.00253807	8.47847e-05	0.000169722	2.0018	0.0285307
CCKBR	6	2737	0.00255661	7.66044e-05	0.000101311	1.32252	0.028679
EDN2	5	2320	0.00258509	3.36332e-06	4.33697e-06	1.28949	0.0289379
SLC9A3	2	1138	0.00263389	6.46089e-05	9.3635e-05	1.44926	0.0294227
MAPK3	10	4162	0.00264233	0.00795853	0.00850166	1.06825	0.0294556
BIRC7	9	3767	0.00265393	8.71199e-06	1.02087e-05	1.1718	0.0295236
RXRG	9	3694	0.00270636	0.0002409	0.000324403	1.34663	0.0300445
GSN	3	1469	0.00272109	0.00072691	0.000864645	1.18948	0.0301456
MAP3K11	9	3665	0.00272777	0.000233602	0.000359462	1.53878	0.0301573
FDFT1	2	1088	0.00275482	9.31587e-05	0.000378833	4.06653	0.0303937
GFAP	3	1433	0.0027894	0.00108324	0.00144312	1.33223	0.030712
COL4A3	9	3531	0.00283126	0.000295075	0.000383456	1.29952	0.0310923
CARD14	5	2115	0.00283554	4.90234e-06	8.14119e-06	1.66067	0.0310923
AKAP10	9	3503	0.00285388	4.25886e-05	6.78457e-05	1.59305	0.0312296
RNF128	7	2747	0.00291121	1.08968e-05	1.59027e-05	1.45938	0.0317921
ATM	5	2000	0.0029985	0.00160258	0.00181451	1.13224	0.0326788
LGALS3BP	3	1325	0.00301659	0.000186923	0.000211788	1.13302	0.0328093
IL37	8	2968	0.00303132	0.000143053	0.000241542	1.68848	0.0329
MRE11	3	1316	0.00303721	7.0593e-05	9.41087e-05	1.33312	0.0329
MT1G	2	968	0.00309598	1.54875e-05	5.43947e-05	3.51216	0.033469
RFX5	2	964	0.00310881	1.26172e-05	1.38126e-05	1.09475	0.0334901
POLR1B	11	3857	0.00311042	9.09369e-05	0.000133099	1.46364	0.0334901
AMBP	2	949	0.00315789	3.49057e-05	5.49119e-05	1.57315	0.0339331
PON1	2	946	0.0031679	1.94712e-05	3.27922e-05	1.68415	0.0339725
WDR1	2	942	0.00318134	1.48968e-05	3.20289e-05	2.15005	0.0340486
LCT	2	932	0.00321543	1.33022e-06	2.07112e-06	1.55697	0.0343449
FCGR3B	2	928	0.00322928	4.36927e-06	5.94461e-06	1.36055	0.0344242
KATNA1	3	1227	0.00325733	1.47129e-06	1.6887e-06	1.14776	0.0346544
PPM1G	7	2449	0.00326531	6.63314e-06	8.35646e-06	1.2598	0.0346704
FABP1	2	914	0.00327869	1.78591e-08	2.67848e-08	1.49979	0.0347437
ECE1	2	908	0.00330033	4.55795e-06	6.73312e-06	1.47723	0.0348148
PEX12	2	908	0.00330033	1.75484e-06	3.50321e-06	1.99632	0.0348148
CDC25A	11	3630	0.00330487	0.000700041	0.000956448	1.36627	0.0348148
MTPN	2	893	0.0033557	3.88179e-05	4.51678e-05	1.16358	0.0352513
HEY2	11	3571	0.00335946	8.61218e-05	0.000108362	1.25824	0.0352513
COL5A3	5	1762	0.00340329	8.9961e-07	1.09914e-06	1.22179	0.0356225
POU2AF1	11	3520	0.00340812	0.000186554	0.000700708	3.75606	0.0356225
ZNHIT1	13	4074	0.00343558	7.20675e-06	8.43431e-06	1.17033	0.0358397
PIGA	6	2032	0.00344319	9.67085e-05	0.000339501	3.51056	0.0358493
YWHAZ	5	1692	0.003544	0.0115766	0.0122866	1.06133	0.0368274
HK3	3	1123	0.00355872	0.000109116	0.000400542	3.67077	0.0369088
SEMA4D	8	2518	0.00357285	4.46922e-06	5.26042e-06	1.17703	0.0369838
HNF4A	9	2778	0.00359842	0.000890729	0.00111669	1.25368	0.0371767
CITED1	13	3833	0.00365154	3.46919e-05	4.49897e-05	1.29684	0.0376313
FDXR	7	2185	0.00365965	1.53566e-05	2.36574e-05	1.54053	0.0376313
SP4	11	3267	0.00367197	7.77144e-07	1.1148e-06	1.43448	0.0376313
IL3RA	11	3264	0.00367534	1.23104e-05	1.60325e-05	1.30236	0.0376313
H2AX	12	3534	0.00367751	7.7873e-05	0.000352052	4.52085	0.0376313
PDZK1	12	3521	0.00369108	0.000523551	0.00132327	2.52749	0.0376983
TG	12	3500	0.00371322	0.000145984	0.000205559	1.4081	0.0378523
IL13RA2	4	1342	0.00372301	1.45612e-07	1.8978e-07	1.30333	0.03788
PROX1	4	1323	0.00377644	4.23274e-05	4.68415e-05	1.10665	0.0383508
ERCC6	4	1312	0.00380807	0.000348762	0.000547136	1.56879	0.038599
LTA	4	1306	0.00382555	0.000310806	0.000370185	1.19105	0.0387031
LCK	13	3639	0.00384615	0.00596757	0.00657861	1.10239	0.0387983
EEF1E1	8	2337	0.00384944	9.96267e-08	1.29955e-07	1.30442	0.0387983
ITGAX	12	3368	0.00385871	1.0759e-05	1.55686e-05	1.44703	0.0388188
HTR3A	9	2490	0.00401445	1.42516e-06	2.07112e-06	1.45325	0.0403099
FOXM1	3	993	0.00402414	7.85679e-06	9.72283e-06	1.23751	0.0403317
NF1	14	3663	0.00409389	9.94561e-05	0.000126547	1.27239	0.0409226
COL1A1	5	1463	0.00409836	0.000960067	0.00109695	1.14258	0.0409226
GRAP	14	3645	0.0041141	4.83521e-06	6.06459e-06	1.25426	0.0410033
RALGPS2	16	4105	0.00414028	1.51585e-06	2.05215e-06	1.35379	0.0411877
SERPINA4	3	961	0.004158	1.38114e-05	1.51413e-05	1.09629	0.0412874
FMNL1	3	952	0.00419727	2.28977e-05	3.07351e-05	1.34228	0.0416003
IL1RL1	10	2599	0.00423077	7.50974e-06	1.36305e-05	1.81504	0.041855
HCRT	3	936	0.00426894	0.000306934	0.00102252	3.33141	0.0421548
DAB2IP	11	2800	0.00428418	2.37413e-06	4.24711e-06	1.78891	0.0422276
GRIK3	7	1836	0.00435493	1.15355e-05	1.30483e-05	1.13114	0.0427909
INHBA	5	1376	0.0043573	0.000154943	0.000182898	1.18041	0.0427909
UBA7	4	1143	0.00437063	0.000263422	0.000275883	1.0473	0.0428109
TRIAP1	17	4113	0.0043753	4.20095e-06	4.5775e-06	1.08963	0.0428109
TREX1	5	1362	0.00440205	7.99789e-05	9.17099e-05	1.14668	0.0429942
KIF1A	4	1121	0.00445633	1.53506e-05	1.81091e-05	1.1797	0.0434451
DCLRE1C	4	1110	0.00450045	7.12465e-06	8.23455e-06	1.15578	0.0436832
MBL2	5	1331	0.0045045	0.000366274	0.000456817	1.2472	0.0436832
CKMT1B	4	1108	0.00450857	2.19869e-06	2.59816e-06	1.18169	0.0436832
CPNE1	5	1327	0.00451807	0.000457723	0.000495082	1.08162	0.0436832
IFNGR1	5	1326	0.00452148	0.000153325	0.000181893	1.18632	0.0436832
XPA	5	1321	0.00453858	0.000427706	0.000511357	1.19558	0.0437439
BCAR1	14	3300	0.00454408	0.00222727	0.0027746	1.24574	0.0437439
SELENBP1	4	1096	0.00455789	5.03419e-05	7.23087e-05	1.43635	0.0437567
HNRNPA0	13	3065	0.00456621	1.21687e-05	1.59018e-05	1.30677	0.0437567
HAND1	16	3719	0.00456989	0.00027053	0.000504876	1.86625	0.0437567
SOCS5	15	3493	0.00457928	1.96208e-06	2.37261e-06	1.20923	0.0437684
COG3	0	215	0.00462963	2.57082e-08	2.88201e-08	1.12105	0.044171
VLDLR	4	1077	0.00463822	2.13814e-05	3.41325e-05	1.59637	0.0441743
KIAA0930	18	4074	0.00466258	1.51407e-06	2.05215e-06	1.35538	0.0443275
CAV1	11	2560	0.00468567	0.00791034	0.00916991	1.15923	0.0444682
F7	14	3138	0.00477859	5.05419e-05	8.49138e-05	1.68007	0.04527
CLASP1	18	3836	0.00495179	6.99943e-05	9.62944e-05	1.37575	0.0467499
GAST	13	2826	0.00495225	4.85517e-05	8.76756e-05	1.80582	0.0467499
APP	13	2820	0.00496278	0.0101453	0.0113822	1.12191	0.046767
LAMB3	16	3392	0.00501032	6.6838e-06	8.70021e-06	1.30169	0.0471321
BRSK1	15	3185	0.00502197	1.58794e-06	2.00869e-06	1.26497	0.04714
VEGFA	6	1391	0.00502874	0.000989084	0.00107833	1.09023	0.04714
ADAM9	17	3503	0.00513699	9.33442e-05	0.000116084	1.24361	0.0480707
RBPJ	18	3684	0.00515604	0.00015912	0.000196194	1.23299	0.0481649
PSMA6	15	3096	0.00516629	2.59264e-06	3.12748e-06	1.20629	0.0481768
MSH3	16	3274	0.00519084	8.34977e-06	1.27036e-05	1.52143	0.0481952
ESR1	25	5000	0.00519896	0.0242288	0.0257032	1.06085	0.0481952
FBXL12	18	3652	0.0052012	3.31358e-05	4.91802e-05	1.4842	0.0481952
IRF9	16	3263	0.00520833	1.12138e-05	1.72727e-05	1.5403	0.0481952
TNFRSF11B	5	1149	0.00521739	7.52751e-05	9.09573e-05	1.20833	0.0481952
CD79B	6	1339	0.00522388	1.65578e-05	1.93722e-05	1.16997	0.0481952
PLEKHB1	5	1145	0.0052356	7.81562e-05	0.000132669	1.69749	0.0481952
SERPINB2	5	1144	0.00524017	0.000121727	0.000134263	1.10299	0.0481952
CD74	6	1327	0.00527108	0.000548941	0.000878783	1.60087	0.0482556
CD200	0	188	0.00529101	0.000320321	0.000339501	1.05988	0.0482556
FPR1	17	3396	0.00529879	6.77138e-05	8.50685e-05	1.25629	0.0482556
SHC2	16	3207	0.00529925	2.03992e-06	2.42035e-06	1.18649	0.0482556
HMMR	5	1131	0.00530035	0.000132001	0.000144974	1.09828	0.0482556
NME4	10	2073	0.00530376	3.35623e-06	5.57925e-06	1.66236	0.0482556
TUBA4A	8	1694	0.00530973	0.00423488	0.00480014	1.13348	0.0482556
LOXL1	4	931	0.00536481	1.34411e-06	3.13327e-06	2.33112	0.0486409
ATP7A	4	928	0.00538213	1.06539e-05	1.37448e-05	1.29012	0.0486409
SPOCK3	12	2413	0.00538525	1.9281e-05	3.96022e-05	2.05395	0.0486409
CYB5R3	11	2226	0.00538841	9.66625e-06	1.85429e-05	1.91831	0.0486409
PRKAR1B	20	3855	0.00544606	5.78523e-05	6.91453e-05	1.1952	0.048953
FKBP10	14	2747	0.00545852	1.53915e-05	2.54529e-05	1.6537	0.048953
UBE2C	4	915	0.00545852	8.30331e-06	1.03802e-05	1.25013	0.048953
CBFB	17	3296	0.00545951	8.71321e-06	1.57476e-05	1.80732	0.048953
MAPK8IP1	7	1455	0.00549451	0.000493366	0.000574034	1.16351	0.0491845
PRKAB2	11	2170	0.00552741	3.93472e-05	6.04883e-05	1.5373	0.0493966
MC5R	10	1981	0.00554995	3.9511e-06	6.61943e-06	1.67534	0.0495155
RGN	4	891	0.00560538	8.68021e-07	1.22788e-06	1.41457	0.049927
