# Supplementary material for: Degree Adjusted Large-Scale Network Analysis Reveals Novel Putative Metabolic Disease Genes
Source: Biology (Basel). 2021 Feb 3;10(2):107. doi: 10.3390/biology10020107 (PMC7913176; doi:10.3390/biology10020107)
Supplement: Supplementary file 1 [file biology-10-00107-s001.zip › Revised_supplementary/Supplementary_Table_4.xlsx]

## Sheet: Significant_BioGRID
Gene	No_of_Hits	Total_Hits	P_value	Av_cent	MD_cent	Rel_cent	Qvalues
EGFR	0	5000	0.00019996	0.0650595	0.0720829	1.10795	0.0300908
STAT5B	0	4133	0.000241896	1.49528e-05	2.55688e-05	1.70996	0.0300908
PTPN12	0	4111	0.000243191	4.15417e-05	5.8745e-05	1.41412	0.0300908
UBXN6	0	4056	0.000246488	0.000243827	0.000603976	2.47706	0.0300908
LINC01139	0	4055	0.000246548	7.63808e-05	0.000365193	4.78121	0.0300908
CAV2	0	4053	0.00024667	6.40435e-07	1.56532e-06	2.44415	0.0300908
OBSL1	0	4045	0.000247158	2.09785e-05	2.50197e-05	1.19264	0.0300908
FER	0	4044	0.000247219	1.30532e-05	1.82767e-05	1.40017	0.0300908
PLCB1	0	4040	0.000247463	0.000126503	0.000334074	2.64083	0.0300908
AP1M2	0	4037	0.000247647	1.23973e-05	1.58945e-05	1.2821	0.0300908
RNF128	0	4035	0.00024777	7.30862e-05	0.000362226	4.95614	0.0300908
BMS1	0	4024	0.000248447	5.86696e-06	7.19922e-06	1.22708	0.0300908
GRSF1	0	4015	0.000249004	7.14027e-05	0.000362879	5.08214	0.0300908
PTPRB	0	4004	0.000249688	9.71762e-05	0.000419897	4.32099	0.0300908
PTPRH	0	3963	0.00025227	5.69295e-06	9.54292e-06	1.67627	0.0300908
NCOA4	0	3928	0.000254518	1.91177e-05	3.0511e-05	1.59595	0.0300908
NDUFS6	0	3928	0.000254518	2.40646e-05	6.003e-05	2.49453	0.0300908
GTF2H3	0	3914	0.000255428	3.87794e-05	5.28572e-05	1.36302	0.0300908
MED20	0	3894	0.000256739	7.18876e-05	7.77114e-05	1.08101	0.0300908
HSP90B1	0	3843	0.000260146	0.00078676	0.00113615	1.44409	0.0300908
RICTOR	0	3837	0.000260552	0.001009	0.00135571	1.34362	0.0300908
FAAP100	0	3809	0.000262467	1.18981e-06	1.42442e-06	1.19719	0.0300908
RPS6KA1	0	3794	0.000263505	0.000134285	0.000440325	3.27903	0.0300908
GATA2	0	3773	0.000264971	3.18737e-05	4.82254e-05	1.51302	0.0300908
TRIM14	0	3773	0.000264971	9.19993e-05	0.000373623	4.06115	0.0300908
CRYAA	0	3772	0.000265041	3.87893e-05	7.7263e-05	1.99187	0.0300908
MED25	0	3751	0.000266525	4.4324e-05	5.18449e-05	1.16968	0.0300908
LRP6	0	3703	0.000269978	0.000252268	0.000808379	3.20445	0.0300908
FBXO22	0	3688	0.000271076	0.000127963	0.000340948	2.66442	0.0300908
DEDD	0	3624	0.000275862	2.43263e-05	3.25997e-05	1.3401	0.0300908
BATF3	0	3456	0.000289268	9.8954e-05	0.000260921	2.63679	0.0300908
CXCR4	0	3405	0.0002936	9.298e-05	0.000379812	4.08488	0.0300908
SRSF9	0	3402	0.000293858	8.29798e-05	0.000358877	4.32488	0.0300908
PTPN11	0	3389	0.000294985	0.00178448	0.00281723	1.57874	0.0300908
MGRN1	0	3297	0.000303214	8.66806e-05	0.000361669	4.17243	0.0300908
GAK	0	3252	0.000307409	3.08893e-05	4.39059e-05	1.42139	0.0300908
PTGIR	0	3128	0.000319591	0.000225191	0.000739936	3.28582	0.0300908
TTC3	0	2999	0.000333333	0.000200983	0.000718526	3.57506	0.0300908
MDH2	0	2976	0.000335909	1.72609e-05	3.32338e-05	1.92538	0.0300908
FBLN1	0	2908	0.000343761	9.95407e-05	0.000376894	3.78633	0.0300908
ALOX5	0	2889	0.000346021	0.000293225	0.00108866	3.71273	0.0300908
MTMR3	0	2843	0.000351617	1.46273e-05	2.59427e-05	1.77358	0.0300908
IWS1	0	2798	0.00035727	1.32769e-05	1.83962e-05	1.38558	0.0300908
IL5RA	0	2702	0.000369959	0.000106284	0.000364966	3.43386	0.0300908
PIK3CD	0	2625	0.000380807	3.22267e-05	8.15419e-05	2.53026	0.0300908
HSPE1	0	2608	0.000383289	0.000115031	0.000377872	3.28497	0.0300908
DOK2	0	2605	0.00038373	5.10329e-06	7.62695e-06	1.49452	0.0300908
S100A7	0	2583	0.000386997	0.000102654	0.000356697	3.47474	0.0300908
PARVA	0	2529	0.000395257	0.000104947	0.000356697	3.39881	0.0300908
FRA10AC1	0	2527	0.00039557	0.000105938	0.000356726	3.36731	0.0300908
TMEM231	0	2500	0.00039984	0.000585092	0.00106974	1.82833	0.0300908
AAMP	0	2439	0.000409836	0.000117796	0.000364255	3.09225	0.0300908
SLC6A4	0	2402	0.000416146	2.65653e-05	6.23766e-05	2.34805	0.0300908
CHP1	0	2356	0.000424268	0.000148573	0.000327701	2.20566	0.0300908
IRF2BP1	0	2317	0.000431406	1.66433e-06	3.09569e-06	1.86003	0.0300908
ZC3H10	0	2289	0.000436681	0.000116208	0.000356697	3.06947	0.0300908
BATF	0	2233	0.000447628	4.05425e-06	6.77619e-06	1.67138	0.0300908
CD209	0	2187	0.000457038	0.000129412	0.000361473	2.7932	0.0300908
APOOL	0	2177	0.000459137	7.25796e-06	1.16165e-05	1.60052	0.0300908
STIM2	0	2163	0.000462107	0.000119091	0.000356697	2.99516	0.0300908
SUPT4H1	0	2105	0.000474834	8.40406e-07	1.08424e-06	1.29014	0.0300908
TP53I3	0	2085	0.000479386	0.000130685	0.000356972	2.73154	0.0300908
KCNJ1	0	2027	0.000493097	2.68364e-06	5.23724e-06	1.95154	0.0300908
RGS16	1	4031	0.000496032	7.40385e-05	0.000193195	2.60939	0.0300908
SGPL1	1	4004	0.000499376	2.05528e-05	3.11363e-05	1.51494	0.0300908
ANGPT2	0	1986	0.000503271	3.325e-06	4.94694e-06	1.4878	0.0300908
PTPN9	0	1931	0.000517598	1.86641e-05	4.00115e-05	2.14377	0.0300908
WDR92	1	3855	0.000518672	9.86034e-05	0.000384595	3.90042	0.0300908
COA3	0	1915	0.000521921	1.85956e-06	4.06142e-06	2.18408	0.0300908
STAM	1	3821	0.000523286	0.000262631	0.000658433	2.50706	0.0300908
REV1	1	3817	0.000523834	7.2529e-05	0.000142018	1.95809	0.0300908
FOXO1	1	3771	0.000530223	0.000253548	0.000354109	1.39661	0.0300908
PEA15	1	3727	0.000536481	2.98464e-05	4.169e-05	1.39682	0.0300908
FAN1	1	3699	0.000540541	0.000108233	0.0001836	1.69633	0.0300908
ARPC5	1	3504	0.000570613	1.91591e-05	2.41165e-05	1.25875	0.0300908
TFE3	1	3365	0.000594177	6.30618e-05	0.000154217	2.44549	0.0300908
DUSP22	1	3329	0.000600601	1.02877e-05	1.19043e-05	1.15714	0.0300908
PMPCB	0	1628	0.000613874	0.000170066	0.000369533	2.17288	0.0300908
MAT2A	0	1603	0.000623441	0.000313352	0.000713267	2.27625	0.0300908
FANCA	0	1595	0.000626566	0.00153184	0.00169256	1.10492	0.0300908
MED1	0	1585	0.000630517	0.00128199	0.00138018	1.07659	0.0300908
FANCC	0	1476	0.000677048	0.00145817	0.00219239	1.50352	0.0300908
USP6	1	2936	0.000680967	0.000176781	0.000735651	4.16137	0.0300908
KCTD1	2	4073	0.000736377	3.72978e-06	5.53241e-06	1.48331	0.0300908
GAB2	2	3996	0.000750563	4.59747e-05	6.01366e-05	1.30804	0.0300908
NUP93	2	3994	0.000750939	2.26839e-05	2.58694e-05	1.14043	0.0300908
EEF1A2	2	3882	0.000772599	0.00013887	0.000200766	1.44571	0.0300908
MED6	2	3864	0.000776197	0.000121874	0.00013107	1.07545	0.0300908
MED11	2	3846	0.000779828	8.59054e-06	9.4121e-06	1.09564	0.0300908
ITGB1	0	1263	0.000791139	0.00238747	0.00306692	1.28459	0.0300908
HSD17B14	1	2510	0.000796495	1.54827e-05	3.44458e-05	2.22479	0.0300908
PIAS3	2	3736	0.000802783	0.000175032	0.000264038	1.50851	0.0300908
TBXA2R	0	1241	0.000805153	0.000945683	0.00175955	1.86061	0.0300908
RBL2	0	1203	0.000830565	0.000730895	0.000882081	1.20685	0.0300908
SLC9A3R1	0	1199	0.000833333	0.00174384	0.00213256	1.22291	0.0300908
ATF3	0	1177	0.000848896	0.00018854	0.000227286	1.2055	0.0300908
PRR5L	1	2332	0.000857265	1.67137e-06	2.04226e-06	1.22191	0.0300908
SNCG	0	1154	0.000865801	2.82176e-06	3.17209e-06	1.12415	0.0300908
EZR	0	1109	0.000900901	0.00268011	0.00413	1.54098	0.0300908
CCND2	0	1100	0.000908265	9.46346e-05	0.000386177	4.08071	0.0300908
CFI	0	1088	0.000918274	0.00053811	0.00106971	1.9879	0.0300908
NTRK2	0	1068	0.000935454	0.000758992	0.000804998	1.06061	0.0300908
TXN	0	1062	0.000940734	0.000575723	0.000701275	1.21808	0.0300908
ACE	0	1049	0.000952381	0.000300989	0.00071758	2.38408	0.0300908
PHLDA1	0	1048	0.000953289	4.30709e-05	4.85541e-05	1.12731	0.0300908
SEC61B	3	4153	0.000962927	5.5511e-05	8.40165e-05	1.51351	0.0300908
S100A9	0	1033	0.000967118	2.37493e-05	2.64701e-05	1.11456	0.0300908
TPP1	0	1021	0.000978474	0.000201705	0.000585765	2.90406	0.0300908
ITGA4	1	2036	0.000981836	2.12883e-06	2.62884e-06	1.23487	0.0300908
SORD	0	1015	0.000984252	0.00018826	0.000473611	2.51573	0.0300908
IL6R	0	1010	0.00098912	0.000135203	0.00071333	5.27598	0.0300908
GCKR	0	1006	0.000993049	7.41018e-05	0.000356697	4.81361	0.0300908
GHR	0	1006	0.000993049	0.000570103	0.000970803	1.70286	0.0300908
MIF	3	4017	0.00099552	0.000108151	0.000425443	3.93378	0.0300908
SIX3	0	1003	0.000996016	6.17968e-05	0.000356697	5.77209	0.0300908
CTLA4	0	1002	0.000997009	0.000165044	0.000483199	2.9277	0.0300908
FGA	0	1001	0.000998004	0.000198702	0.000717239	3.60962	0.0300908
GNA11	0	1001	0.000998004	6.6163e-05	0.000362926	5.48533	0.0300908
IGFBP2	0	999	0.001	2.53106e-05	2.73906e-05	1.08218	0.0300908
GSTP1	0	998	0.001001	4.32833e-05	7.5031e-05	1.73349	0.0300908
DCLRE1C	0	997	0.001002	2.55821e-06	3.98353e-06	1.55716	0.0300908
CASP1	0	996	0.00100301	8.73213e-05	0.000380097	4.35285	0.0300908
C3	0	994	0.00100503	0.000131169	0.00071333	5.43824	0.0300908
ABCD3	0	993	0.00100604	0.000352917	0.000486624	1.37886	0.0300908
NPAS2	0	993	0.00100604	4.1799e-05	4.4938e-05	1.0751	0.0300908
VTN	0	993	0.00100604	0.000102296	0.000401511	3.925	0.0300908
IGF2	0	990	0.00100908	6.22214e-05	0.000356697	5.73271	0.0300908
DDOST	0	989	0.0010101	0.00039513	0.000461946	1.1691	0.0300908
GAS7	0	989	0.0010101	1.67527e-05	3.31809e-05	1.98063	0.0300908
PHKG2	0	986	0.00101317	0.000135248	0.00071333	5.27422	0.0300908
DBT	0	984	0.00101523	0.000329502	0.00113272	3.43766	0.0300908
UQCRC2	0	984	0.00101523	3.10367e-05	4.57025e-05	1.47253	0.0300908
AMBP	0	983	0.00101626	6.9161e-06	0.000713267	103.131	0.0300908
CIDEC	0	983	0.00101626	7.62524e-05	0.000356697	4.67784	0.0300908
POLR2F	3	3934	0.00101652	0.00021239	0.000277171	1.30501	0.0300908
SRP54	0	978	0.00102145	5.5013e-06	7.46812e-06	1.35752	0.0300908
NRG1	0	976	0.00102354	5.38187e-06	6.2017e-06	1.15233	0.0300908
ADRA1B	0	974	0.00102564	7.05215e-05	0.000356697	5.05799	0.0300908
LPA	0	974	0.00102564	0.000265156	0.00108158	4.07903	0.0300908
POLG	0	974	0.00102564	6.28584e-05	0.000356697	5.67461	0.0300908
COQ6	0	973	0.00102669	0.0012582	0.0017676	1.40487	0.0300908
PPM1K	0	973	0.00102669	0.000142314	0.00071333	5.01236	0.0300908
B2M	0	971	0.00102881	6.37421e-05	0.000356697	5.59594	0.0300908
DCN	0	969	0.00103093	1.10981e-05	1.57963e-05	1.42333	0.0300908
LTA	0	969	0.00103093	9.30574e-05	0.000382692	4.11243	0.0300908
MAT1A	0	969	0.00103093	7.15985e-05	0.000356697	4.98191	0.0300908
TMEM106B	0	969	0.00103093	2.318e-05	2.80771e-05	1.21127	0.0300908
COQ9	0	968	0.00103199	0.000236653	0.000530184	2.24034	0.0300908
PEX26	0	968	0.00103199	0.000683958	0.000713267	1.04285	0.0300908
FH	0	962	0.00103842	3.45945e-06	4.07534e-06	1.17803	0.0300908
SLC27A2	0	962	0.00103842	7.87295e-06	1.14439e-05	1.45357	0.0300908
ATOX1	0	957	0.00104384	7.88095e-05	0.000178317	2.26263	0.0300908
IL10	0	956	0.00104493	1.97107e-06	3.12705e-06	1.58648	0.0300908
CDC6	0	953	0.00104822	0.000117184	0.000128803	1.09915	0.0300908
PRDX4	0	953	0.00104822	1.39275e-05	2.91266e-05	2.09131	0.0300908
MAGEA3	0	952	0.00104932	6.61109e-05	0.000356697	5.39544	0.0300908
MCCC2	0	946	0.00105597	6.32718e-05	0.000356697	5.63754	0.0300908
PTPN18	0	945	0.00105708	2.04305e-05	2.30654e-05	1.12897	0.0300908
UBE2T	0	940	0.0010627	0.000157929	0.000170062	1.07682	0.0300908
HLCS	0	939	0.00106383	5.46866e-05	0.000356697	6.52256	0.0300908
DNAJA1	3	3756	0.00106468	0.00047955	0.000789526	1.64639	0.0300908
FANCE	0	938	0.00106496	5.97736e-06	7.83106e-06	1.31012	0.0300908
PRF1	0	937	0.0010661	1.79254e-06	2.57153e-06	1.43457	0.0300908
NDUFS5	2	2812	0.00106648	3.34556e-05	4.72029e-05	1.41091	0.0300908
TRPM7	0	922	0.00108342	8.97237e-06	9.94472e-06	1.10837	0.0300908
GSN	0	921	0.0010846	8.08978e-05	0.000123398	1.52536	0.0300908
F2	0	920	0.00108578	6.95285e-05	0.000356697	5.13023	0.0300908
SLC9A1	0	920	0.00108578	0.000615055	0.000952409	1.54849	0.0300908
ATG2B	0	915	0.0010917	1.22185e-05	1.74e-05	1.42407	0.0300908
MSN	0	904	0.00110497	6.03982e-05	7.3719e-05	1.22055	0.0300908
VPS11	0	898	0.00111235	0.00040595	0.000444012	1.09376	0.0300908
NGRN	0	895	0.00111607	0.000328221	0.000360775	1.09918	0.0300908
CDC45	0	891	0.00112108	8.24638e-06	1.24251e-05	1.50673	0.0300908
CRKL	3	3565	0.0011217	0.000288263	0.000632355	2.19367	0.0300908
GNAS	0	888	0.00112486	0.000606402	0.000924229	1.52412	0.0300908
ATG5	0	884	0.00112994	0.000361271	0.000382691	1.05929	0.0300908
NME2	0	883	0.00113122	0.00033537	0.000369808	1.10269	0.0300908
APOE	0	880	0.00113507	0.000258998	0.000425103	1.64133	0.0300908
FLT1	0	878	0.00113766	9.33068e-05	0.000105665	1.13244	0.0300908
AKAP1	0	875	0.00114155	6.74387e-05	7.33771e-05	1.08806	0.0300908
CD9	0	874	0.00114286	2.90701e-05	3.60667e-05	1.24068	0.0300908
STMN1	0	870	0.00114811	0.000284635	0.000312332	1.09731	0.0300908
B9D1	0	869	0.00114943	2.92479e-08	3.18139e-08	1.08773	0.0300908
POR	0	867	0.00115207	0.00023104	0.00110414	4.779	0.0300908
DPM1	0	858	0.00116414	0.000100197	0.000403231	4.02439	0.0300908
A2M	0	856	0.00116686	0.000639419	0.00164162	2.56736	0.0300908
IFNGR1	0	852	0.00117233	0.000120713	0.000433178	3.58849	0.0300908
UNC5A	1	1704	0.00117302	1.6429e-06	2.39724e-06	1.45915	0.0300908
LDHA	0	848	0.00117786	3.52405e-05	5.59604e-05	1.58796	0.0300908
TAP1	0	848	0.00117786	0.000206025	0.000551102	2.67493	0.0300908
NEUROD1	0	844	0.00118343	0.000185493	0.000250136	1.3485	0.0300908
ATP7B	0	842	0.00118624	0.000510057	0.00109925	2.15514	0.0300908
AGR2	3	3363	0.00118906	0.0210325	0.0255512	1.21484	0.0300908
ALDOA	0	836	0.00119474	0.000105935	0.00014008	1.32232	0.0300908
IFNAR2	0	836	0.00119474	7.71381e-05	0.00036449	4.72516	0.0300908
SOX4	0	835	0.00119617	0.000128702	0.000429863	3.34	0.0300908
ATP7A	0	834	0.0011976	2.92361e-08	3.18139e-08	1.08817	0.0300908
TLR4	0	832	0.00120048	8.36344e-05	0.000380547	4.55013	0.0300908
ITGA2	0	822	0.00121507	0.000342125	0.000356697	1.04259	0.0302622
CD59	0	819	0.00121951	0.000342239	0.000356697	1.04225	0.0302622
PLSCR3	4	4037	0.00123824	5.85578e-05	0.000121142	2.06876	0.0303705
C1QTNF1	0	806	0.00123916	0.000342006	0.000356697	1.04296	0.0303705
GPC1	0	804	0.00124224	0.000342156	0.000356697	1.0425	0.0303705
RTN1	0	785	0.00127226	0.000341964	0.000356697	1.04308	0.0309522
SGCA	0	775	0.00128866	0.000342222	0.000356697	1.0423	0.0311981
PIK3R1	1	1523	0.00131234	0.00655733	0.0082613	1.25986	0.0315472
GLRX	0	759	0.00131579	0.00017096	0.000178317	1.04303	0.0315472
EPPIN	0	749	0.00133333	0.000341997	0.000356697	1.04298	0.0318141
HDAC6	5	4453	0.0013471	0.0049264	0.00694109	1.40896	0.0319889
TSPOAP1	0	732	0.00136426	0.000342259	0.000356697	1.04218	0.0322419
BNIPL	2	2175	0.00137868	3.90775e-06	6.66388e-06	1.7053	0.0323795
SSTR2	1	1445	0.00138313	7.25668e-06	9.16922e-06	1.26356	0.0323795
FNTA	1	1393	0.00143472	8.48693e-07	1.54406e-06	1.81934	0.0333532
ABCC4	2	2085	0.00143816	9.61076e-07	1.7954e-06	1.86812	0.0333532
TIMM50	5	4146	0.00144683	0.00012415	0.000174288	1.40385	0.0333982
MAFF	3	2732	0.00146359	4.23086e-05	0.000100776	2.38192	0.0335041
GPLD1	0	680	0.00146843	0.000342237	0.000356697	1.04225	0.0335041
CAV1	1	1358	0.00147167	0.00455905	0.0061866	1.35699	0.0335041
BTF3	5	4043	0.00148368	4.6205e-05	5.9742e-05	1.29298	0.0336233
FANCD2	1	1328	0.00150489	0.0012133	0.00136047	1.1213	0.033949
ALDH18A1	5	3961	0.00151439	4.49748e-06	6.67229e-06	1.48356	0.0340086
PAX8	2	1961	0.00152905	7.35402e-07	8.52704e-07	1.15951	0.0341833
TTC5	1	1268	0.00157604	3.06278e-06	3.56327e-06	1.16341	0.0350296
RIC8B	1	1264	0.00158103	1.36484e-06	2.05974e-06	1.50915	0.0350296
ATP5F1A	1	1236	0.00161681	0.0012968	0.00164318	1.26711	0.0356015
MAP3K10	5	3700	0.00162118	5.81876e-05	9.12572e-05	1.56833	0.0356015
TERF2IP	5	3678	0.00163088	4.40913e-05	5.88039e-05	1.33369	0.0356566
FURIN	0	600	0.00166389	1.2569e-06	1.74287e-06	1.38664	0.0362189
KLF5	1	1159	0.00172414	0.000384681	0.000432822	1.12515	0.0373326
PDZD3	0	577	0.0017301	0.00034214	0.000356697	1.04255	0.0373326
COMMD7	4	2866	0.00174398	7.03892e-09	7.95346e-09	1.12993	0.0374692
RINT1	4	2779	0.00179856	0.000164916	0.000324976	1.97055	0.0382247
MKLN1	5	3329	0.0018018	0.000110159	0.000307332	2.7899	0.0382247
E2F5	2	1661	0.00180505	1.09708e-07	1.48566e-07	1.35419	0.0382247
PDGFRB	1	1104	0.00180995	0.000539586	0.000765439	1.41857	0.0382247
PPM1B	1	1087	0.00183824	9.67477e-05	0.000118031	1.21999	0.0383658
DCPS	5	3243	0.00184957	3.74988e-05	5.69981e-05	1.52	0.0383658
IRAK4	5	3240	0.00185128	8.55432e-07	1.31055e-06	1.53203	0.0383658
ATG12	5	3236	0.00185357	3.82609e-05	9.13278e-05	2.38698	0.0383658
HSP90AA2P	2	1616	0.00185529	2.43066e-06	2.66315e-06	1.09565	0.0383658
FANCF	1	1043	0.00191571	0.000212062	0.000267378	1.26085	0.0393633
NUPR1	1	1041	0.00191939	5.35771e-06	6.05446e-06	1.13005	0.0393633
DICER1	1	1018	0.00196271	0.000188909	0.00026321	1.39331	0.0399863
UBAC2	5	3038	0.00197433	2.13627e-05	3.49557e-05	1.6363	0.0399863
FBLN5	0	504	0.0019802	0.000342067	0.000356697	1.04277	0.0399863
CELF2	1	1006	0.0019861	1.11871e-05	1.22506e-05	1.09506	0.0399863
RRM2	1	1004	0.00199005	8.13261e-06	1.12749e-05	1.38638	0.0399863
KDM4B	6	3463	0.00202079	7.97074e-06	1.42183e-05	1.78382	0.0404401
POLB	7	3904	0.00204866	8.41232e-05	0.000104989	1.24804	0.0406141
SLC25A4	1	974	0.00205128	2.66595e-06	4.5967e-06	1.72422	0.0406141
TNFRSF14	1	972	0.0020555	3.11452e-07	5.23111e-07	1.67959	0.0406141
TIMP2	1	967	0.00206612	1.48766e-05	2.31294e-05	1.55475	0.0406141
NAMPT	1	965	0.00207039	1.14604e-05	1.45503e-05	1.26961	0.0406141
HYPK	7	3819	0.00209424	0.000147506	0.000328126	2.22449	0.0408452
GFER	1	952	0.00209864	2.0446e-05	2.89912e-05	1.41794	0.0408452
PDK3	4	2366	0.00211238	1.51971e-05	2.19574e-05	1.44484	0.0409521
LCAT	1	939	0.00212766	2.99343e-06	9.76241e-06	3.26128	0.0409722
CD63	1	938	0.00212993	9.38958e-06	1.14657e-05	1.22111	0.0409722
CENPS	7	3736	0.00214075	0.000115975	0.000174734	1.50665	0.0409788
SHARPIN	7	3709	0.00215633	0.000574022	0.00140445	2.44668	0.0409788
IGFBP3	1	925	0.00215983	0.000625092	0.00185373	2.96553	0.0409788
DNAJA4	7	3692	0.00216626	8.56189e-05	0.000164513	1.92146	0.0409788
XIAP	1	920	0.00217155	0.00524614	0.00637991	1.21611	0.0409788
RAG2	1	913	0.00218818	9.97762e-07	1.16225e-06	1.16485	0.0411362
SAMHD1	1	883	0.00226244	0.00021512	0.00022388	1.04072	0.0423717
TGM2	1	873	0.00228833	3.98039e-05	6.09682e-05	1.53171	0.0426954
ATP13A2	1	867	0.00230415	0.000172606	0.0004614	2.67315	0.0428295
COX4I1	7	3418	0.00233987	0.000146278	0.000380477	2.60105	0.0433312
OPRK1	3	1665	0.00240096	6.62668e-06	1.08557e-05	1.63817	0.044204
NME3	5	2494	0.00240481	7.53743e-06	1.22699e-05	1.62786	0.044204
PFKL	9	4015	0.00249004	2.67825e-05	6.28681e-05	2.34736	0.0455248
CENPC	9	4007	0.00249501	3.42804e-05	4.06535e-05	1.18591	0.0455248
TRIP13	2	1157	0.00259067	0.00121115	0.00246795	2.03769	0.0470971
TIMM8A	5	2268	0.00264434	5.20438e-06	9.16148e-06	1.76034	0.0478972
NFE2L1	9	3760	0.00265887	4.82526e-05	7.29657e-05	1.51216	0.0479544
LMAN1	7	2998	0.00266756	0.000104196	0.00020775	1.99384	0.0479544
PSMG3	7	2988	0.00267648	2.18455e-07	2.88019e-07	1.31844	0.0479544
RASD2	6	2594	0.0026975	6.19158e-07	1.01871e-06	1.64531	0.0481571
PREX2	2	1106	0.00271003	1.36076e-05	1.4421e-05	1.05977	0.0481789
FILIP1	6	2561	0.00273224	1.91702e-06	2.92693e-06	1.52682	0.0481789
GNG10	5	2191	0.00273723	1.47554e-06	2.71979e-06	1.84325	0.0481789
WDR36	10	4016	0.00273836	6.46866e-05	0.000107599	1.6634	0.0481789
FN1	2	1086	0.00275989	0.00223551	0.00356637	1.59532	0.0481789
INPP5D	2	1085	0.00276243	0.000154472	0.000169955	1.10023	0.0481789
AUP1	10	3962	0.00277567	0.000351711	0.000477525	1.35772	0.0481789
ATP5F1C	10	3961	0.00277638	0.000698422	0.00115428	1.6527	0.0481789
EIF2B3	11	4156	0.0028867	1.39398e-05	1.56102e-05	1.11983	0.0497574
PEX19	2	1038	0.00288739	0.000723873	0.00149875	2.07047	0.0497574
