# Supplementary material for: Degree Adjusted Large-Scale Network Analysis Reveals Novel Putative Metabolic Disease Genes
Source: Biology (Basel). 2021 Feb 3;10(2):107. doi: 10.3390/biology10020107 (PMC7913176; doi:10.3390/biology10020107)
Supplement: Supplementary file 1 [file biology-10-00107-s001.zip › Revised_supplementary/Supplementary_Table_5.xlsx]

## Sheet: Misc
Summary
	HPRD	BioGRID	Overlap
Significant genes	602	288	39
Novel Significant	316	163	16
	HPRD	BioGRID	Common
Entries contained in original file	39240	270913
Post filtering and HGNC conversion	39000	65641
Interactions in Giant Component	38651	42666	11047
Total Nodes in the network	9195	8856	6648
MD nodes mapping to network	1994	1793	1506
Hypergeometric test
	Common significant genes		Common novel significant genes
	HPRD based	BioGRID based	HPRD based	BioGRID based
Number of successes	39	39	16	16
Sample size	602	288	316	163
Number of successes in the population	3290	3290	3290	3290
Population size*	5362	4964	5362	4964
P-value	1.96e-201	1.27e-81	5.94e-158	1.1e-83
Fold enrichment	9.47	4.89	14.44	8.04
*The number of genes in the results that had a non-zero centrality in reference networks. For genes having a centrality of zero, p-values could not be calculated and these genes were discarded.
https://systems.crump.ucla.edu/hypergeometric/
MESH IDs used for disease-gene retrieval from CTD
MESH ID	Disease
D008107	Liver disease
D008659	Metabolic disease
D044342	Malnutrition
D044343	Over-nutrition
