# Supplementary material for: Degree Adjusted Large-Scale Network Analysis Reveals Novel Putative Metabolic Disease Genes
Source: Biology (Basel). 2021 Feb 3;10(2):107. doi: 10.3390/biology10020107 (PMC7913176; doi:10.3390/biology10020107)
Supplement: Supplementary file 1 [file biology-10-00107-s001.zip › Revised_supplementary/Supplementary_Table_6.xlsx]

## Sheet: Common_pathways
Pathway	Source	Pvalue_in_HPRD	Adj_Pvalue_in_HPRD	Genes_for_HPRD	Pvalue_in_BioGRID	Adj_Pvalue_in_BioGRID	Genes_for_BioGRID		Log_Adj_Pvalue_HPRD	Log_Adj_Pvalue_BioGRID
PI3K-Akt signaling pathway	KEGG	2.84e-22	8.75e-20	CHRM2;FLT1;IRS1;ITGB3;FASLG;BRCA1;IGF1R;GNGT1;RPTOR;GYS1;KDR;AKT1;ITGB7;IKBKG;JAK2;IL6R;PRKCA;OSMR;PRLR;YWHAZ;COL6A2;KIT;COL4A3;IL3RA;ITGA5;SOS2;ATF6B;LAMA1;LAMA3;PIK3R1;FOXO3;IL2RG;THBS1;INS;RELN;NTF3;MAPK1;FGF23;MAPK3;LAMB3;ANGPT1;INSR;VEGFB;OSM;VEGFD;VEGFA;COL1A1;COL1A2;RPS6KB2;BCL2;FGFR4;IL7R;FGFR2	5.03e-08	2.58e-06	IFNAR2;PDGFRB;ITGB1;NTRK2;FLT1;ANGPT2;ITGA4;ITGA2;IGF2;FN1;PIK3CD;PIK3R1;EGFR;HSP90B1;GHR;RBL2;VTN;GNG10;CCND2;TLR4;IL6R		-19.058	-5.58838
Pathways in cancer	KEGG	1.54e-21	2.37e-19	IL5RA;FASLG;IGF1R;GNGT1;HEY2;AKT1;IKBKG;PRKACA;JAK2;IL6R;APC2;APAF1;IFNGR1;MMP1;DAPK2;IL13;PRKCA;FOS;DDB2;TGFBR2;MSH6;MSH3;IL3RA;KIT;COL4A3;BIRC7;SOS2;NOTCH2;LAMA1;LAMA3;ADCY2;CSF2RB;PIK3R1;IL2RG;STK4;MAPK8;GNA11;ABL1;HMOX1;MAPK1;BAK1;RXRG;FGF23;MAPK3;GSTM2;TGFB2;JAG1;GSTM1;TGFB1;GADD45B;LAMB3;STAT1;TGFB3;STAT3;VEGFB;VEGFD;ESR1;ESR2;VEGFA;RPS6KB2;BCL2;FGFR4;IL7R;FGFR2	8.3e-10	1.28e-07	ITGB1;FH;GSTP1;CXCR4;XIAP;IL5RA;PIK3CD;PIK3R1;EGFR;FOXO1;CRKL;HSP90B1;LRP6;GNG10;CCND2;GNA11;IL6R;IFNAR2;PDGFRB;STAT5B;IFNGR1;ITGA2;NCOA4;IGF2;FN1;F2;PAX8;GNAS;PLCB1		-18.6253	-6.89279
FoxO signaling pathway	KEGG	2.57e-16	1.32e-14	IRS1;FASLG;PIK3R1;FOXO3;STK4;IGF1R;INS;CCNB2;CCNB1;MAPK8;AKT1;MAPK1;RAG1;MAPK3;PLK3;PRKAB2;TGFB2;TGFB1;GADD45B;TGFB3;INSR;STAT3;MAPK14;TGFBR2;CAT;ATM;IL7R;SOS2	0.000127	0.0020608	IL10;RBL2;CCND2;PIK3CD;PIK3R1;RAG2;ATG12;FOXO1;EGFR		-13.8794	-2.68596
HIF-1 signaling pathway	KEGG	1.28e-10	1.79e-09	FLT1;ANGPT1;IFNGR1;INSR;STAT3;PRKCA;PIK3R1;IGF1R;INS;VEGFA;HK3;RPS6KB2;PGK1;BCL2;AKT1;HMOX1;MAPK1;IL6R;MAPK3	2.08e-07	7.99e-06	LDHA;PFKL;FLT1;ANGPT2;IFNGR1;PIK3CD;PIK3R1;ALDOA;IL6R;TLR4;EGFR		-8.74715	-5.09745
NOD-like receptor signaling pathway	KEGG	1e-07	6.45e-07	CASR;STAT1;CARD8;PRKCD;ITPR2;CYBA;ITPR3;MEFV;MAPK14;MAVS;PSTPIP1;MAPK8;IL1B;CARD17;BCL2;MAPK1;TRPM7;IKBKG;IKBKE;IRF9;MAPK3	7.43e-05	0.00163556	IL10;GNA11;FN1;GNAS;PIK3CD;PIK3R1;PLCB1;TLR4		-6.19044	-2.78633
Complement and coagulation cascades	KEGG	2.37e-05	8.11e-05	F7;CPB2;C5;SERPINB2;C6;PROC;ITGAX;MASP2;C8A;F2RL2;MBL2	0.000143	0.00219856	C3;FGA;VTN;CFI;CD59;F2;A2M		-4.09098	-2.65786
Neurotrophin signaling pathway	KEGG	2.78e-09	2.52e-08	SHC2;IRS1;NTRK3;PRKCD;FASLG;PTPN11;PIK3R1;FOXO3;MAPK14;MAPK8;IRAK1;NTF3;ABL1;BCL2;AKT1;MAPK1;SOS2;SH2B1;MAPK3	0.00169537	0.0130543	NTRK2;RPS6KA1;PIK3CD;PTPN11;PIK3R1;IRAK4;CRKL		-7.5986	-1.88425
AGE-RAGE signaling pathway in diabetic complications	KEGG	1.83e-15	8.04e-14	TGFB2;TGFB1;TGFB3;STAT1;PRKCD;STAT3;VEGFB;PRKCA;NFATC1;VEGFD;PIK3R1;MAPK14;TGFBR2;VEGFA;COL1A1;MAPK8;COL1A2;IL1B;COL4A3;BCL2;AKT1;MAPK1;JAK2;MAPK3	0.00325737	0.0228016	STAT5B;FN1;PIK3CD;PIK3R1;PLCB1;FOXO1		-13.0947	-1.64204
Fluid shear stress and atherosclerosis	KEGG	3.82e-08	2.87e-07	GSTM2;GSTM1;IL1R2;CAV1;ITGB3;SUMO4;CYBA;PIK3R1;FOS;MAPK14;VEGFA;MAPK8;IL1B;GPC1;KDR;BCL2;AKT1;HMOX1;IKBKG	0.000928	0.00772738	CAV2;CAV1;GSTP1;GPC1;PIK3CD;PIK3R1;TXN;HSP90B1		-6.54212	-2.11197
Calcium signaling pathway	KEGG	0.000588	0.00154809	CHRM2;CHRNA7;ITPR2;ATP2A2;PRKCA;ITPR3;ADCY2;ADRB2;GNA15;CCKBR;PHKG1;STIM2;GNA11;PRKACA;SLC25A4	9.25e-05	0.00190018	PDGFRB;STIM2;TBXA2R;GNA11;PHKG2;GNAS;CXCR4;ADRA1B;PLCB1;SLC25A4;EGFR		-2.8102	-2.72121
Alzheimer disease	KEGG	0.00205872	0.00456176	APP;APAF1;LRP1;ITPR2;ATP2A2;ITPR3;ERN1;ATP5F1B;IL1B;UQCRC1;MAPK1;NDUFV2;MAPK3	0.00341974	0.0234062	ATP5F1A;NDUFS6;COX4I1;NDUFS5;UQCRC2;APOE;PLCB1;ATP5F1C		-2.34087	-1.63067
Insulin resistance	KEGG	4.46e-06	1.93e-05	PRKAB2;IRS1;INSR;PRKCD;STAT3;NR1H3;PTPN11;PIK3R1;INS;GYS1;MAPK8;RPS6KB2;AKT1;PPARA	0.00475517	0.0271221	RPS6KA1;PIK3CD;PTPN11;PIK3R1;SLC27A2;FOXO1		-4.71444	-1.56668
Non-alcoholic fatty liver disease (NAFLD)	KEGG	2.62e-06	1.28e-05	PRKAB2;TGFB1;IRS1;INSR;NR1H3;FASLG;PIK3R1;INS;ERN1;MAPK8;IL1B;UQCRC1;AKT1;NDUFV2;PPARA;IL6R;MAP3K11	0.00590589	0.033073	NDUFS6;COX4I1;NDUFS5;PIK3CD;UQCRC2;PIK3R1;IL6R		-4.89279	-1.48053
Hypertrophic cardiomyopathy (HCM)	KEGG	8.79e-06	3.34e-05	CACNB2;PRKAB2;TGFB2;TGFB1;DES;TGFB3;ITGB3;TNNT2;ATP2A2;ITGB7;DMD;ITGA5	0.00768799	0.039465	ITGB1;ACE;SGCA;ITGA4;ITGA2		-4.47625	-1.40379
Dilated cardiomyopathy (DCM)	KEGG	3.26e-06	1.54e-05	TGFB2;TGFB1;TGFB3;ITGB3;ATP2A2;ADCY2;CACNB2;DES;TNNT2;ITGB7;DMD;ITGA5;PRKACA	0.0101709	0.0481946	ITGB1;SGCA;ITGA4;ITGA2;GNAS		-4.81248	-1.317
JAK-STAT signaling pathway	KEGG	1.42e-16	8.72e-15	IL5RA;CSF2RB;PIK3R1;IL2RG;IL27RA;SOCS2;IL21R;AKT1;IL13RA2;JAK2;IL6R;SOCS7;SOCS5;CISH;TSLP;IFNGR1;STAT1;IL13;STAT3;OSM;PTPN11;OSMR;PRLR;GFAP;IL3RA;BCL2;IL7R;SOS2;IL9R;IRF9;CRLF2	1.35e-08	1.04e-06	PDGFRB;IFNAR2;IL10;PIAS3;STAT5B;IFNGR1;IL5RA;PIK3CD;PTPN11;PIK3R1;STAM;EGFR;GHR;CCND2;IL6R		-14.0596	-5.98337
Focal adhesion	KEGG	5.37e-14	1.5e-12	SHC2;FLT1;LAMA1;ITGB3;LAMA3;PIK3R1;THBS1;IGF1R;MAPK8;RELN;KDR;AKT1;MAPK1;ITGB7;MAPK3;LAMB3;CAV1;VEGFB;PRKCA;VEGFD;ACTN4;VAV1;VEGFA;COL1A1;COL1A2;COL6A2;COL4A3;BCL2;ITGA5;SOS2;BCAR1	3.31e-08	2.04e-06	PDGFRB;ITGB1;FLT1;ITGA4;CAV2;CAV1;ITGA2;FN1;XIAP;PIK3CD;PARVA;PIK3R1;EGFR;CRKL;VTN;CCND2		-11.8229	-5.69078
Autophagy	KEGG	3.02e-07	1.69e-06	IRS1;DAPK2;PRKCD;PIK3R1;IGF1R;INS;ERN1;RPTOR;MAPK8;MRAS;RPS6KB2;BCL2;AKT1;MAPK1;NRBF2;PRKACA;MAPK3	0.0106396	0.0496514	MTMR3;PIK3CD;PIK3R1;ATG12;ATG5;ATG2B		-5.77122	-1.30407
Focal Adhesion-PI3K-Akt-mTOR-signaling pathway WP3932	WikiPathways	5.47e-23	2.58e-20	CHRM2;FLT1;IRS1;ITGB3;ITGAL;IGF1R;GNGT1;RPTOR;GYS1;KDR;ITGAX;AKT1;ITGB7;IKBKG;JAK2;IL6R;OSMR;PRLR;TBC1D1;COL6A2;KIT;IL3RA;ITGA5;PFKFB2;ATF6B;LAMA1;LAMA3;PIK3R1;FOXO3;IL2RG;THBS1;INS;RELN;MAPK1;MAPK3;LAMB3;ANGPT1;INSR;VEGFB;OSM;VEGFD;VEGFA;COL1A1;COL1A2;COL5A1;COL5A3;RPS6KB2;FGFR4;IL7R;FGFR2	2.09e-06	0.000141	IFNAR2;PDGFRB;ITGB1;FLT1;ANGPT2;ITGA4;ITGA2;FN1;PIK3CD;PIK3R1;EGFR;FOXO1;HSP90B1;GHR;VTN;GNG10;IL6R		-19.5879	-3.85172
PI3K-Akt Signaling Pathway WP4172	WikiPathways	2.65e-22	6.25e-20	CHRM2;FLT1;IRS1;ITGB3;FASLG;BRCA1;IGF1R;GNGT1;RPTOR;GYS1;KDR;AKT1;ITGB7;IKBKG;JAK2;IL6R;PRKCA;OSMR;PRLR;COL6A2;KIT;COL4A3;IL3RA;ITGA5;SOS2;ATF6B;LAMA1;LAMA3;PIK3R1;FOXO3;IL2RG;THBS1;INS;RELN;NTF3;MAPK1;FGF23;MAPK3;LAMB3;ANGPT1;INSR;VEGFB;OSM;VEGFD;VEGFA;COL1A1;COL1A2;RPS6KB2;BCL2;FGFR4;IL7R;FGFR2	2.52e-08	5.94e-06	IFNAR2;PDGFRB;ITGB1;NTRK2;FLT1;ANGPT2;ITGA4;ITGA2;IGF2;FN1;PIK3CD;PIK3R1;EGFR;HSP90B1;GHR;RBL2;VTN;GNG10;CCND2;TLR4;IL6R		-19.2039	-5.22615
IL-4 Signaling Pathway WP395	WikiPathways	5.22e-09	8.5e-08	IRS1;STAT1;STAT3;PTPN11;FOS;PIK3R1;IL2RG;MAPK14;AKT1;MAPK1;JAK2;SOCS5;MAPK3	1.18e-05	0.000621	STAT5B;DOK2;INPP5D;PIK3CD;PTPN11;GAB2;PIK3R1		-7.07052	-3.20667
AGE/RAGE pathway WP2324	WikiPathways	8.24e-10	1.69e-08	IRS1;STAT1;INSR;PRKCD;STAT3;PRKCA;MAPK14;INS;SOD1;MAPK8;MMP13;AKT1;MAPK1;JAK2;MAPK3	4.5e-05	0.0015161	STAT5B;MSN;IRAK4;EZR;DDOST;EGFR;FOXO1		-7.77209	-2.81927
IL-3 Signaling Pathway WP286	WikiPathways	4.97e-13	3.91e-11	TGFB1;STAT3;IL5RA;CSF2RB;PTPN11;FOS;PIK3R1;VAV1;MAPK8;IL3RA;BCL2;AKT1;MAPK1;PRKACA;JAK2;MAPK3	4.53e-07	3.57e-05	STAT5B;INPP5D;IL5RA;PIK3CD;PTPN11;GAB2;PIK3R1;CRKL		-10.408	-4.44773
Hippo-Merlin Signaling Dysregulation WP4541	WikiPathways	2e-08	2.48e-07	FLT1;INSR;ITGB3;FOXM1;TAZ;ITGAL;IGF1R;LATS1;PRKAR1B;KIT;KDR;ITGAX;ITGB7;ITGA5;PRKACA;FGFR4;FGFR2;CD44	0.0017787	0.0209886	PDGFRB;ITGB1;NTRK2;FLT1;ITGA4;ITGA2;EGFR		-6.60503	-1.67802
Glycolysis and Gluconeogenesis WP534	WikiPathways	0.0110019	0.0270464	HK3;TPI1;PGK1;PFKM;GCK	0.00394496	0.0380004	LDHA;PFKL;MDH2;ALDOA		-1.56789	-1.42021
Prolactin Signaling Pathway WP2037	WikiPathways	7.89e-12	3.1e-10	CISH;IRS1;STAT1;STAT3;PTPN11;FOS;PIK3R1;MAPK14;PRLR;YWHAZ;VAV1;SOCS2;MAPK8;AKT1;SIRPA;MAPK1;JAK2;MAPK3	0.000795	0.0129448	ITGB1;PIAS3;STAT5B;PTPN11;GAB2;PIK3R1		-9.50795	-1.8879
Interferon type I signaling pathways WP585	WikiPathways	5.22e-09	8.22e-08	IRS1;STAT1;MAPKAP1;STAT3;PTPN11;PIK3R1;MAPK14;VAV1;RPTOR;RPS6KA4;PTPRC;LCK;IRF9	1.18e-05	0.000559	IFNAR2;PIAS3;PIK3CD;PTPN11;GAB2;PIK3R1;CRKL		-7.08525	-3.25243
EGF/EGFR Signaling Pathway WP437	WikiPathways	3.66e-09	6.18e-08	ATF1;PTPRR;STAT1;SH2D2A;CAV1;PRKCD;STAT3;PRKCA;PTPN11;PIK3R1;FOS;MAPK14;VAV1;MAPK8;ABL1;AKT1;MAPK1;MYBL2;CSK;JAK2;SOS2;BCAR1	2.03e-10	9.57e-08	PIAS3;STAT5B;CAV2;CAV1;PTPN11;PIK3R1;STAM;GAB2;PTPN12;FOXO1;EGFR;CRKL;DOK2;INPP5D;STMN1;RPS6KA1;RICTOR		-7.20933	-7.01915
Hemostasis_Homo sapiens_R-HSA-109582	Reactome	6.05e-27	9.25e-24	LGALS3BP;APP;ORM1;SPARC;WDR1;DGKA;ITGB3;PLEK;IL5RA;JMJD1C;ATP2A2;SLC7A11;ITGAL;SERPINA4;GNGT1;AKAP10;ITGAX;AKT1;TIMP3;SIRPA;KIF1A;PRKACA;JAK2;SERPINB2;TRPC6;FCER1G;AHSG;MMP1;APLP2;PRKCD;PRKCA;ACTN4;YWHAZ;TUBA4A;VAV1;F7;PRKAR1B;SLC7A8;LCK;KCNMA1;IL3RA;ITGA5;CD44;ITPR2;ITPR3;CSF2RB;PIK3R1;IL2RG;THBS1;CLEC3B;GNA15;KIF3A;GNA11;ABL1;MAPK1;CSK;SH2B1;MAPK3;CD74;TGFB2;TGFB1;ANGPT1;TGFB3;CAV1;VEGFB;PTPN11…	4.89e-10	7.48e-07	ITGB1;CD63;IL5RA;PIK3CD;PIK3R1;GATA2;AKAP1;GNG10;TBXA2R;INPP5D;GNA11;A2M;FGA;ABCC4;PTGIR;ANGPT2;ITGA4;CAV1;ITGA2;IGF2;FN1;PTPN11;MIF;GAB2;F2;DOK2;MAFF;GNAS;CD9;ALDOA		-23.0339	-6.1261
Immune System_Homo sapiens_R-HSA-168256	Reactome	1.35e-26	1.04e-23	ATF1;APP;IRS1;NCF4;IL5RA;IL27RA;HERC5;IGHG1;AKT1;TNFSF11;PRKACA;IL13RA2;IL6R;IER3;CISH;FBXW11;IL1R2;PRKCD;PRKCA;CYBA;PRLR;RNF123;PRKAR1B;MASP2;UBE2V1;CARD11;SHC2;UBA7;PRKDC;MAPKAP1;ITPR2;ITPR3;TNFRSF11B;CSF2RB;PIK3R1;CD1D;MEFV;FOXO3;SOCS2;CD79B;C5;C6;IRAK1;KIF3A;NLRP4;ABL1;FGF23;PAG1;BRAP;XRCC6;UBE2C;INSR;TREX1;EIF2AK2;NFATC1;CYLD;MAVS;PTPRC;BCL2;NF1;FGFR4;IL7R;MAP3K11;CD200;FGFR2;ITGB3;CLTA;ITGA…	5.23e-08	4e-05	ITGB1;IL5RA;PIK3CD;CRKL;GHR;RPS6KA1;PEA15;CASP1;CTLA4;SEC61B;B2M;IL6R;IFNAR2;PDGFRB;FGA;ITGA4;IFNGR1;TAP1;NRG1;GAB2;IRAK4;ATG12;DDOST;NUP93;PPM1B;LTA;TRIM14;TLR4;MGRN1;CFI;TXN;PIK3R1;SAMHD1;EGFR;FOXO1;HSP90B1;C3;VTN;INPP5D;POLR2F;RICTOR;CD59;TNFRSF14;AP1M2;ATG5;STAT5B;FN1;PTPN11;ARPC5;CD209		-22.983	-4.39794
Metabolism_Homo sapiens_R-HSA-1430728	Reactome	5.58e-05	0.000602	SCARB1;ALAS2;CHD9;TAZ;CNDP2;GNGT1;RPS4X;GYS1;HK3;AKR7A2;CA4;FDXR;CPNE1;AKT1;PRKACA;GUSB;PRKAB2;TPI1;PRKCA;NME4;PGD;DCN;PSMA5;PSMA6;CACNB2;GNPAT;RBP4;POR;PRKAR1B;RRM2B;FDX1;CAT;UQCRC1;SUCLG2;MT1G;PLIN1;PPARA;LCT;EEF1E1;LPA;SLC25A4;CD44;PFKFB2;ABCB1;RPL10;LRP1;INSIG1;UCP1;ITPR2;ADCY2;ITPR3;ABHD5;HMMR;PIK3R1;HMGCR;INS;NT5E;GNA15;CYB5R3;INPP5A;AANAT;PHKG1;CYP11A1;ALOX5;GPC1;POLD1;GNA11;PGK1;GPC3;HMOX…	7.81e-08	3.99e-05	COX4I1;PIK3CD;MED11;NAMPT;DBT;PDK3;CHP1;MCCC2;MED1;NME2;SORD;MAT1A;MED6;DCN;NUP93;POR;MED25;NDUFS6;NDUFS5;MED20;UQCRC2;PLCB1;ALDOA;LPA;SLC27A2;SLC25A4;FH;MTMR3;GSTP1;HSD17B14;LCAT;GLRX;TXN;PIK3R1;PPM1K;NPAS2;SLC9A1;SGPL1;LDHA;GNG10;MAT2A;HLCS;INPP5D;ALOX5;GPC1;GNA11;PHKG2;APOE;A2M;GCKR;RRM2;MDH2;CAV1;COQ6;PFKL;GNAS;ALDH18A1		-3.2204	-4.39903
Platelet activation, signaling and aggregation_Homo sapiens_R-HSA-76002	Reactome	9.13e-26	4.66e-23	LGALS3BP;APP;ORM1;SPARC;WDR1;DGKA;ITGB3;PLEK;IL5RA;SERPINA4;GNGT1;AKT1;TIMP3;JAK2;FCER1G;TRPC6;AHSG;APLP2;PRKCD;PRKCA;ACTN4;YWHAZ;VAV1;TUBA4A;LCK;IL3RA;ITPR2;CSF2RB;ITPR3;PIK3R1;IL2RG;THBS1;CLEC3B;GNA15;GNA11;MAPK1;CSK;MAPK3;TGFB2;TGFB1;TGFB3;VEGFB;PTPN11;MAPK14;VEGFA;SOD1;HRG;F2RL2;BCAR1	1.69e-07	6.46e-05	CD63;ABCC4;FGA;IGF2;FN1;IL5RA;PIK3CD;PTPN11;PIK3R1;GAB2;F2;GNG10;TBXA2R;GNA11;CD9;A2M;ALDOA		-22.3316	-4.18977
Cytokine Signaling in Immune system_Homo sapiens_R-HSA-1280215	Reactome	3.87e-23	1.48e-20	IRS1;ITGB3;IL5RA;DUSP16;IL27RA;HERC5;DUSP10;TRIM2;TRIM3;TNFSF11;IKBKG;PRKACA;JAK2;IL13RA2;SPTAN1;IL6R;CISH;IFNGR1;FBXW11;DDX58;IL1R2;PRKCD;IL13;OSMR;PRLR;YWHAZ;VAV1;PSMA5;PSMA6;LCK;IL1B;IL3RA;KIT;PELI1;LTA;UBE2V1;LTB;CD44;IL9R;IRF9;HLA-DQB1;SHC2;UBA7;TNFRSF11B;CSF2RB;PIK3R1;IL2RG;USP18;SOCS2;IL1RL1;IRAK1;MAPK1;CSK;FGF23;SH2B1;MAPK3;BRAP;ANGPT1;STAT1;IL37;STAT3;DAB2IP;OSM;EIF2AK2;PTPN11;PSMB9;CD40…	3.56e-07	9.08e-05	IL5RA;PIK3CD;PIK3R1;SAMHD1;EGFR;CRKL;GHR;INPP5D;PEA15;CASP1;TNFRSF14;B2M;IL6R;IFNAR2;PDGFRB;STAT5B;FGA;IFNGR1;FN1;NRG1;PTPN11;GAB2;IRAK4;NUP93;PPM1B;LTA;TRIM14		-19.8297	-4.04191
Innate Immune System_Homo sapiens_R-HSA-168249	Reactome	3.05e-21	9.33e-19	ATF1;APP;IRS1;ITGB3;IL5RA;DUSP16;C8A;HERC5;IGHG1;PSTPIP1;DUSP10;AKT1;IKBKG;PRKACA;JAK2;IKBKE;SPTAN1;IER3;MBL2;FCER1G;FBXW11;DDX58;PRKCD;PRKCA;FOS;VAV1;PSMA5;PSMA6;PRKAR1B;LCK;IL1B;POLR1C;IL3RA;KIT;PELI1;MASP2;UBE2V1;CARD11;SHC2;UBA7;PRKDC;MAPKAP1;ITPR2;ADCY2;ITPR3;CSF2RB;PIK3R1;MEFV;FOXO3;IL2RG;INS;C5;MAPK8;C6;IRAK1;NLRP4;ABL1;MAPK1;CSK;FGF23;MAPK3;BRAP;XRCC6;ANGPT1;INSR;TREX1;DAB2IP;NFATC1;PTPN1…	2.13e-06	0.000361	CFI;IL5RA;PIK3CD;TXN;PIK3R1;EGFR;FOXO1;HSP90B1;C3;VTN;RPS6KA1;PEA15;CASP1;POLR2F;RICTOR;CD59;B2M;ATG5;PDGFRB;FGA;FN1;NRG1;PTPN11;GAB2;ARPC5;IRAK4;ATG12;DDOST;CD209;TLR4		-18.0301	-3.44249
Interleukin-3, 5 and GM-CSF signaling_Homo sapiens_R-HSA-512988	Reactome	7.73e-11	2.88e-09	SHC2;IRS1;ITGB3;IL5RA;CSF2RB;PIK3R1;IL2RG;DUSP16;DUSP10;MAPK1;CSK;PRKACA;JAK2;SPTAN1;FGF23;MAPK3;BRAP;ANGPT1;DAB2IP;PTPN11;YWHAZ;VAV1;PSMB9;PSMA5;PSMA6;KIT;IL3RA;NF1;FGFR4;MAP3K11;FGFR2	2.75e-05	0.0042137	PDGFRB;STAT5B;FGA;FN1;IL5RA;PIK3CD;NRG1;PTPN11;PIK3R1;GAB2;EGFR;CRKL;INPP5D;PEA15		-8.54061	-2.37534
PI3K/AKT Signaling in Cancer_Homo sapiens_R-HSA-2219528	Reactome	1.7e-06	2.57e-05	IRS1;MAPKAP1;PTPN11;PIK3R1;FOXO3;VAV1;LCK;KIT;RPS6KB2;AKT1;FGFR4;FGF23;FGFR2	3.37e-05	0.00468373	PDGFRB;PIK3CD;NRG1;RICTOR;PTPN11;PIK3R1;EGFR;FOXO1		-4.59007	-2.32941
Signaling by Interleukins_Homo sapiens_R-HSA-449147	Reactome	9.63e-19	2.1e-16	IRS1;ITGB3;IL5RA;DUSP16;IL27RA;DUSP10;IKBKG;PRKACA;JAK2;IL13RA2;SPTAN1;IL6R;FBXW11;IL1R2;IL13;OSMR;YWHAZ;VAV1;PSMA5;PSMA6;LCK;IL1B;IL3RA;KIT;PELI1;UBE2V1;IL9R;SHC2;CSF2RB;PIK3R1;IL2RG;IL1RL1;IRAK1;MAPK1;CSK;FGF23;MAPK3;BRAP;ANGPT1;STAT1;IL37;STAT3;DAB2IP;OSM;PTPN11;PSMB9;NF1;FGFR4;IL7R;MAP3K11;FGFR2	5.87e-05	0.00749021	PDGFRB;STAT5B;FGA;FN1;IL5RA;PIK3CD;NRG1;PTPN11;PIK3R1;GAB2;IRAK4;EGFR;CRKL;INPP5D;PEA15;CASP1;IL6R		-15.6778	-2.12551
Detoxification of Reactive Oxygen Species_Homo sapiens_R-HSA-3299685	Reactome	0.00286947	0.017993	CAT;CYBA;ATP7A;PRDX6;SOD1	0.00123996	0.0364835	GSTP1;TXN;ATP7A;ATOX1		-1.7449	-1.4379
Response to elevated platelet cytosolic Ca2+_Homo sapiens_R-HSA-76005	Reactome	1.69056e-13	8.08297e-12	LGALS3BP;APP;TGFB2;ORM1;SPARC;TGFB1;WDR1;TGFB3;AHSG;APLP2;ITGB3;PLEK;VEGFB;PRKCA;ACTN4;THBS1;TUBA4A;SERPINA4;VEGFA;SOD1;CLEC3B;TIMP3;HRG	0.000193174	0.0155556	ABCC4;FGA;CD63;IGF2;FN1;CD9;A2M;ALDOA		-11.0924	-1.80811
