# Supplementary material for: Degree Adjusted Large-Scale Network Analysis Reveals Novel Putative Metabolic Disease Genes
Source: Biology (Basel). 2021 Feb 3;10(2):107. doi: 10.3390/biology10020107 (PMC7913176; doi:10.3390/biology10020107)
Supplement: Supplementary file 1 [file biology-10-00107-s001.zip › Revised_supplementary/Supplementary_Table_9_DE_analysis.xlsx]

## Sheet: Differential_expression_analy
Gene	Upregulation	Tissue	Dataset	Organism	Standardized value*	Downregulation	Tissue	Dataset	Organism	Standardized value*
RNF128	MDS - Myelodysplastic syndrome	Bone marrow stem cell	GSE4619	Homo sapiens	1.66391	Arrhythmogenic Right Ventricular Cardiomyopathy	Myocardial tissue	GSE4120	Mus musculus	-2.2448
ring finger protein 128, E3 ubiquitin protein ligase	Hypercholesteremia	Hepatic Tissue	GSE3889	Mus musculus	1.4983
	Dehydration	Hypothalamus	GSE3110	Rattus norvegicus	2.01047
PTPN11	Cardiac Failure	Myocardial tissue	GSE1988	Mus musculus	2.29234
protein tyrosine phosphatase, non-receptor type 11	Cardiomyopathy, Dilated	Myocardial tissue	GSE3586	Homo sapiens	1.82564
	Breast Cancer	Mammary Gland Tissue	GSE1872	Rattus norvegicus	1.81674
	Oligodendroglioma	CNS - Brain	GSE2223	Homo sapiens	1.50326
	Lung Injury	Lung Tissue	GSE1541	Homo sapiens	1.18825
ALOX5	Senescence	frontal cortex	GSE1572	Homo sapiens	1.40486	Macular degeneration	Fibroblast	GSE1719	Homo sapiens	-1.70065
arachidonate 5-lipoxygenase	Rotavirus infection of children	Peripheral blood mononuclear cell	GSE2729	Homo sapiens	1.38218	HIV - Human immunodeficiency virus infection	Peripheral blood mononuclear cell	GSE2171	Homo sapiens	-1.39485
	Down Syndrome	Brain	GSE5390	Homo sapiens	1.37575	Atherosclerosis	Aorta Smooth Muscle Tissue	GSE420	Homo sapiens	-1.10469
	Neurological pain disorder	Dorsal Root Ganglia	GSE15041	Rattus norvegicus	1.30727
	SCID - Severe combined immunodeficiency	Lung Tissue	GSE3414	Mus musculus	1.15577
IL5RA	Cardiac Failure	Myocardial tissue	GSE1988	Mus musculus	2.04887	Down Syndrome	Brain	GSE5390	Homo sapiens	-2.50841
interleukin 5 receptor, alpha	Pauciarticular juvenile arthritis	Peripheral blood mononuclear cell	GSE1402	Homo sapiens	1.57818	Lung Injury	Lung Tissue	GSE1541	Homo sapiens	-1.79813
						Familial combined hyperlipidaemia	Blood monocyte	GSE11393	Homo sapiens	-1.4109
S100A7	Type 2 diabetes mellitus	Muscle tissue	GSE12643	Homo sapiens	1.99607
S100 calcium binding protein A7	PTSD - Post-traumatic stress disorder	Peripheral blood mononuclear cell	GSE860	Homo sapiens	1.94905
	Eczema	Integument	GSE6012	Homo sapiens	1.45647
BATF	Glaucoma	Retina	GSE3554	Mus musculus	2.4082	COPD - Chronic obstructive pulmonary disease	Muscle - Striated (Skeletal) - Diaphragm (MMHCC)	GSE475	Homo sapiens	-1.58824
basic leucine zipper transcription factor, ATF-like	HIV - Human immunodeficiency virus infection	Peripheral blood mononuclear cell	GSE2171	Homo sapiens	1.79542	Cardiac Hypertrophy	Myocardial tissue	GSE1621	Mus musculus	-1.49921
	Appendicitis	Appendix	GSE9579	Homo sapiens	1.46771	Scleroderma	Fibroblast	GSE1724	Homo sapiens	-1.27591
	Oligodendroglioma	CNS - Brain	GSE2223	Homo sapiens	1.35143	Retinoschisis	Retina	GSE5581	Mus musculus	-0.63851
	MS (Multiple Sclerosis)	B Cell Lymphocyte	GSE10064	Homo sapiens	1.3457
	Severe acute respiratory syndrome (SARS)	Peripheral blood mononuclear cell	GSE1739	Homo sapiens	1.23383
	Diabetic Nephropathy	Renal Tissue	GSE1009	Homo sapiens	0.691569
STIM2	Cancer of Colon	Intestine - Large Intestine - Colon (MMHCC)	GSE4107	Homo sapiens	1.5188	Obesity	Muscle - Striated (Skeletal) (MMHCC)	GSE5109	Homo sapiens	-2.07287
stromal interaction molecule 2						Polycystic Ovary Syndrome	Skeletal muscle	GSE6798	Homo sapiens	-1.98643
						Huntington's Disease	CNS - Brain - Striatum (MMHCC)	GSE9857	Mus musculus	-1.71408
TFE3	Malignant mesothelioma of pleura	Pleura	GSE2549	Homo sapiens	2.40527	Osteolysis	Leukocyte - Lymphocyte - B-Lymphocyte - Plasma Cell (MMHCC)	GSE755	Homo sapiens	-1.95856
transcription factor binding to IGHM enhancer 3	Diabetic Neuropathy	Sciatic Nerve	GSE11343	Mus musculus	2.08968	Polycystic Ovary Syndrome	Skeletal muscle	GSE6798	Homo sapiens	-1.44865
	Down Syndrome	Fetus	GSE10758	Homo sapiens	1.94052
	Ulcerative Colitis	Peripheral blood mononuclear cell	GSE3365	Homo sapiens	1.65087
	HIV encephalitis	frontal cortex	GSE3489	Homo sapiens	1.48631
	Lung Injury	Lung Tissue	GSE1541	Homo sapiens	1.40175
	Acute Lung Injury	Lung Tissue	GSE1871	Mus musculus	1.33491
DUSP22	Dehydration	Hypothalamus	GSE3110	Rattus norvegicus	2.54619	Ventilator-associated lung injury	Lung Tissue	GSE2411	Mus musculus	-1.76557
dual specificity phosphatase 22	Gastrointestinal stromal tumor	Gastric Tissue	GSE15966	Homo sapiens	2.43123	HIV - Human immunodeficiency virus infection	T lymphocyte	GSE6740	Homo sapiens	-1.53339
	Severe acute respiratory syndrome (SARS)	Peripheral blood mononuclear cell	GSE1739	Homo sapiens	1.83386
	Dermatomyositis	Muscle - Striated (Skeletal) (MMHCC)	GSE1551	Homo sapiens	1.57224
	Cardiac Failure	Myocardial tissue	GSE1988	Mus musculus	1.19857
PMPCB	Lung Injury	Lung Tissue	GSE1541	Homo sapiens	1.98978	Rotavirus infection of children	Peripheral blood mononuclear cell	GSE2729	Homo sapiens	-1.96133
peptidase (mitochondrial processing) beta	Schizophrenia	CNS - Brain - Cerebellum (MMHCC)	GSE4036	Homo sapiens	1.666	Papillary Carcinoma of the Thyroid	Thyroid Gland (MMHCC)	GSE3467	Homo sapiens	-1.7925
	Osteolysis	Leukocyte - Lymphocyte - B-Lymphocyte - Plasma Cell (MMHCC)	GSE755	Homo sapiens	1.59665	Monoclonal gammopathy of undetermined significance (MGUS)	Bone Marrow	GSE5900	Homo sapiens	-1.58065
	Nephrolithiasis	Kidney	GSE10162	Mus musculus	0.99239	Cardiomyopathy, Dilated	Myocardial tissue	GSE3586	Homo sapiens	-1.51065
						Ankylosing Spondylitides	macrophage	GSE11886	Homo sapiens	-1.41319
SNCG	APECED - Autoimmune polyendocrinopathy-candidiasis-ectodermal dystrophy	Thymic epithelial cell	GSE85	Mus musculus	2.05305	Duchenne muscular dystrophy (DMD)	Muscle - Striated (Skeletal) - Diaphragm (MMHCC)	GSE1026	Mus musculus	-2.08539
synuclein, gamma (breast cancer-specific protein 1)	Senescence	frontal cortex	GSE1572	Homo sapiens	1.76055	Breast Cancer	Mammary gland	GSE2528	Mus musculus	-1.79809
	Type 1 diabetes mellitus	pancreatic islet	GSE2254	Mus musculus	1.47993	Cardiac Hypertrophy	Myocardial tissue	GSE1621	Mus musculus	-1.79379
	Primary pulmonary hypoplasia	Lung Tissue	GSE1363	Mus musculus	1.46831	Osteolysis	Leukocyte - Lymphocyte - B-Lymphocyte - Plasma Cell (MMHCC)	GSE755	Homo sapiens	-1.48475
	Meningococcal infection	Umbilical vein	GSE4646	Homo sapiens	1.19676	Hepatitis C infection	Hepatocyte	GSE2067	Homo sapiens	-1.0434
						Rett Syndrome	frontal cortex	GSE6955	Homo sapiens	-0.628612
PLSCR3	Erectile dysfunction	Penis Erectile Tissue	GSE2457	Rattus norvegicus	3.30385	Atherosclerosis	Aorta Smooth Muscle Tissue	GSE1560	Mus musculus	-2.69241
phospholipid scramblase 3	Breast Cancer	Mammary Gland Tissue	GSE1872	Rattus norvegicus	3.05215	Cardiomyopathy	Myocardial tissue	GSE1869	Homo sapiens	-2.17984
	Bipolar Disorder	frontal cortex	GSE5389	Homo sapiens	2.24691	Myocardial Infarction	Myocardial tissue	GSE4105	Rattus norvegicus	-1.42447
	Appendicitis	Appendix	GSE9579	Homo sapiens	1.8511
	Papillary Carcinoma of the Thyroid	Thyroid Gland (MMHCC)	GSE3467	Homo sapiens	1.5795
	Bipolar Disorder	Cerebral cortex	GSE12649	Homo sapiens	1.548
GPC1	Obesity	Adipose tissue	GSE4692	Mus musculus	3.29013	Retinitis Pigmentosa	Retina	GSE128	Mus musculus	-2.52476
glypican 1	Turner Syndrome	CNS - Brain (MMHCC)	GSE1606	Mus musculus	2.48602	Type 1 diabetes mellitus	Myocardial tissue	GSE4616	Mus musculus	-2.50498
	Adenoma of small intestine	Intestinal Epithelium	GSE422	Mus musculus	2.08574	Ewing's sarcoma	Renal Tissue	GSE1822	Homo sapiens	-1.27929
	Cardiac Hypertrophy	Myocardial tissue	GSE1621	Mus musculus	1.85412
	HIV encephalitis	frontal cortex	GSE3489	Homo sapiens	1.53828
BNIPL						Cancer of prostate	Prostate	GSE1413	Mus musculus	-1.87408
BCL2/adenovirus E1B 19kD interacting protein like						Tachycardia	Myocardial tissue	GSE7999	Rattus norvegicus	-1.60116
						Lung transplant rejection	Trachea	GSE3418	Mus musculus	-1.12455
FBLN5	Asthma, allergic	Bronchial epithelium	GSE3004	Homo sapiens	1.6073	Nutritional deficiency, NEC	Skeletal Myocyte	GSE1776	Mus musculus	-3.08987
fibulin 5	COPD - Chronic obstructive pulmonary disease	Lung Tissue	GSE1650	Homo sapiens	1.52717	Huntington's Disease	CNS - Brain - Striatum (MMHCC)	GSE9857	Mus musculus	-1.88542
	Cancer of Colon	Intestine - Large Intestine - Colon (MMHCC)	GSE4107	Homo sapiens	1.45554	HIV encephalitis	frontal cortex	GSE3489	Homo sapiens	-1.54517
	Huntington's Disease	CNS - Brain - Striatum (MMHCC)	GSE3583	Mus musculus	1.02616
OPRK1	Crohn's disease	Intestine - Large Intestine - Colon (MMHCC)	GSE6731	Homo sapiens	2.06093	Type 1 diabetes mellitus	T lymphocyte	GSE10586	Homo sapiens	-1.98111
opioid receptor, kappa 1	Ankylosing Spondylitides	macrophage	GSE11886	Homo sapiens	1.39259	Idiosyncratic drug effect	Hepatic Tissue	GSE2825	Rattus norvegicus	-1.83714
						Asthma	Epithelial Cell	GSE4302	Homo sapiens	-1.81081
						Rett Syndrome	frontal cortex	GSE6955	Homo sapiens	-0.547241
Source: https://amp.pharm.mssm.edu/Harmonizome/
*Standardized values are related to empirical p-values : abs(Standardized value) = -log10(p-value)
MMHCC	Mouse Models of Human Cancers Consortium (MMHCC)
