# Supplementary material for: Degree Adjusted Large-Scale Network Analysis Reveals Novel Putative Metabolic Disease Genes
Source: Biology (Basel). 2021 Feb 3;10(2):107. doi: 10.3390/biology10020107 (PMC7913176; doi:10.3390/biology10020107)
Supplement: Supplementary file 1 [file biology-10-00107-s001.zip › Revised_supplementary/Supplementary_Tables_7_Pathway_analysis_HPRD.xlsx]

## Sheet: CPDB+background
p-value	q-value	pathway	source	external_id	members_input_overlap	members_input_overlap_geneids	size	effective_size
2.31598e-10	3.53475e-07	Platelet activation, signaling and aggregation	Reactome	R-HSA-76002	TGFB1; TGFB2; TGFB3; TIMP3; APP; MAPK14; AKT1; TRPC6; AHSG; TUBA4A; APLP2; YWHAZ; FCER1G; SERPINA4; WDR1; CLEC3B; BCAR1; THBS1; MAPK3; SPARC; MAPK1; PIK3R1; DGKA; ITGB3; CSK; SOD1; PRKCA; PRKCD; LGALS3BP; VEGFD; VEGFA; VEGFB; ITPR2; ITPR3; HRG; PLEK; ORM1; ACTN4; VAV1; PTPN11; GNA15; GNGT1; GNA11; F2RL2; LCK	1606; 207; 3959; 7042; 5594; 1432; 2769; 5578; 5580; 7123; 2767; 7422; 334; 7225; 5267; 81; 6678; 5295; 3710; 5341; 7040; 2151; 9564; 3709; 5781; 3690; 2277; 7078; 3932; 2207; 3273; 2792; 7277; 1445; 9948; 7043; 5004; 5595; 197; 351; 6647; 7534; 7423; 7057; 7409	260	220
3.29273e-10	3.53475e-07	Prolactin signaling pathway - Homo sapiens (human)	KEGG	path:hsa04917	TNFSF11; MAPK14; AKT1; STAT3; STAT1; PRLR; MAPK3; MAPK1; JAK2; CISH; PIK3R1; MAPK8; SHC2; FOS; GCK; SOCS5; FOXO3; SOCS7; ESR2; SOS2; SOCS2; ESR1; INS	1154; 8835; 2309; 8600; 1432; 3717; 9655; 3630; 5295; 2353; 2099; 25759; 6772; 207; 2645; 5594; 5595; 2100; 5599; 5618; 30837; 6774; 6655	70	69
1.02196e-09	7.31383e-07	Focal Adhesion-PI3K-Akt-mTOR-signaling pathway	Wikipathways	WP3932	IL7R; ITGA5; ITGB3; AKT1; INSR; IKBKG; LAMB3; RPS6KB2; FLT1; RPTOR; PRLR; TBC1D1; THBS1; MAPK3; MAPK1; JAK2; RELN; PIK3R1; OSM; ANGPT1; OSMR; KDR; LAMA1; IGF1R; LAMA3; ITGB7; COL1A2; CHRM2; IL6R; GYS1; VEGFD; COL5A1; IL3RA; INS; VEGFB; FGFR4; FGFR2; COL5A3; ITGAX; FOXO3; IL2RG; PFKFB2; IRS1; KIT; ITGAL; GNGT1; COL1A1; VEGFA; ATF6B; COL6A2	3717; 57521; 7057; 284; 3480; 5618; 5008; 5595; 3643; 3563; 3561; 5594; 1129; 23216; 284217; 3678; 207; 3575; 3570; 2263; 2264; 8517; 3667; 3815; 2321; 2792; 1277; 2277; 50509; 7422; 3791; 3690; 3695; 6199; 3630; 3683; 3687; 5295; 3909; 5649; 9180; 1292; 7423; 1278; 2309; 3914; 2997; 1388; 5208; 1289	302	271
2.20084e-09	1.16765e-06	JAK STAT pathway and regulation	INOH	None	CSF2RB; IL7R; CD40LG; PLK3; IGF1R; MAPK14; AKT1; INSR; IKBKG; IKBKE; IL1B; IL1R2; FLT1; IL9R; STAT3; STAT1; PRLR; RPS6KB2; MAPK3; OSMR; PSMA6; PSMA5; JAK2; MAPK8; IRAK1; KDR; TGFBR2; IL5RA; PRKAB2; CSK; PRKCA; PRKCD; IL6R; FASLG; LTA; IL3RA; PRKAR1B; FGFR4; FGFR2; IL13RA2; SOS2; IL2RG; PTPN11; IL13; KIT; MAP3K11; MAP3K13; PRKACA; PSMB9; MAPK1; LCK; IFNGR1	207; 3643; 3654; 2264; 5578; 7048; 9175; 3791; 3553; 5594; 1432; 3598; 5580; 6199; 5698; 3815; 9180; 1263; 5686; 6772; 5566; 1439; 3570; 6655; 5565; 5687; 3717; 3581; 2321; 3932; 3563; 2263; 9641; 5781; 3596; 6774; 8517; 5599; 4049; 5618; 356; 1445; 3568; 5595; 959; 3575; 3459; 3480; 3561; 4296; 5575; 7850	310	294
2.71927e-09	1.16765e-06	Oncostatin M Signaling Pathway	Wikipathways	WP2374	STAT3; STAT1; MMP13; PRKCA; VEGFA; PTPN11; FOS; PRKCD; TIMP3; IRS1; MAPK14; AKT1; LDLR; OSMR; JAK2; PIK3R1; OSM; MAPK8; MAPK3; MAPK1; MMP1	3949; 3717; 5295; 9180; 5580; 5781; 3667; 4322; 207; 5008; 4312; 2353; 5595; 1432; 5594; 5578; 5599; 6772; 6774; 7422; 7078	65	64
4.04981e-09	1.44916e-06	PI3K-Akt Signaling Pathway	Wikipathways	WP4172	IL7R; FASLG; ITGA5; ITGB3; AKT1; INSR; LAMA3; IKBKG; LAMB3; THBS1; FLT1; RPTOR; PRLR; RPS6KB2; MAPK3; MAPK1; JAK2; RELN; PIK3R1; OSM; ANGPT1; OSMR; KDR; BRCA1; LAMA1; IGF1R; NTF3; ITGB7; PRKCA; CHRM2; IL6R; GYS1; VEGFD; IL3RA; INS; VEGFB; FGFR4; FGFR2; FOXO3; COL4A3; SOS2; IL2RG; IRS1; KIT; COL1A2; GNGT1; COL1A1; VEGFA; ATF6B; COL6A2; FGF23; BCL2	3717; 57521; 4908; 6199; 7057; 284; 5594; 3480; 5618; 672; 5008; 5595; 3643; 3563; 3561; 6655; 2997; 1129; 596; 284217; 3678; 207; 3575; 3570; 2263; 2264; 8517; 3667; 3815; 2321; 2792; 1277; 2277; 7423; 7422; 5578; 8074; 3791; 3690; 3695; 3630; 5295; 3909; 5649; 9180; 1292; 1278; 2309; 3914; 1388; 1285; 356	340	299
8.38596e-09	2.32495e-06	PI3K-Akt signaling pathway - Homo sapiens (human)	KEGG	path:hsa04151	IL7R; LAMA1; ITGA5; FOXO3; AKT1; INSR; LAMA3; IKBKG; LAMB3; RPS6KB2; FLT1; RPTOR; PRLR; THBS1; MAPK3; OSMR; OSM; RELN; PIK3R1; JAK2; ANGPT1; KDR; BRCA1; YWHAZ; IGF1R; NTF3; ITGB7; PRKCA; CHRM2; IL6R; GYS1; VEGFD; FASLG; VEGFB; FGFR4; FGFR2; ITGB3; VEGFA; SOS2; IL2RG; IL3RA; KIT; IRS1; INS; MAPK1; COL1A2; GNGT1; COL1A1; COL4A3; ATF6B; COL6A2; FGF23; BCL2	6199; 57521; 207; 2263; 2264; 2277; 2309; 284; 8517; 356; 3480; 6655; 596; 672; 1388; 2792; 4908; 5008; 7057; 5618; 2997; 9180; 1129; 5295; 1277; 7423; 1285; 1292; 7534; 1278; 5578; 5594; 5595; 3561; 3563; 3570; 3575; 5649; 3630; 284217; 3643; 3667; 3678; 2321; 3690; 3695; 3717; 7422; 3791; 3815; 3909; 3914; 8074	354	314
8.66308e-09	2.32495e-06	Cytokine Signaling in Immune system	Reactome	R-HSA-1280215	CSF2RB; IL7R; TNFSF11; IL27RA; CD40LG; IL1RL1; EIF2AK2; SAA1; MAPK14; FBXW11; PTPN11; IL3RA; IL1B; IL1R2; UBA7; IFNGR1; DDX58; LTB; PELI1; STAT1; STAT3; PRLR; MAPK3; OSMR; JAK2; CISH; PIK3R1; HLA-DQB1; MAPK8; IRAK1; YWHAZ; IL5RA; FOS; IL13; CD44; IL9R; PRKCD; FASLG; IL37; LTA; HERC5; TNFRSF11B; SH2B1; UBE2V1; USP18; IL6R; SOCS5; IL13RA2; SOCS2; VAV1; IRF9; IL2RG; IRS1; LCK; PRKACA; OSM; MAPK1; TR…	959; 6288; 8600; 3598; 57162; 8835; 3553; 5618; 11274; 4982; 9173; 3717; 23586; 3581; 5595; 351; 10379; 51191; 960; 1432; 3667; 27178; 6772; 2353; 7318; 3932; 3561; 9180; 7335; 6774; 7409; 23321; 5580; 9466; 3119; 3568; 10612; 3654; 5610; 5594; 23291; 1439; 5566; 3570; 5295; 9655; 4050; 3563; 5781; 3596; 466; 8517; 5008; 5599; 1154; 4049; 356; 3459; 3575; 7534; 25970; 7850	458	396
1.11708e-08	2.66486e-06	Hemostasis	Reactome	R-HSA-109582	CD74; TGFB1; TGFB2; TGFB3; TIMP3; SLC7A8; PTPN11; VEGFD; VEGFB; ITGA5; MAPK14; AKT1; TRPC6; AHSG; AKAP10; TUBA4A; ABL1; APLP2; CAV1; YWHAZ; FCER1G; SERPINA4; SIRPA; CLEC3B; BCAR1; KCNMA1; THBS1; MAPK3; SPARC; MAPK1; JAK2; PIK3R1; JMJD1C; ITGAL; KIF3A; ATP2A2; ITGB3; CSK; SOD1; PRKCA; CD44; WDR1; PRKCD; LGALS3BP; GPC1; VEGFA; PRKAR1B; SH2B1; ITPR2; ITPR3; HRG; SERPINB2; PLEK; DGKA; KIF1A; ITGAX; A…	5055; 5578; 3959; 5624; 2207; 334; 5267; 3717; 5341; 9564; 5004; 5595; 351; 960; 1432; 2769; 3778; 2767; 7042; 2151; 7422; 7057; 547; 81; 2817; 3710; 3932; 7078; 2792; 197; 6647; 23428; 221037; 2277; 7409; 4312; 23657; 11127; 284; 5580; 7123; 2155; 7225; 7277; 857; 3687; 3709; 25; 3273; 25970; 1445; 207; 7043; 7423; 5575; 1606; 7040; 5594; 140885; 972; 488; 5566; 5295; 5781; 3690; 3678; 6678; 368…	668	484
2.63455e-08	5.65639e-06	Interleukin-4 and Interleukin-13 signaling	Wikipathways	WP4066	BATF; TGFB1; HSPA8; IGHG1; SAA1; FOXO3; AKT1; IL1B; STAT1; LCN2; OSM; PIK3R1; ANXA1; FOS; ALOX5; IL6R; VEGFA; ITGAX; HMOX1; COL1A2; OPRD1; FASLG; MMP1; BCL2	3553; 4985; 3934; 7040; 596; 10538; 2309; 207; 3570; 301; 5008; 240; 3312; 3500; 6772; 7422; 3162; 6288; 3687; 2353; 5295; 1278; 4312; 356	97	91
4.03045e-08	7.42075e-06	MAPK signaling pathway - Homo sapiens (human)	KEGG	path:hsa04010	NFATC1; TGFB2; TGFB3; TGFB1; HSPA8; MAPK14; AKT1; INSR; IKBKG; IL1B; INS; FLT1; CACNB2; GADD45B; MAPK8IP1; MAPK3; MAPK1; NF1; PRKACA; MAPK8; IRAK1; KDR; TGFBR2; IGF1R; NTF3; FOS; PRKCA; MRAS; FASLG; VEGFD; STK4; VEGFB; FGFR4; DUSP16; FGFR2; DUSP10; SOS2; ANGPT1; RPS6KA4; PTPRR; KIT; MAP3K11; MAP3K13; PTPN7; VEGFA; FGF23	1432; 4616; 9479; 3630; 3643; 3654; 9175; 11221; 2321; 6789; 4763; 4772; 4296; 3791; 2263; 2264; 2277; 3815; 3312; 7422; 7423; 783; 22808; 8986; 284; 4908; 2353; 356; 5778; 7040; 5801; 7042; 7043; 207; 7048; 8074; 3480; 80824; 5566; 8517; 5578; 5594; 5595; 5599; 3553; 6655	295	266
4.1476e-08	7.42075e-06	VEGFR1 specific signals	PID	vegfr1_pathway	SHC2; MAPK3; PRKCA; PTPN11; AKT1; MAPK1; PRKACA; PIK3R1; VEGFB; VEGFA; CAV1; NRP1; FLT1	207; 5578; 2321; 8829; 5781; 5595; 5566; 5594; 7423; 5295; 857; 7422; 25759	29	29
4.65453e-08	7.62076e-06	JAK-STAT signaling pathway - Homo sapiens (human)	KEGG	path:hsa04630	CSF2RB; IL7R; IL13; CRLF2; AKT1; IFNGR1; TSLP; IL9R; STAT3; STAT1; PRLR; OSMR; OSM; CISH; PIK3R1; JAK2; GFAP; IL5RA; IL6R; IL3RA; IL21R; SOCS5; IL13RA2; SOCS7; IL2RG; SOS2; SOCS2; PTPN11; IL27RA; IRF9; BCL2	3596; 3598; 9655; 596; 64109; 2670; 6772; 6774; 8835; 3717; 5781; 5295; 30837; 207; 9466; 1154; 10379; 3459; 5008; 1439; 85480; 5618; 50615; 9180; 3561; 3563; 3568; 3570; 3575; 3581; 6655	162	144
5.21562e-08	7.62076e-06	JAK-STAT-Core	Signalink	None	IL7R; IL13; CRLF2; MAPK14; IFNGR1; TSLP; IL1B; IL9R; STAT3; STAT1; PRLR; MAPK3; OSMR; OSM; JAK2; MAPK8; IL5RA; IL6R; IL3RA; IL21R; IL13RA2; IL2RG; IL27RA; IRS1	3596; 3598; 3667; 64109; 6772; 6774; 3717; 9466; 3459; 5008; 1432; 5618; 50615; 5595; 9180; 5599; 3553; 85480; 3561; 3563; 3568; 3570; 3575; 3581	104	94
5.32424e-08	7.62076e-06	Prolactin	NetPath	Pathway_Prolactin	YWHAZ; FBXW11; STAT3; HMGN2; STAT1; SOCS2; VAV1; PTPN11; FOS; MAPK14; AKT1; MAPK1; JAK2; CISH; SH2B1; MAPK8; PRLR; SIRPA; MAPK3; ESR1	207; 7409; 3151; 6772; 8835; 5781; 5595; 5599; 2353; 2099; 1154; 7534; 5594; 3717; 23291; 1432; 25970; 5618; 6774; 140885	70	68
8.63467e-08	1.15867e-05	FoxO signaling pathway - Homo sapiens (human)	KEGG	path:hsa04068	IL7R; TGFB1; TGFB2; TGFB3; PLK3; ATM; CAT; MAPK14; AKT1; INSR; STAT3; GADD45B; MAPK3; MAPK1; PIK3R1; MAPK8; TGFBR2; IGF1R; PRKAB2; CCNB2; RAG1; FASLG; FOXO3; CCNB1; SOS2; IRS1; INS; STK4	2309; 3630; 4616; 3643; 3667; 5565; 6774; 6789; 5295; 207; 5896; 5599; 847; 356; 891; 7040; 7042; 7043; 7048; 1432; 3480; 1263; 9133; 3575; 472; 5594; 5595; 6655	132	125
1.0078e-07	1.2728e-05	Gastrin	NetPath	Pathway_Gastrin	CCKBR; STAT3; MAPK3; PRKCA; SLC9A3; PRKCD; KIT; MAPK14; AKT1; MAPK1; JAK2; PIK3R1; MAPK8; BCAR1; GAST	207; 2520; 3815; 9564; 6774; 5595; 5599; 887; 5594; 1432; 5578; 5295; 5580; 3717; 6550	41	41
1.2126e-07	1.39357e-05	IL-3 Signaling Pathway	Wikipathways	WP286	CSF2RB; TGFB1; IL5RA; STAT3; MAPK3; IL3RA; PTPN11; FOS; VAV1; AKT1; MAPK1; PRKACA; PIK3R1; JAK2; MAPK8; BCL2	3717; 596; 207; 5566; 5781; 5295; 7040; 3563; 5595; 5594; 5599; 3568; 1439; 6774; 7409; 2353	49	47
1.23325e-07	1.39357e-05	AGE-RAGE signaling pathway in diabetic complications - Homo sapiens (human)	KEGG	path:hsa04933	TGFB1; TGFB2; TGFB3; NFATC1; MAPK14; AKT1; IL1B; STAT3; STAT1; MAPK3; MAPK1; JAK2; PIK3R1; MAPK8; TGFBR2; PRKCA; PRKCD; VEGFD; COL4A3; VEGFB; COL1A2; COL1A1; VEGFA; BCL2	596; 6772; 6774; 3717; 4772; 5295; 207; 2277; 1277; 7422; 7423; 1285; 3553; 7040; 7042; 7043; 7048; 1432; 5578; 5580; 5594; 5595; 5599; 1278	99	98
1.3372e-07	1.43548e-05	Endothelins	PID	endothelinpathway	JAK2; ADCY2; MAPK3; PRKCA; FOS; PRKCD; SLC9A3; MAPK14; AKT1; MAPK1; TRPC6; GNA11; COL1A2; MAPK8; EDN2; BCAR1; GNA15; MMP1	108; 4312; 5578; 9564; 207; 5595; 2767; 1907; 5599; 2353; 5594; 1432; 7225; 2769; 5580; 1278; 3717; 6550	64	59
4.23566e-07	4.33046e-05	Signaling by VEGF	Reactome	R-HSA-194138	NCF4; MAPK14; AKT1; FLT1; MAPKAP1; PIK3R1; CAV1; KDR; ITGB3; SHC2; PRKCA; PRKCD; VEGFD; SH2D2A; CYBA; VEGFA; VEGFB; ITPR2; ITPR3; BCAR1; NRP1; VAV1; PRKACA	207; 5578; 3791; 1432; 5580; 7422; 79109; 9047; 8829; 5566; 4689; 5295; 857; 3710; 1535; 2321; 9564; 3709; 3690; 2277; 25759; 7423; 7409	100	97
4.91634e-07	4.45635e-05	Response to elevated platelet cytosolic Ca2+	Reactome	R-HSA-76005	TGFB1; TGFB2; TGFB3; TIMP3; AHSG; APLP2; SERPINA4; CLEC3B; THBS1; SPARC; ITGB3; WDR1; SOD1; PRKCA; LGALS3BP; VEGFD; VEGFA; VEGFB; TUBA4A; HRG; PLEK; ORM1; ACTN4; APP	5578; 334; 3959; 7042; 7422; 7123; 7057; 5267; 81; 7277; 5341; 7040; 3690; 3273; 2277; 7078; 6678; 9948; 5004; 197; 351; 6647; 7043; 7423	134	105
4.94691e-07	4.45635e-05	Extracellular matrix organization	Reactome	R-HSA-1474244	TGFB1; TGFB2; TGFB3; DMD; MMP13; ITGA5; CD151; MFAP2; LAMB3; FBLN5; DCN; LOXL1; LOXL4; SPARC; THBS1; COL18A1; NID1; FMOD; ITGAL; KDR; LAMA1; ITGB3; LAMA3; ITGB7; PRKCA; CD44; SPOCK3; FBN1; COL5A3; COL5A1; COL4A3; ITGAX; COL14A1; ADAM9; COL13A1; COL1A2; MMP8; COL1A1; COL6A2; MMP1	3791; 977; 4312; 10516; 5578; 1634; 3695; 1292; 1756; 7042; 4811; 50509; 3687; 1278; 1285; 84171; 3914; 7057; 1277; 4237; 7373; 284217; 4016; 4317; 7040; 80781; 1305; 3909; 3690; 2200; 3678; 8754; 50859; 2331; 6678; 3683; 4322; 7043; 960; 1289	294	235
5.1091e-07	4.45635e-05	IL-5 Signaling Pathway	Wikipathways	WP127	CSF2RB; IL5RA; STAT3; STAT1; MAPK3; PTPN11; FOS; RPS6KB2; FOXO3; AKT1; MAPK1; JAK2; PIK3R1; BCL2	3717; 596; 5295; 1439; 2309; 5781; 207; 6199; 5595; 5594; 6774; 6772; 2353; 3568	40	40
5.18904e-07	4.45635e-05	VEGF	INOH	None	PLK3; MAPK14; AKT1; INSR; IKBKG; IKBKE; FLT1; RPS6KB2; MAPK3; MAPK1; JAK2; PIK3R1; MAPK8; IRAK1; KDR; TGFBR2; IGF1R; PRKAB2; CSK; PRKCA; PRKCD; VEGFD; SH2D2A; VEGFA; PRKAR1B; VEGFB; ITPR3; FGFR4; FGFR2; KIT; MAP3K11; MAP3K13; PRKACA; LCK	3791; 3643; 3654; 5578; 7048; 9175; 207; 5594; 2264; 1432; 5580; 7422; 6199; 3815; 1263; 9047; 2263; 5566; 5565; 5295; 3710; 3717; 2321; 3932; 9641; 8517; 5599; 2277; 1445; 5595; 3480; 7423; 4296; 5575	188	184
5.67981e-07	4.5756e-05	Kit receptor signaling pathway	Wikipathways	WP304	FOXO3; STAT3; STAT1; MAPK3; PRKCA; PTPN11; FOS; VAV1; KIT; MAPK14; AKT1; MAPK1; JAK2; PIK3R1; MAPK8; SNAI1; BCL2	1432; 3717; 596; 2309; 5781; 5295; 207; 3815; 6615; 6772; 5599; 5595; 5594; 5578; 6774; 7409; 2353	59	58
5.92073e-07	4.5756e-05	Toxoplasmosis - Homo sapiens (human)	KEGG	path:hsa05145	TGFB1; TGFB2; TGFB3; CD40LG; BIRC7; HSPA8; MAPK14; AKT1; IFNGR1; LAMB3; STAT3; STAT1; MAPK3; MAPK1; HLA-DQB1; JAK2; MAPK8; IRAK1; LAMA1; LAMA3; ALOX5; LDLR; BCL2; IKBKG	3119; 284217; 3654; 79444; 6772; 6774; 3717; 959; 207; 3312; 7042; 7043; 5599; 3909; 3914; 3949; 7040; 3459; 1432; 8517; 240; 5594; 5595; 596	113	106
5.96725e-07	4.5756e-05	Relaxin signaling pathway - Homo sapiens (human)	KEGG	path:hsa04926	ACTA2; TGFB1; MMP13; MAPK14; AKT1; MAPK3; MAPK1; PIK3R1; PRKACA; MAPK8; TGFBR2; SHC2; FOS; PRKCA; VEGFD; COL4A3; VEGFB; SOS2; ADCY2; GNA15; COL1A2; GNGT1; COL1A1; VEGFA; ATF6B; MMP1	59; 108; 25759; 5295; 207; 2769; 4312; 4322; 2277; 2792; 1277; 1278; 7423; 1285; 2353; 1388; 7040; 7048; 1432; 5566; 5578; 5594; 5595; 5599; 7422; 6655	130	121
6.80571e-07	5.03857e-05	Signaling by Interleukins	Reactome	R-HSA-449147	CSF2RB; IL7R; FBXW11; IL1RL1; SAA1; MAPK14; PTPN11; IL1B; IL1R2; YWHAZ; IL9R; PELI1; STAT1; STAT3; MAPK3; MAPK1; JAK2; PIK3R1; OSM; MAPK8; IRAK1; OSMR; IL5RA; FOS; IL6R; IL37; IL3RA; UBE2V1; SOCS5; IL13RA2; IL2RG; VAV1; APP; IL27RA; PRKACA; IL13; ATF1; LCK; IKBKG	3654; 6288; 351; 5594; 23291; 2353; 3598; 1439; 27178; 57162; 9180; 6772; 3553; 5566; 3570; 9173; 5295; 9466; 3717; 466; 3932; 3563; 5781; 3596; 9655; 8517; 5008; 5599; 3568; 3581; 5595; 3575; 7534; 7850; 1432; 7335; 3561; 6774; 7409	254	229
7.43753e-07	5.08029e-05	VEGF Signaling Pathway	PharmGKB	PA2032	ITGB3; TIMP3; CSK; MAPK3; PRKCA; PRKCD; NRP1; MAPK14; AKT1; MAPK1; VEGFA; VEGFB; FGFR4; FGFR2; MAPK8; KDR; FLT1	2263; 2264; 1432; 1445; 7078; 5599; 5578; 3791; 5580; 207; 5594; 5595; 2321; 3690; 8829; 7422; 7423	61	59
7.43753e-07	5.08029e-05	SHP2 signaling	PID	shp2_pathway	IGF1R; NTF3; ANGPT1; STAT1; IL2RG; PAG1; PTPN11; IRS1; IL6R; JAK2; PRKACA; IFNGR1; PIK3R1; VEGFA; NTRK3; LCK; KDR	3791; 3667; 3932; 6772; 3459; 5566; 55824; 4908; 3480; 3570; 5781; 3561; 4916; 5295; 7422; 3717; 284	59	59
7.57193e-07	5.08029e-05	Platelet degranulation	Reactome	R-HSA-114608	TGFB1; TGFB2; TGFB3; TIMP3; AHSG; APLP2; SERPINA4; CLEC3B; THBS1; SPARC; ITGB3; WDR1; SOD1; LGALS3BP; VEGFD; VEGFA; VEGFB; TUBA4A; HRG; PLEK; ORM1; ACTN4; APP	334; 3959; 7042; 7422; 7123; 7057; 5267; 81; 5341; 7040; 3690; 3273; 2277; 7078; 6678; 7277; 9948; 5004; 197; 351; 6647; 7043; 7423	129	100
7.90099e-07	5.14043e-05	Signaling by Receptor Tyrosine Kinases	Reactome	R-HSA-9006934	NCF4; PAG1; ITGB3; MAPK14; AKT1; INSR; LAMA3; CLTA; LAMB3; INS; CAV1; SPINT2; STAT3; CSK; STAT1; GRAP; FGFR2; THBS1; MAPKAP1; MAPK3; MAPK1; JAK2; PIK3R1; FLT1; GFAP; KDR; LAMA1; IGF1R; NTF3; HGFAC; SHC2; PRKCA; PRKCD; VEGFD; SH2D2A; CYBA; COL4A3; VEGFB; ITPR2; ITPR3; FGFR4; BCAR1; NRP1; PTPN18; ESR1; VAV1; PTPN11; KIT; IRS1; LCK; PRKACA; TIAL1; VEGFA; COL6A2; ATF1; FGF23	7073; 3643; 5578; 3914; 9047; 2670; 26469; 3717; 9564; 8829; 10653; 8074; 25759; 55824; 5595; 3667; 1292; 7422; 1285; 7057; 6772; 5781; 1535; 3710; 3932; 2263; 10750; 4908; 6774; 7409; 3630; 2264; 1432; 3083; 3480; 5580; 4689; 3709; 3909; 857; 207; 7423; 3791; 5594; 3815; 5566; 79109; 284217; 5295; 2099; 2321; 466; 3690; 2277; 1211; 1445	423	388
8.67926e-07	5.4807e-05	GMCSF-mediated signaling events	PID	gmcsf_pathway	YWHAZ; CSF2RB; JAK2; STAT3; STAT1; FOS; PTPN11; MAPK3; MAPK1; OSM; CISH; PIK3R1; PRKACA	6772; 5781; 5595; 5566; 5008; 2353; 1154; 7534; 5594; 6774; 5295; 3717; 1439	37	36
9.67408e-07	5.93436e-05	Integrins in angiogenesis	PID	avb3_integrin_pathway	TGFBR2; ITGB3; COL4A3; MAPK3; PTPN11; IGF1R; IRS1; AKT1; MAPK1; VEGFA; PIK3R1; COL1A1; COL1A2; COL5A1; COL6A2; BCAR1; KDR	207; 9564; 1277; 3791; 1292; 5595; 7422; 3690; 5594; 3480; 5781; 5295; 3667; 7048; 1278; 1285; 1289	63	60
1.01227e-06	6.03707e-05	IL-2 Signaling Pathway	Wikipathways	WP49	STAT3; MAPK3; STAT1; IL2RG; PTPN11; FOS; RPS6KB2; FOXO3; AKT1; MAPK1; CISH; PIK3R1; LCK; BCL2	596; 5295; 6772; 2309; 5781; 207; 1154; 3932; 3561; 5595; 5594; 6774; 2353; 6199	42	42
1.09078e-06	6.20948e-05	Pathways in cancer - Homo sapiens (human)	KEGG	path:hsa05200	CSF2RB; TGFB1; TGFB2; TGFB3; LAMA1; BIRC7; MSH3; IL5RA; MSH6; AKT1; IKBKG; ABL1; LAMB3; KIT; IFNGR1; STAT3; STAT1; MAPK3; IL13; HEY2; GADD45B; RPS6KB2; VEGFA; MAPK1; JAK2; PIK3R1; DDB2; MAPK8; JAG1; DAPK2; APAF1; TGFBR2; IGF1R; LAMA3; FOS; PRKCA; IL7R; RXRG; IL6R; VEGFD; FASLG; COL4A3; VEGFB; APC2; FGFR4; FGFR2; ESR2; SOS2; ADCY2; ESR1; IL3RA; GSTM1; GSTM2; IL2RG; HMOX1; NOTCH2; BAK1; PRKACA; GNG…	25; 2099; 2100; 6199; 10297; 356; 108; 182; 2263; 4312; 2277; 2353; 317; 8517; 4437; 2944; 2946; 6655; 4616; 578; 596; 6772; 6774; 6789; 6258; 2767; 2792; 4853; 5599; 7043; 7048; 2956; 23493; 23604; 3162; 5295; 207; 7422; 7423; 7040; 1285; 7042; 2264; 3459; 3480; 1439; 5566; 5578; 5594; 5595; 3561; 3563; 3568; 3570; 3575; 3596; 284217; 79444; 1643; 3717; 3815; 3909; 3914; 8074	526	471
1.09902e-06	6.20948e-05	Osteoclast differentiation - Homo sapiens (human)	KEGG	path:hsa04380	TGFB1; TGFB2; NFATC1; TNFSF11; FCGR3B; MAPK14; AKT1; IKBKG; IL1B; STAT1; NCF4; MAPK3; MAPK1; PIK3R1; MAPK8; TGFBR2; ITGB3; SIRPA; FOS; CYBA; TNFRSF11B; IRF9; CYLD; LCK; IFNGR1	1540; 4689; 140885; 3690; 6772; 10379; 4772; 2215; 5295; 207; 7042; 2353; 8517; 3553; 3932; 4982; 7040; 3459; 7048; 8600; 1432; 5594; 5595; 5599; 1535	128	117
1.25023e-06	6.88269e-05	Leptin	NetPath	Pathway_Leptin	SOCS7; IGF1R; STAT1; MAPK3; PTPN11; ESR1; IRS1; PRKCD; MAPK14; AKT1; MAPK1; JAK2; IKBKG; PIK3R1; SH2B1; STAT3; MAPK8	30837; 207; 3667; 6772; 5781; 5595; 8517; 5594; 3480; 25970; 1432; 6774; 5295; 5580; 2099; 3717; 5599	62	61
1.43042e-06	7.56004e-05	JAK STAT MolecularVariation 2	INOH	None	IL7R; IL13RA2; IL5RA; STAT3; STAT1; IL2RG; PRLR; CSF2RB; IL9R; IL6R; OSMR; IL3RA; IFNGR1; JAK2; IL1R2	3568; 9180; 3563; 3581; 6772; 3459; 3570; 6774; 3561; 5618; 3598; 3575; 3717; 1439; 7850	50	49
1.4437e-06	7.56004e-05	Alpha 6 Beta 4 signaling pathway	Wikipathways	WP244	LAMA1; LAMA3; MAPK3; PRKCA; PTPN11; PRKCD; IRS1; MAPK14; AKT1; MAPK1; PIK3R1; LAMB3	284217; 5295; 3909; 5580; 5781; 3667; 3914; 207; 1432; 5595; 5594; 5578	33	32
1.88123e-06	9.61669e-05	JAK-STAT	Wikipathways	WP2593	MT-CO2; MAPK14; AKT1; IKBKG; IL1B; YWHAZ; STAT3; STAT1; MAPK3; MAPK1; JAK2; CISH; PIK3R1; MAPK8; IGF1R; SIRPA; FOS; SH2B1; ESR1; VAV1; PTPN11; SOCS2; IRS1	3717; 2099; 3553; 3480; 5595; 5594; 5599; 7534; 8517; 3667; 25970; 140885; 6774; 6772; 5781; 7409; 8835; 2353; 5295; 1432; 4513; 1154; 207	106	105
2.4894e-06	0.000122837	MAPK Signaling Pathway	Wikipathways	WP382	TGFB1; TGFB2; TGFB3; NFATC1; HSPA8; MAPK14; AKT1; IKBKG; IL1B; IL1R2; FGFR2; DUSP10; MAPK3; MAPK1; NF1; MAPK8; TGFBR2; NTF3; FOS; PRKCA; PRKCD; MRAS; STK4; FGFR4; DUSP16; PTPN7; MAPK8IP1; PTPRR; RPS6KA4; SOS2; MAP3K11; MAP3K13; PRKACA; CACNB2; FASLG; FGF23	9479; 8986; 9175; 4908; 7040; 7043; 7042; 5595; 7048; 5594; 6655; 80824; 22808; 6789; 5566; 2263; 2264; 8517; 5778; 3312; 1432; 5580; 5578; 4296; 7850; 11221; 4772; 783; 2353; 8074; 4763; 5599; 356; 5801; 207; 3553	246	214
2.51738e-06	0.000122837	IL3	NetPath	Pathway_IL3	CSF2RB; YWHAZ; JAK2; SOCS2; PRKCA; PTPN11; AKT1; MAPK1; IL3RA; PIK3R1; PTPRC; PRKACA; ATF1; MAPK3; BCL2	596; 207; 5578; 3563; 8835; 5781; 5595; 466; 5566; 1439; 7534; 5594; 5788; 5295; 3717	51	51
4.02953e-06	0.000192253	JAK STAT MolecularVariation 1	INOH	None	CSF2RB; IL13RA2; IL5RA; IL2RG; CD40LG; STAT1; STAT3; PRLR; IL7R; IL13; IL9R; IL6R; FASLG; LTA; OSMR; JAK2; IFNGR1; IL3RA; IL1B; IL1R2	959; 3598; 1439; 9180; 6772; 3553; 3570; 5618; 3717; 3563; 3596; 4049; 356; 3568; 3581; 3459; 3575; 6774; 3561; 7850	98	87
4.33192e-06	0.000202188	Cellular senescence - Homo sapiens (human)	KEGG	path:hsa04218	TGFB1; TGFB2; FBXW11; NFATC1; ATM; MAPK14; AKT1; TGFB3; ATR; MYBL2; GADD45B; MAPK3; MAPK1; NBN; PIK3R1; TRPM7; TGFBR2; CCNB2; MRE11; CDC25A; MRAS; SLC25A4; ITPR2; ITPR3; FOXO3; CCNB1; LIN9; FOXM1	2305; 4616; 54822; 4683; 286826; 3709; 3710; 4772; 5295; 545; 207; 891; 23291; 2309; 4361; 22808; 291; 7040; 7042; 7043; 7048; 1432; 9133; 472; 5594; 5595; 993; 4605	160	150
4.61851e-06	0.000209219	Thymic Stromal LymphoPoietin (TSLP) Signaling Pathway	Wikipathways	WP2203	IL7R; CRLF2; STAT1; MAPK3; PTPN11; MAPK14; AKT1; MAPK1; JAK2; CISH; TSLP; STAT3; MAPK8; LCK	64109; 3717; 85480; 3575; 5781; 207; 1154; 3932; 1432; 5595; 5594; 6774; 6772; 5599	47	47
4.67746e-06	0.000209219	Syndecan-1-mediated signaling events	PID	syndecan_1_pathway	TGFB1; COL4A3; COL5A1; MAPK3; MAPK1; PRKACA; COL1A1; COL1A2; FGFR4; COL6A2; FGFR2; FGF23; MMP1	2264; 7040; 2263; 1292; 5595; 5566; 5594; 4312; 1277; 8074; 1278; 1285; 1289	43	41
5.54123e-06	0.000242796	IL2-mediated signaling events	PID	il2_1pathway	IL2RG; STAT3; STAT1; FOS; PTPN11; SOCS2; IRS1; MAPK14; MAPK3; MAPK1; CISH; PIK3R1; MAPK8; LCK; BCL2	596; 3667; 6772; 5781; 5595; 5599; 2353; 5594; 8835; 1432; 6774; 3561; 5295; 3932; 1154	54	54
6.32228e-06	0.000271479	Immune System	Reactome	R-HSA-168256	IL1RL1; HSPA8; IGHG1; AKT1; IKBKG; IKBKE; GSN; LYZ; OSM; IRAK1; GUSB; SIRPA; FPR1; IDH1; FASLG; SOCS5; JAK2; ORM1; SOCS2; APP; CPB2; MASP2; MEFV; CYLD; MAVS; PTPN11; IL7R; NFATC1; CD1D; FBXW11; CYB5R3; SPTAN1; SAA1; CLTA; IFNGR1; CD200; ATP7A; PSTPIP1; XRCC6; DDX58; ITGB7; PRLR; TREX1; FBXL12; HLA-DQB1; PIK3R1; IL5RA; CSK; FOS; MRE11; IL9R; UBA7; HERC5; ITPR2; STAT3; ITGAX; IL13RA2; VAV1; DNAJC5;…	207; 3553; 9437; 847; 10747; 2357; 351; 10379; 4069; 27178; 731; 4345; 1361; 7409; 1540; 23321; 4210; 3709; 2934; 4050; 4772; 25970; 3119; 2207; 2547; 5618; 3417; 9655; 5686; 3596; 8517; 912; 80331; 1445; 3575; 2215; 11065; 4361; 959; 6288; 23586; 8600; 54850; 11277; 57162; 9180; 6278; 4982; 9173; 9588; 5004; 5595; 960; 63891; 5611; 6772; 5610; 7335; 6709; 10857; 4317; 3654; 9051; 5594; 23291; 96…	1840	1298
7.82626e-06	0.000323134	Prolactin Signaling Pathway	Wikipathways	WP2037	YWHAZ; STAT3; STAT1; SIRPA; MAPK3; PRLR; VAV1; SOCS2; IRS1; MAPK14; AKT1; MAPK1; JAK2; CISH; PIK3R1; MAPK8; PTPN11; FOS	1432; 5295; 3717; 7534; 140885; 207; 1154; 3667; 6774; 5618; 5595; 5594; 6772; 5599; 7409; 5781; 8835; 2353	76	76
7.82626e-06	0.000323134	Leptin signaling pathway	Wikipathways	WP2034	SOCS7; STAT3; MAPK3; STAT1; ESR1; PTPN11; SOCS2; IRS1; MAPK14; AKT1; MAPK1; JAK2; CISH; PIK3R1; SH2B1; IL1B; MAPK8; IKBKG	3717; 5295; 2099; 3553; 30837; 5781; 1154; 8517; 3667; 207; 5599; 5594; 25970; 5595; 1432; 6774; 6772; 8835	76	76
8.61203e-06	0.000348869	IL-7 signaling	INOH	None	IL7R; PLK3; MAPK14; AKT1; INSR; IKBKG; IKBKE; FLT1; RPS6KB2; MAPK3; MAPK1; JAK2; PIK3R1; MAPK8; IRAK1; KDR; TGFBR2; IGF1R; PRKAB2; CSK; PRKCA; PRKCD; PRKAR1B; FGFR4; FGFR2; IL2RG; KIT; MAP3K11; MAP3K13; PRKACA; LCK	207; 3643; 3654; 2264; 5578; 7048; 9175; 3791; 1432; 5580; 6199; 3815; 1263; 5566; 5565; 5295; 3717; 2321; 3932; 2263; 9641; 8517; 5599; 3561; 1445; 5595; 5594; 3575; 3480; 4296; 5575	185	181
9.58955e-06	0.000377439	Integrin	INOH	None	ITGA5; LAMB3; CAV1; DCN; SHC2; MAPK3; MAPK1; COL1A2; ITGB3; ITGB7; COL18A1; CD44; GPC1; COL5A1; COL4A3; BCAR1; ITGAX; SOS2; VAV1; ITGAL; COL1A1; COL6A2; LCK	1634; 3695; 1292; 5594; 1278; 1285; 3932; 3914; 1277; 6655; 2817; 857; 80781; 3687; 9564; 3690; 3678; 25759; 3683; 5595; 960; 7409; 1289	124	115
9.66892e-06	0.000377439	EPO signaling	INOH	None	PLK3; MAPK14; AKT1; INSR; IKBKG; IKBKE; FLT1; STAT3; STAT1; RPS6KB2; MAPK3; MAPK1; JAK2; PIK3R1; MAPK8; IRAK1; KDR; TGFBR2; IGF1R; PRKAB2; CSK; PRKCA; PRKCD; PRKAR1B; FGFR4; FGFR2; KIT; MAP3K11; MAP3K13; PRKACA; LCK	207; 3643; 3654; 2264; 5578; 7048; 9175; 3791; 1432; 5580; 6199; 3815; 1263; 6772; 5566; 5565; 5295; 3717; 2321; 3932; 2263; 9641; 6774; 8517; 5599; 1445; 5595; 5594; 3480; 4296; 5575	186	182
1.08339e-05	0.000408433	Colorectal cancer - Homo sapiens (human)	KEGG	path:hsa05210	TGFB1; TGFB2; TGFB3; SOS2; AKT1; GADD45B; FOS; MSH3; MSH6; BAK1; DDB2; MAPK1; PIK3R1; APC2; MAPK8; RPS6KB2; MAPK3; TGFBR2; BCL2	4616; 6199; 10297; 578; 596; 1643; 5295; 207; 7043; 2353; 4437; 7040; 7042; 7048; 2956; 5594; 5595; 5599; 6655	86	85
1.08434e-05	0.000408433	Focal adhesion - Homo sapiens (human)	KEGG	path:hsa04510	IGF1R; ITGA5; AKT1; LAMB3; FLT1; SHC2; THBS1; MAPK3; MAPK1; RELN; PIK3R1; MAPK8; CAV1; KDR; LAMA1; ITGB3; LAMA3; ITGB7; PRKCA; VEGFD; VEGFA; VEGFB; BCAR1; SOS2; ACTN4; VAV1; COL1A2; COL1A1; COL4A3; COL6A2; BCL2	5649; 284217; 81; 3678; 3690; 3695; 5295; 3791; 207; 2277; 7409; 1277; 7422; 7423; 1285; 1292; 3909; 3914; 857; 9564; 2321; 7057; 3480; 25759; 5578; 5594; 5595; 5599; 1278; 596; 6655	199	183
1.14564e-05	0.000424085	Longevity regulating pathway - multiple species - Homo sapiens (human)	KEGG	path:hsa04213	RPTOR; IGF1R; PRKAB2; ADCY2; SOD1; CAT; HSPA8; IRS1; INS; FOXO3; AKT1; INSR; PRKACA; PIK3R1; RPS6KB2	3480; 2309; 3312; 3630; 5295; 57521; 3643; 5565; 5566; 6199; 207; 3667; 847; 108; 6647	62	57
1.19786e-05	0.0004359	Collagen formation	Reactome	R-HSA-1474290	LOXL1; LAMA3; LOXL4; COL5A3; COL18A1; MMP13; COL14A1; CD151; COL13A1; COL1A2; COL1A1; COL4A3; LAMB3; COL6A2; COL5A1; MMP1	977; 4312; 1292; 50509; 1278; 1285; 84171; 3914; 1277; 7373; 4016; 80781; 1305; 3909; 4322; 1289	92	64
1.26398e-05	0.000452293	IL-7	NetPath	Pathway_IL-7	IL7R; STAT3; STAT1; MAPK3; IL2RG; IRS1; FOXO3; AKT1; MAPK1; PIK3R1	207; 3667; 6772; 5595; 3575; 5594; 6774; 3561; 5295; 2309	27	27
1.34812e-05	0.000466841	Estrogen signaling pathway	Wikipathways	WP712	ESR1; FOS; MAPK14; AKT1; MAPK1; PRKACA; IKBKG; GNGT1; BCL2	596; 2099; 5566; 8517; 207; 1432; 5594; 2792; 2353	23	22
1.34812e-05	0.000466841	role of brca1 brca2 and atr in cancer susceptibility	BioCarta	atrbrcapathway	BRCA1; TREX1; FANCA; MRE11; ATM; ATR; NBN; FANCD2; FANCC	2176; 545; 472; 672; 11277; 2177; 4683; 2175; 4361	22	22
1.39972e-05	0.000477014	C-type lectin receptor signaling pathway - Homo sapiens (human)	KEGG	path:hsa04625	NFATC1; FCER1G; STAT1; MAPK3; IRF9; MAPK8; MRAS; PRKCD; PLK3; AKT1; MAPK1; CYLD; IKBKG; PIK3R1; IKBKE; ITPR2; ITPR3; IL1B; PTPN11; MAPK14	1540; 6772; 3709; 3710; 10379; 5781; 2207; 4772; 5295; 207; 1263; 22808; 8517; 3553; 1432; 9641; 5580; 5594; 5595; 5599	104	94
1.46516e-05	0.000491514	Th17 cell differentiation - Homo sapiens (human)	KEGG	path:hsa04659	TGFB1; NFATC1; IL6R; IL27RA; STAT3; STAT1; FOS; RXRG; LCK; MAPK14; MAPK3; IL2RG; MAPK1; JAK2; IKBKG; HLA-DQB1; MAPK8; IL21R; IL1B; TGFBR2; IFNGR1	3119; 6258; 6772; 6774; 3717; 4772; 9466; 2353; 5599; 8517; 3553; 3932; 7040; 3459; 7048; 1432; 50615; 5594; 5595; 3561; 3570	107	102
1.49067e-05	0.000492378	bioactive peptide induced signaling pathway	BioCarta	biopeptidespathway	STAT3; GNGT1; STAT1; PRKCA; MAPK14; MAPK3; MAPK1; JAK2; PIK3R1; GNA11; MAPK8	2767; 5578; 6772; 5595; 5599; 5594; 1432; 6774; 5295; 3717; 2792	33	33
1.54069e-05	0.000495338	Ras signaling pathway - Homo sapiens (human)	KEGG	path:hsa04014	AKT1; INSR; IKBKG; ABL1; INS; FLT1; ABL2; MAPK3; MAPK1; NF1; MAPK8; ANGPT1; KDR; IGF1R; NTF3; PIK3R1; SHC2; PRKCA; MRAS; FASLG; VEGFD; STK4; VEGFB; FGFR4; FGFR2; BRAP; SOS2; PTPN11; KIT; PRKACA; GNGT1; VEGFA; FGF23	25; 3630; 3643; 207; 2321; 6789; 5781; 4763; 25759; 27; 2263; 2264; 3791; 2277; 3815; 2792; 7422; 7423; 22808; 284; 4908; 5599; 356; 8315; 8074; 3480; 8517; 5566; 5578; 5594; 5595; 5295; 6655	232	204
1.54577e-05	0.000495338	Amoebiasis - Homo sapiens (human)	KEGG	path:hsa05146	TGFB1; LAMA1; TGFB2; LAMA3; ACTN4; PRKCA; COL1A1; CD1D; IL1R2; C8A; GNA15; COL1A2; PIK3R1; GNA11; COL4A3; LAMB3; TGFB3; IL1B; PRKACA	284217; 81; 5295; 2767; 2769; 731; 1277; 1278; 1285; 7042; 3909; 3914; 7040; 7043; 912; 5566; 5578; 3553; 7850	96	87
2.1778e-05	0.00068761	VEGFA-VEGFR2 Pathway	Reactome	R-HSA-4420097	MAPKAP1; ITGB3; SHC2; NCF4; PRKCA; VAV1; PRKCD; MAPK14; AKT1; SH2D2A; CYBA; VEGFA; PIK3R1; ITPR3; ITPR2; PRKACA; BCAR1; KDR; CAV1	207; 5578; 3791; 1432; 5580; 7422; 9047; 5566; 79109; 4689; 5295; 857; 3710; 1535; 9564; 3709; 3690; 25759; 7409	92	89
2.23437e-05	0.000695246	Signaling events mediated by VEGFR1 and VEGFR2	PID	vegfr1_2_pathway	ITGB3; FBXW11; MAPK3; PRKCA; PTPN11; PRKCD; MAPK14; AKT1; SH2D2A; MAPK1; VEGFA; PIK3R1; PRKACA; CAV1; KDR; FLT1	207; 5578; 2321; 9047; 3791; 7422; 5566; 3690; 5594; 23291; 1432; 5781; 5295; 5580; 857; 5595	68	67
2.32771e-05	0.000713941	Proteoglycans in cancer - Homo sapiens (human)	KEGG	path:hsa05205	TGFB1; TGFB2; IGF1R; ITGA5; MAPK14; AKT1; TIMP3; THBS1; CAV1; DCN; STAT3; RPS6KB2; MAPK3; MAPK1; PIK3R1; KDR; ITGB3; PRKCA; CD44; MRAS; GPC1; GPC3; VEGFA; ITPR2; ITPR3; SOS2; ESR1; PTPN11; PRKACA; FASLG	1432; 6199; 3678; 1634; 3690; 6774; 3709; 3710; 5781; 2719; 5295; 207; 3791; 7422; 2817; 22808; 2099; 857; 356; 7040; 7042; 7057; 3480; 7078; 5566; 960; 5578; 5594; 5595; 6655	201	181
2.46448e-05	0.000745245	Hepatitis C and Hepatocellular Carcinoma	Wikipathways	WP3646	BRCA1; TGFB1; STAT3; MAPK3; CD44; PTPN11; IL6R; MAPK14; AKT1; FASLG; VEGFA; MAPK8; MMP1	5599; 3570; 5781; 4312; 207; 672; 7040; 5595; 1432; 6774; 960; 356; 7422	56	47
2.5897e-05	0.000769744	Pancreatic cancer - Homo sapiens (human)	KEGG	path:hsa05212	TGFB1; TGFB2; TGFB3; STAT3; STAT1; TGFBR2; GADD45B; BAK1; AKT1; MAPK1; VEGFA; IKBKG; PIK3R1; DDB2; MAPK8; RPS6KB2; MAPK3	7040; 4616; 7043; 7042; 5295; 7048; 5599; 578; 8517; 6199; 207; 5594; 5595; 1643; 6772; 6774; 7422	75	75
2.61874e-05	0.000769744	BARD1 signaling events	PID	bard1pathway	BRCA1; FANCD2; MRE11; ATM; PRKDC; ATR; NBN; FANCA; FANCC; XRCC6	2176; 545; 472; 5591; 672; 2547; 2175; 2177; 4683; 4361	29	29
2.67255e-05	0.000769744	VEGF and VEGFR signaling network	PID	vegf_vegfr_pathway	VEGFD; VEGFA; VEGFB; NRP1; KDR; FLT1	3791; 7422; 2277; 7423; 2321; 8829	10	10
2.71372e-05	0.000769744	Syndecan-2-mediated signaling events	PID	syndecan_2_pathway	TGFB1; LAMA3; LAMA1; PRKCD; FGF23; MAPK3; MAPK1; PRKACA; NF1; FGFR4; FGFR2; MAPK8	7040; 2264; 2263; 5594; 5595; 5566; 3909; 5599; 284217; 8074; 5580; 4763	41	41
2.72476e-05	0.000769744	miRNA Regulation of DNA Damage Response	Wikipathways	WP1530	BRCA1; CCNB2; CCNB1; MRE11; CDC25A; ATM; PRKDC; MCM7; DDB2; ATR; NBN; FANCD2; ABL1; RRM2B; GADD45B; APAF1	50484; 25; 545; 993; 672; 4683; 5591; 317; 2177; 1643; 9133; 4176; 4361; 4616; 891; 472	89	68
2.86202e-05	0.000796248	Innate Immune System	Reactome	R-HSA-168249	NFATC1; MRE11; FBXW11; CYB5R3; UBE2V1; HK3; NCF4; PRDX6; HSPA8; IGHG1; SAA1; PRKDC; MAPK14; C8A; IDH1; AHSG; IKBKE; ABL1; IL1B; ATP7A; PSTPIP1; GSN; CD53; NLRP4; FCER1G; PELI1; SIRPA; PTPRC; CCT2; CPNE1; TREX1; LYZ; MAPK3; MAPK1; LCN2; PIK3R1; FPR1; MNDA; PRKACA; S100A7; MBL2; C6; APAF1; GUSB; ITGAX; DDX58; PGRMC1; FOS; CD44; CARD11; PSMA5; XRCC6; PRKCD; ITGAL; UBA7; CYBA; HERC5; IKBKG; ITPR2; IT…	10857; 11277; 57162; 3553; 6278; 4153; 2934; 1535; 3312; 57506; 6288; 10747; 84433; 729; 2357; 9588; 5004; 351; 51191; 960; 1432; 4210; 147945; 4332; 9641; 4069; 3417; 731; 2353; 3710; 7318; 3932; 4689; 317; 197; 1361; 8904; 1540; 5591; 3654; 3934; 5580; 10576; 240; 5599; 4317; 538; 10043; 3687; 3709; 727; 25; 4772; 6709; 2207; 847; 7409; 9051; 2547; 5594; 963; 23291; 140885; 2990; 5566; 3101; 73…	1077	725
2.89275e-05	0.000796248	Focal Adhesion	Wikipathways	WP306	ITGA5; ITGB3; AKT1; LAMB3; CAV1; SHC2; THBS1; MAPK3; MAPK1; RELN; PIK3R1; MAPK8; FLT1; KDR; LAMA1; IGF1R; LAMA3; ITGB7; PRKCA; VEGFD; VEGFA; VEGFB; BCAR1; COL5A3; ACTN4; VAV1; COL1A2; COL1A1; COL6A2; BCL2	2321; 3791; 7057; 3480; 5595; 5594; 5599; 596; 284217; 3678; 81; 25759; 2277; 7423; 7422; 857; 3690; 9564; 3695; 7409; 5295; 3909; 5649; 207; 1292; 50509; 1278; 3914; 1277; 5578	198	183
3.1106e-05	0.000845374	Breast cancer pathway	Wikipathways	WP4262	TNFSF11; ATM; AKT1; ATR; BAK1; GADD45B; RPS6KB2; MAPK3; MAPK1; NBN; PIK3R1; DDB2; BRCA1; IGF1R; SHC2; FOS; MRE11; APC2; HEY2; ESR2; SOS2; ESR1; NOTCH2; KIT; FGF23	10297; 2099; 545; 3480; 672; 5595; 5594; 6655; 8600; 3815; 25759; 23493; 1643; 578; 4683; 2353; 2100; 6199; 4361; 5295; 8074; 4616; 207; 472; 4853	154	140
3.37513e-05	0.000905801	ATF-2 transcription factor network	PID	atf2_pathway	BRCA1; CBFB; ESR1; PRKCA; FOS; TGFB2; INS; MAPK14; MAPK3; MAPK1; NF1; MAPK8; DUSP10; BCL2	596; 3630; 5578; 4763; 672; 2099; 5595; 5599; 2353; 5594; 865; 1432; 11221; 7042	60	55
3.54639e-05	0.000932525	IFN-gamma pathway	PID	ifngpathway	MAP3K11; STAT1; MAPK3; PTPN11; PRKCD; AKT1; MAPK1; JAK2; IFNGR1; PIK3R1; IL1B; IRF9	207; 6772; 3459; 5781; 5595; 5594; 3553; 10379; 4296; 5295; 5580; 3717	42	42
3.56158e-05	0.000932525	PI5P, PP2A and IER3 Regulate PI3K/AKT Signaling	Reactome	R-HSA-6811558	MAPK3; ESR2; IL1RL1; ESR1; FGF23; PTPN11; KIT; IRS1; INS; AKT1; INSR; MAPK1; PIK3R1; IER3; VAV1; FGFR4; IRAK1; FGFR2; LCK	3630; 207; 3643; 3654; 2264; 3667; 5594; 8870; 3815; 5781; 9173; 5295; 2099; 3932; 2263; 8074; 5595; 2100; 7409	97	92
3.76755e-05	0.000974571	Fanconi anemia pathway	PID	fanconi_pathway	BRCA1; FANCA; RFC4; ATM; RFC3; ATR; FANCB; FANCD2; MRE11; FANCC; NBN	2176; 545; 472; 672; 5983; 2187; 5984; 2177; 4683; 4361; 2175	46	36
4.00607e-05	0.00102393	Protein alkylation leading to liver fibrosis	Wikipathways	WP3980	ACTA2; TGFB1; TIMP3; MAPK14; MAPK3; MAPK1; COL1A2; COL1A1; COL4A3; MAPK8; FASLG; APAF1; MMP1	1432; 7078; 1278; 4312; 317; 1277; 7040; 59; 1285; 5595; 5594; 5599; 356	50	49
4.49172e-05	0.00112337	Apoptosis - Homo sapiens (human)	KEGG	path:hsa04210	CSF2RB; SPTAN1; ATM; AKT1; IKBKG; TUBA4A; GADD45B; MAPK3; MAPK1; PIK3R1; MAPK8; APAF1; FOS; DAB2IP; IL3RA; ITPR2; ITPR3; LMNB1; GZMB; BAK1; ERN1; FASLG; BCL2	153090; 4616; 2081; 6709; 578; 596; 7277; 3709; 3710; 5295; 207; 2353; 317; 356; 3563; 8517; 4001; 3002; 1439; 472; 5594; 5595; 5599	136	126
4.52115e-05	0.00112337	VEGFR3 signaling in lymphatic endothelium	PID	lymphangiogenesis_pathway	MAPK3; VEGFD; ITGA5; MAPK14; AKT1; MAPK1; COL1A2; PIK3R1; COL1A1	207; 1277; 5595; 1278; 5594; 1432; 3678; 2277; 5295	25	25
4.59198e-05	0.00112337	IL-6 signaling pathway	Wikipathways	WP364	STAT3; STAT1; MAPK3; VAV1; PTPN11; NR2F6; PRKCD; IL6R; AKT1; MAPK1; JAK2; PIK3R1	3717; 5295; 5580; 3570; 5781; 2063; 207; 5595; 5594; 6774; 6772; 7409	43	43
4.60441e-05	0.00112337	Interleukin-4 and 13 signaling	Reactome	R-HSA-6785807	SOCS5; IL13RA2; STAT3; STAT1; IL2RG; IL13; JAK2	6772; 3598; 3596; 3717; 6774; 9655; 3561	15	15
5.05206e-05	0.00121874	Nuclear Receptor transcription pathway	Reactome	R-HSA-383280	RXRG; ESR2; ESR1; HNF4G; NR2F6; HNF4A; NR1I2; PPARA; NR1H4; NR1D1; NR1D2; NRBF2; NR1H3	29982; 3172; 10062; 3174; 9971; 9975; 2063; 8856; 6258; 2100; 9572; 2099; 5465	51	50
5.77292e-05	0.00136203	Chromosomal and microsatellite instability in colorectal cancer	Wikipathways	WP4216	TGFB1; TGFB2; TGFB3; TGFBR2; GADD45B; MSH3; MSH6; BAK1; AKT1; MAPK1; DDB2; APC2; MAPK8; MAPK3; FOS; BCL2	578; 10297; 4437; 4616; 596; 207; 7040; 7043; 7042; 2956; 7048; 5594; 5595; 1643; 5599; 2353	73	72
5.77292e-05	0.00136203	Leishmaniasis - Homo sapiens (human)	KEGG	path:hsa05140	TGFB1; TGFB2; TGFB3; STAT1; FOS; NCF4; FCGR3B; MAPK14; MAPK3; MAPK1; JAK2; IFNGR1; HLA-DQB1; IL1B; IRAK1; CYBA	7040; 7043; 3717; 7042; 1432; 3459; 2215; 3119; 2353; 3654; 4689; 5594; 5595; 3553; 6772; 1535	74	72
6.16966e-05	0.0014318	AGE-RAGE pathway	Wikipathways	WP2324	STAT3; STAT1; SOD1; PRKCA; MMP13; PRKCD; IRS1; MAPK14; AKT1; INSR; MAPK1; JAK2; MAPK8; INS; MAPK3	3717; 3630; 6647; 5580; 3643; 3667; 207; 4322; 1432; 5595; 5594; 5578; 5599; 6772; 6774	66	65
6.46364e-05	0.0014318	Glypican 1 network	PID	glypican_1pathway	TGFB1; TGFB3; TGFBR2; APP; LAMA1; GPC1; VEGFA; LCK; FLT1	2321; 3932; 7040; 7048; 7043; 351; 284217; 2817; 7422	26	26
6.46364e-05	0.0014318	S1P2 pathway	PID	s1p_s1p2_pathway	FOS; IRS1; MAPK14; MAPK3; MAPK1; PIK3R1; GNA11; MAPK8; GNA15	2767; 3667; 5595; 5599; 2353; 5594; 1432; 2769; 5295	26	26
6.46364e-05	0.0014318	IL3-mediated signaling events	PID	il3_pathway	YWHAZ; CSF2RB; JAK2; IL3RA; PTPN11; PRKACA; CISH; PIK3R1; OSM	3563; 5781; 5566; 5008; 1154; 7534; 5295; 3717; 1439	28	26
6.46364e-05	0.0014318	EPO Receptor Signaling	Wikipathways	WP581	STAT3; STAT1; AKT1; IRS1; MAPK3; MAPK1; PTPRC; CISH; JAK2	3717; 5788; 3667; 207; 1154; 5595; 5594; 6774; 6772	26	26
6.5108e-05	0.0014318	Pancreatic adenocarcinoma pathway	Wikipathways	WP4263	TGFB1; TGFB2; TGFB3; STAT3; STAT1; TGFBR2; AKT1; GADD45B; PRKCD; BAK1; MAPK3; MAPK1; VEGFA; IKBKG; PIK3R1; DDB2; MAPK8; RPS6KB2	7040; 7043; 7042; 7048; 5595; 5594; 5599; 8517; 1643; 6774; 6772; 7422; 578; 5580; 6199; 5295; 4616; 207	89	88
6.58051e-05	0.0014318	Oncostatin_M	NetPath	Pathway_Oncostatin_M	JAK2; STAT3; STAT1; FOS; IRS1; AKT1; OSMR; OSM; PIK3R1; MAPK1; MAPK3	207; 3667; 9180; 6772; 5595; 2353; 5008; 5594; 6774; 5295; 3717	38	38
6.60217e-05	0.0014318	HIF-1 signaling pathway - Homo sapiens (human)	KEGG	path:hsa04066	FLT1; IL6R; IGF1R; ANGPT1; STAT3; MAPK3; PRKCA; HK3; HMOX1; PGK1; RPS6KB2; AKT1; INSR; MAPK1; VEGFA; IFNGR1; PIK3R1; INS; BCL2	3101; 3630; 6199; 3643; 596; 3162; 5230; 6774; 5295; 207; 7422; 2321; 284; 3459; 3480; 5578; 5594; 5595; 3570	100	96
6.8774e-05	0.00147658	HDR through Single Strand Annealing (SSA)	Reactome	R-HSA-5685938	BRCA1; EXO1; WRN; RFC4; ATM; RFC3; ATR; NBN; MRE11; ABL1	545; 472; 672; 25; 7486; 5983; 9156; 4683; 5984; 4361	37	32
7.44784e-05	0.001567	DNA Damage Response	Wikipathways	WP707	BRCA1; CCNB2; CCNB1; MRE11; GADD45B; ATM; PRKDC; DDB2; RRM2B; NBN; FANCD2; ABL1; ATR; CDC25A; APAF1	50484; 317; 4361; 4616; 25; 4683; 2177; 545; 891; 993; 672; 9133; 5591; 1643; 472	68	66
7.45535e-05	0.001567	Hepatitis B - Homo sapiens (human)	KEGG	path:hsa05161	NFATC1; TGFB2; TGFB3; TGFB1; AKT1; IKBKG; IKBKE; YWHAZ; DDX58; STAT3; STAT1; MAPK3; MAPK1; PIK3R1; DDB2; MAPK8; APAF1; FOS; PRKCA; FASLG; ATF6B; MAVS; BCL2	23586; 596; 1643; 6772; 57506; 4772; 5295; 6774; 207; 2353; 5599; 317; 8517; 356; 1388; 7534; 7040; 7042; 7043; 9641; 5578; 5594; 5595	144	130
7.59707e-05	0.001567	TSLP	NetPath	Pathway_TSLP	STAT3; STAT1; MAPK3; MAPK14; AKT1; MAPK1; JAK2; MAPK8	6772; 207; 5594; 5595; 6774; 3717; 5599; 1432	21	21
7.654e-05	0.001567	Negative regulation of the PI3K/AKT network	Reactome	R-HSA-199418	MAPK3; ESR2; IL1RL1; ESR1; FGF23; PTPN11; KIT; IRS1; INS; AKT1; INSR; MAPK1; PIK3R1; IER3; VAV1; FGFR4; IRAK1; FGFR2; LCK	3630; 207; 3643; 3654; 2264; 3667; 5594; 8870; 3815; 5781; 9173; 5295; 2099; 3932; 2263; 8074; 5595; 2100; 7409	104	97
7.66349e-05	0.001567	the igf-1 receptor and longevity	BioCarta	longevitypathway	IGF1R; SOD1; IRS1; CAT; FOXO3; AKT1; PIK3R1	207; 847; 3480; 3667; 2309; 6647; 5295	17	16
7.81196e-05	0.00157994	IL4	NetPath	Pathway_IL4	IL2RG; STAT3; STAT1; MAPK3; PTPN11; IL13; IRS1; PRKCD; MAPK14; AKT1; MAPK1; JAK2; PIK3R1; MAPK8	207; 3667; 6772; 5781; 3596; 5595; 5599; 5594; 1432; 6774; 3561; 5295; 5580; 3717	63	59
7.87396e-05	0.00157994	Signaling events mediated by PTP1B	PID	ptp1bpathway	ITGB3; STAT3; CSK; PRLR; IRS1; INS; AKT1; INSR; JAK2; PIK3R1; BCAR1; LCK; CAV1	3630; 207; 3643; 3667; 1445; 3932; 3690; 5618; 6774; 9564; 5295; 857; 3717	53	52
9.50732e-05	0.00189002	IL4-mediated signaling events	PID	il4_2pathway	SOCS5; IL13RA2; ITGB3; CD40LG; IL2RG; IGHG1; IRS1; MAPK14; AKT1; LTA; COL1A2; PIK3R1; COL1A1; JAK2	207; 3667; 959; 1277; 3690; 3500; 1432; 4049; 3561; 3598; 5295; 1278; 3717; 9655	65	60
9.73706e-05	0.0019005	IL1	NetPath	Pathway_IL1	PELI1; SOD1; PTPN11; MAPK8; IL1R2; MAPK14; AKT1; MAPK1; PIK3R1; UBE2V1; IL1B; IRAK1; MAPK3	207; 3654; 57162; 5595; 6647; 5594; 3553; 1432; 7335; 5781; 5295; 5599; 7850	54	53
9.73706e-05	0.0019005	IL-4 Signaling Pathway	Wikipathways	WP395	SOCS5; STAT3; STAT1; IL2RG; PTPN11; FOS; IRS1; MAPK14; AKT1; MAPK1; JAK2; PIK3R1; MAPK3	1432; 3717; 9655; 5781; 3667; 5295; 207; 5594; 3561; 5595; 6772; 6774; 2353	54	53
0.000101968	0.00196973	PDGFR-beta signaling pathway	PID	pdgfrbpathway	ACTA2; PAG1; ABL1; YWHAZ; STAT3; STAT1; MAPK3; MAPK1; JAK2; PIK3R1; MAPK8; ITGB3; CSK; FOS; PRKCA; PRKCD; BCAR1; LRP1; ACTN4; PTPN11; EIF2AK2; LCK	59; 5578; 5594; 4035; 5580; 3932; 6772; 55824; 2353; 81; 5295; 3717; 9564; 5781; 25; 5599; 3690; 1445; 5595; 5610; 7534; 6774	127	124
0.00010367	0.00196973	VEGF binds to VEGFR leading to receptor dimerization	Reactome	R-HSA-195399	VEGFD; FLT1; VEGFA; KDR; VEGFB	3791; 7422; 2277; 7423; 2321	8	8
0.00010367	0.00196973	VEGF ligand-receptor interactions	Reactome	R-HSA-194313	VEGFD; FLT1; VEGFA; KDR; VEGFB	3791; 7422; 2277; 7423; 2321	8	8
0.000111679	0.00205616	regulation of bad phosphorylation	BioCarta	badpathway	CSF2RB; IGF1R; PRKAR1B; KIT; AKT1; IL3RA; PIK3R1; BCL2	596; 207; 3815; 3563; 3480; 5295; 5575; 1439	23	22
0.000111679	0.00205616	inhibition of cellular proliferation by gleevec	BioCarta	gleevecpathway	STAT1; FOS; AKT1; JAK2; PIK3R1; MAPK8; MAPK3; BCL2	596; 207; 6772; 5595; 5599; 2353; 5295; 3717	22	22
0.000111679	0.00205616	IGF-Core	Signalink	None	IGF1R; SOCS2; GRAP; IRS1; INS; FOXO3; AKT1; INSR	8835; 2309; 3480; 3630; 3643; 207; 3667; 10750	22	22
0.000113607	0.00205616	Nonalcoholic fatty liver disease	Wikipathways	WP4396	TGFB1; MT-CO2; PRKAB2; PIK3R1; NDUFV2; BAK1; IRS1; IL6R; MAP3K11; INSR; AKT1; FASLG; INS; PPARA; NR1H4; IL1B; NR1H3; MAPK8; ERN1; UQCRC1	10062; 3570; 7384; 3553; 5465; 7040; 3643; 5599; 4729; 5565; 3667; 4296; 578; 4513; 356; 9971; 3630; 5295; 207; 2081	155	108
0.000113837	0.00205616	Ras Signaling	Wikipathways	WP4223	AKT1; INSR; IKBKG; ABL1; ABL2; FLT1; MAPK3; MAPK1; PIK3R1; MAPK8; KDR; IGF1R; NF1; SHC2; PRKCA; MRAS; STK4; FGFR4; FGFR2; BRAP; SOS2; PTPN11; KIT; PRKACA; GNGT1; FASLG	2321; 27; 3643; 3791; 3480; 5595; 5594; 5599; 6655; 2792; 6789; 5566; 25759; 2263; 2264; 8517; 3815; 5578; 5781; 22808; 5295; 4763; 25; 207; 8315; 356	184	160
0.000114923	0.00205616	IL2	NetPath	Pathway_IL2	MAPK14; STAT3; STAT1; MAPK3; VAV1; PTPN11; IL2RG; IRS1; FOXO3; AKT1; MAPK1; PIK3R1; MAPK8; ITM2B; LCK; BCL2	596; 207; 3667; 6772; 5781; 5595; 2309; 5599; 3561; 5594; 1432; 6774; 5295; 3932; 9445; 7409	76	76
0.000114923	0.00205616	Chronic myeloid leukemia - Homo sapiens (human)	KEGG	path:hsa05220	TGFB1; TGFB2; TGFB3; MAPK3; SHC2; TGFBR2; GADD45B; BAK1; AKT1; MAPK1; IKBKG; PIK3R1; SOS2; ABL1; PTPN11; DDB2	7040; 4616; 7043; 5781; 25; 7042; 5295; 7048; 25759; 578; 8517; 207; 5594; 5595; 1643; 6655	76	76
0.000118817	0.0020951	IL6-mediated signaling events	PID	il6_7pathway	TNFSF11; STAT3; STAT1; FOS; VAV1; PTPN11; PRKCD; IL6R; MAPK14; AKT1; JAK2; PIK3R1	207; 5781; 2353; 6772; 8600; 1432; 3570; 6774; 5295; 5580; 3717; 7409	47	47
0.000119693	0.0020951	Interferon type I signaling pathways	Wikipathways	WP585	RPTOR; MAPK14; STAT3; STAT1; VAV1; IRF9; PTPN11; IRS1; MAPKAP1; PTPRC; PIK3R1; RPS6KA4; LCK	5295; 6772; 5781; 5788; 3667; 57521; 3932; 10379; 79109; 1432; 6774; 8986; 7409	54	54
0.000120422	0.0020951	MAPK family signaling cascades	Reactome	R-HSA-5683057	CSF2RB; SPTAN1; IL5RA; FOXO3; CSK; DNAJB1; MAPK3; MAPK1; JAK2; NF1; ANGPT1; ITGB3; SHC2; CDC42EP3; CDC42EP2; DAB2IP; IL6R; RAG1; IL3RA; FGFR4; DUSP16; FGFR2; DUSP10; BRAP; IL2RG; PTPN11; IRS1; CDC14A; KIT; MAP3K11; PRKACA; FGF23	2264; 10602; 10435; 284; 3667; 153090; 8556; 5896; 3337; 5566; 2309; 1439; 8315; 3570; 11221; 3563; 2263; 5781; 3690; 6709; 3815; 8074; 25759; 1445; 3568; 5594; 5595; 3717; 4296; 3561; 4763; 80824	237	216
0.000121978	0.0020951	IL-9 Signaling Pathway	Wikipathways	WP22	IL9R; STAT3; STAT1; IL2RG; MAPK3; MAPK1; PIK3R1	3581; 3561; 5595; 5594; 6774; 6772; 5295	17	17
0.000121978	0.0020951	Leptin Insulin Overlap	Wikipathways	WP3935	STAT3; SOCS2; IRS1; INS; AKT1; INSR; JAK2	3717; 207; 3643; 3630; 6774; 8835; 3667	17	17
0.000127713	0.00217619	Alpha6Beta4Integrin	NetPath	Pathway_Alpha6Beta4Integrin	YWHAZ; CD151; LAMA3; MAPK3; PRKCA; PTPN11; FOS; IRS1; PRKCD; MAPK14; AKT1; MAPK1; PIK3R1; ABL1; LAMB3	207; 3667; 5578; 5595; 5781; 25; 2353; 7534; 5594; 1432; 977; 3909; 3914; 5295; 5580	71	69
0.00014791	0.00250049	NHR	Signalink	None	NR2F6; ESR2; ESR1; HNF4G; RXRG; HNF4A; NR1I2; PPARA; NR1H4; NR1D1; NR1D2; NR1H3	2063; 8856; 3172; 6258; 2099; 2100; 10062; 5465; 9572; 3174; 9971; 9975	49	48
0.000151637	0.00254348	KitReceptor	NetPath	Pathway_KitReceptor	IL7R; MAPK14; STAT3; STAT1; PRKCA; PTPN11; KIT; GYS1; GRAP; MAPK1; JAK2; PIK3R1; ABL1; CSF2RB; MAPK8	3815; 5578; 5781; 10750; 25; 5599; 3575; 6772; 2997; 5594; 1432; 6774; 5295; 3717; 1439	70	70
0.000158769	0.00262559	G2/M Checkpoints	Reactome	R-HSA-69481	YWHAZ; CCNB2; CCNB1; EXO1; WRN; RFC4; ORC4; ATM; ORC2; BRCA1; RFC3; MCM7; ATR; NBN; MRE11; CDC25A	5000; 9133; 993; 472; 4999; 7486; 9156; 4176; 545; 5983; 7534; 891; 4683; 672; 5984; 4361	120	78
0.000159643	0.00262559	Primary immunodeficiency - Homo sapiens (human)	KEGG	path:hsa05340	IL7R; RFXANK; CD40LG; IL2RG; RFX5; LCK; RAG1; PTPRC; IKBKG; DCLRE1C	5896; 5993; 5788; 64421; 8625; 959; 8517; 3932; 3561; 3575	37	35
0.000160201	0.00262559	IL11	NetPath	Pathway_IL11	STAT3; STAT1; MAPK3; PRKCA; AKT1; MAPK1; JAK2; PIK3R1	207; 5578; 6772; 5595; 5594; 6774; 5295; 3717	23	23
0.00016522	0.00268734	Hepatitis C - Homo sapiens (human)	KEGG	path:hsa05160	AKT1; IKBKG; IKBKE; YWHAZ; DDX58; STAT3; STAT1; NR1H3; MAPK3; MAPK1; PIK3R1; APAF1; CLDN7; LDLR; FASLG; PPARA; SOS2; SCARB1; EIF2AK2; BAK1; MAVS; IRF9	578; 10062; 6772; 6774; 10379; 57506; 5295; 23586; 207; 317; 8517; 1366; 5465; 356; 3949; 7534; 9641; 949; 5594; 5595; 5610; 6655	155	128
0.000169273	0.00273255	PDGFR-beta pathway	Wikipathways	WP3972	STAT3; STAT1; FOS; PRKCA; EIF2AK2; MAPK3; JAK2; PIK3R1; MAPK8	3717; 5295; 2353; 5595; 5578; 6774; 5610; 6772; 5599	29	29
0.000192419	0.00308301	Tuberculosis - Homo sapiens (human)	KEGG	path:hsa05152	CD74; TGFB1; TGFB2; TGFB3; PLK3; FCGR3B; MAPK14; AKT1; CORO1A; IFNGR1; IL1B; FCER1G; STAT1; MAPK3; MAPK1; JAK2; HLA-DQB1; MAPK8; IRAK1; HSPA9; APAF1; RFXANK; ITGAX; RFX5; BCL2	3119; 3654; 596; 3687; 6772; 3717; 7042; 2207; 2215; 207; 1263; 3313; 7043; 7040; 317; 3553; 5993; 3459; 11151; 1432; 8625; 972; 5594; 5595; 5599	179	156
0.000198851	0.00316247	Beta1 integrin cell surface interactions	PID	integrin1_pathway	LAMA1; LAMA3; COL4A3; COL18A1; ITGA5; THBS1; NID1; COL5A1; COL1A2; FBN1; COL1A1; VEGFA; LAMB3; COL6A2	7057; 3914; 1277; 1292; 3909; 1278; 80781; 7422; 2200; 284217; 3678; 1285; 4811; 1289	66	64
0.000215715	0.00340545	Th1 and Th2 cell differentiation - Homo sapiens (human)	KEGG	path:hsa04658	NFATC1; IL2RG; STAT1; FOS; RBPJ; IL13; NOTCH2; MAPK14; MAPK3; MAPK1; JAK2; IKBKG; HLA-DQB1; MAPK8; JAG1; LCK; IFNGR1	3596; 3119; 182; 6772; 3717; 4772; 4853; 2353; 5599; 8517; 3932; 3459; 1432; 3516; 5594; 5595; 3561	92	88
0.000218998	0.00342399	IRF3-mediated induction of type I IFN	Reactome	R-HSA-3270619	PRKDC; NLRP4; MRE11; TREX1; XRCC6	11277; 2547; 147945; 5591; 4361	13	9
0.000223546	0.00342399	Interleukin-11 Signaling Pathway	Wikipathways	WP2332	TGFB1; STAT3; STAT1; MAPK3; PTPN11; AKT1; MAPK1; JAK2; PIK3R1; ATF1; BCL2	3717; 596; 5295; 5781; 207; 466; 7040; 5595; 5594; 6774; 6772	44	43
0.000223546	0.00342399	Type II diabetes mellitus - Homo sapiens (human)	KEGG	path:hsa04930	SOCS2; HK3; GCK; PRKCD; IRS1; INS; MAPK3; INSR; MAPK1; PIK3R1; MAPK8	8835; 3101; 3630; 5295; 5599; 3643; 5580; 3667; 2645; 5594; 5595	46	43
0.000224824	0.00342399	Steatosis AOP	Wikipathways	WP4011	RPTOR; FABP1; MAPKAP1; AKT1; INSR; PPARA; NR1H4; NR1H3	10062; 57521; 79109; 9971; 207; 5465; 3643; 2168	26	24
0.000226091	0.00342399	vegf hypoxia and angiogenesis	BioCarta	vegfpathway	CSK; PRKCA; AKT1; VEGFA; PIK3R1; CAV1; BCAR1; KDR; FLT1	207; 1445; 5578; 2321; 9564; 3791; 7422; 5295; 857	30	30
0.000226459	0.00342399	Angiopoietin Like Protein 8 Regulatory Pathway	Wikipathways	WP3915	RPTOR; FOXO3; RPS6KA4; SHC2; PRKAB2; MAP3K11; MAPKAP1; SLC16A2; IRS1; RPS6KB2; GYS1; MAPK3; INSR; MAP3K13; AKT1; PIK3R1; SOS2; MAPK1; MAPK8; MAPK14; NR1H3	10062; 57521; 5595; 9175; 3643; 5594; 5599; 6567; 2997; 8986; 2309; 5565; 25759; 3667; 1432; 4296; 79109; 6199; 5295; 207; 6655	131	122
0.000233313	0.00350296	Breast cancer - Homo sapiens (human)	KEGG	path:hsa05224	TNFSF11; AKT1; BAK1; GADD45B; RPS6KB2; MAPK3; MAPK1; PIK3R1; DDB2; JAG1; BRCA1; IGF1R; SHC2; FOS; APC2; HEY2; ESR2; SOS2; ESR1; NOTCH2; KIT; FGF23	4616; 2099; 2100; 6199; 10297; 578; 1643; 25759; 5295; 182; 207; 3815; 4853; 2353; 8074; 8600; 3480; 672; 23493; 5594; 5595; 6655	147	131
0.000248197	0.00367503	IL6	NetPath	Pathway_IL6	FOXO3; STAT3; STAT1; FOS; VAV1; PTPN11; PRKCD; IL6R; MAPK14; AKT1; MAPK1; JAK2; PIK3R1; MAPK8; MAPK3	207; 6772; 5781; 5595; 5599; 2353; 5594; 3717; 1432; 3570; 6774; 5295; 5580; 2309; 7409	74	73
0.000248197	0.00367503	Viral Acute Myocarditis	Wikipathways	WP4298	TGFB1; KRT8; CD40LG; STAT1; MAPK3; ABL2; STAT3; AKT1; MAPK1; ITGAL; PIK3R1; ABL1; DMD; BCL2; CAV1	5295; 596; 959; 25; 207; 857; 3856; 27; 1756; 7040; 3683; 5595; 5594; 6774; 6772	76	73
0.000263856	0.00388013	MicroRNAs in cancer - Homo sapiens (human)	KEGG	path:hsa05206	TGFB2; TIMP3; ATM; ITGA5; ABL1; RPTOR; STAT3; THBS1; ABCB1; MAPK1; BRCA1; ITGB3; PRKCA; CD44; CDC25A; VEGFA; APC2; SOS2; HMOX1; IRS1; NOTCH2; BAK1; BCL2	25; 3667; 10297; 5594; 578; 596; 3162; 3678; 3690; 6774; 5243; 672; 57521; 7422; 7042; 5578; 7057; 7078; 4853; 960; 472; 993; 6655	299	141
0.000274353	0.00400705	Signaling events mediated by Stem cell factor receptor (c-Kit)	PID	kitpathway	STAT3; STAT1; MAPK3; VAV1; PTPN11; KIT; FOXO3; AKT1; JAK2; PIK3R1; MAPK8; BCL2	596; 207; 3815; 6772; 5781; 5595; 3717; 5599; 6774; 5295; 2309; 7409	52	51
0.000295039	0.00422298	TP53 Regulates Transcription of DNA Repair Genes	Wikipathways	WP3808	BRCA1; ATM; ATR; FANCD2; DDB2; FANCC	1643; 672; 472; 545; 2176; 2177	14	14
0.000295039	0.00422298	Polo-like kinase mediated events	Reactome	R-HSA-156711	CCNB2; CCNB1; LIN9; CDC25A; FOXM1; MYBL2	2305; 891; 9133; 286826; 4605; 993	16	14
0.000295039	0.00422298	IL5-mediated signaling events	PID	il5_pathway	CSF2RB; IL5RA; PTPN11; JAK2; CISH; PIK3R1	5781; 5295; 3717; 3568; 1439; 1154	14	14
0.000298664	0.00424656	Intracellular signaling by second messengers	Reactome	R-HSA-9006925	IL1RL1; FOXO3; AKT1; INSR; INS; RPTOR; RPS6KB2; MAPKAP1; MAPK3; MAPK1; PIK3R1; IRAK1; PRKCA; PRKCD; FGF23; PRKAR1B; IER3; ITPR2; ITPR3; FGFR4; SNAI1; FGFR2; ESR2; ADCY2; ESR1; VAV1; PTPN11; IRS1; KIT; PRKACA; LCK	3630; 3643; 3654; 2264; 79109; 5578; 6615; 5594; 3667; 5580; 8870; 2309; 6199; 3815; 3932; 5566; 9173; 5295; 2099; 3709; 2263; 5781; 57521; 8074; 108; 207; 5595; 3710; 7409; 2100; 5575	245	217
0.000309347	0.00436952	IL-7 Signaling Pathway	Wikipathways	WP205	IL7R; STAT3; STAT1; MAPK3; IL2RG; AKT1; MAPK1; PIK3R1	5295; 3575; 207; 3561; 5595; 5594; 6774; 6772	25	25
0.000313542	0.00439983	Chagas disease (American trypanosomiasis) - Homo sapiens (human)	KEGG	path:hsa05142	TGFB1; TGFB2; TGFB3; FOS; IL1B; MAPK14; AKT1; GNA15; FASLG; IKBKG; PIK3R1; GNA11; MAPK1; MAPK8; IRAK1; MAPK3; TGFBR2; IFNGR1	3654; 5295; 207; 2769; 2767; 7040; 7042; 7043; 2353; 5599; 8517; 356; 3459; 7048; 1432; 5594; 5595; 3553	102	99
0.000320057	0.00446209	BCR	NetPath	Pathway_BCR	FOXO3; MAPK3; PTPN18; STAT3; SOS2; STAT1; FOS; CARD11; CD79B; PTPN11; MAPK8; PRKCD; MAPK14; AKT1; MAPK1; PIK3R1; ITPR2; VAV1; BANK1; BCAR1; LCK	207; 5594; 1432; 5580; 2309; 3932; 55024; 6772; 2353; 26469; 6655; 5295; 9564; 3709; 5595; 5781; 6774; 5599; 84433; 974; 7409	129	125
0.000330471	0.00457756	BCR signaling pathway	PID	bcr_5pathway	NFATC1; CSK; MAPK3; PAG1; CARD11; FOS; MAPK14; AKT1; MAPK1; PTPRC; IKBKG; PIK3R1; MAPK8; CD79B	207; 974; 5595; 4772; 8517; 55824; 5599; 2353; 5594; 1432; 84433; 5788; 5295; 1445	68	67
0.00038753	0.00529954	Collagen chain trimerization	Reactome	R-HSA-8948216	COL18A1; COL14A1; COL5A3; COL13A1; COL1A2; COL1A1; COL4A3; COL5A1; COL6A2	1277; 1292; 1305; 80781; 50509; 7373; 1278; 1285; 1289	44	32
0.00038753	0.00529954	Osteopontin-mediated events	PID	avb3_opn_pathway	ITGB3; FOS; CD44; MAPK3; MAPK1; PIK3R1; MAPK8; BCAR1; GSN	9564; 2934; 5595; 5599; 3690; 2353; 960; 5594; 5295	32	32
0.000399248	0.00538413	Angiogenesis	Wikipathways	WP1539	TIMP3; MAPK14; AKT1; MAPK1; FGFR2; KDR; FLT1	2321; 1432; 5594; 3791; 2263; 207; 7078	20	20
0.000399248	0.00538413	igf-1 signaling pathway	BioCarta	igf1pathway	IGF1R; FOS; PTPN11; IRS1; MAPK3; PIK3R1; MAPK8	5781; 5295; 5595; 3480; 3667; 5599; 2353	21	20
0.00040243	0.00538413	Formyl peptide receptors bind formyl peptides and many other ligands	Reactome	R-HSA-444473	ANXA1; FPR1; APP; SAA1	2357; 301; 6288; 351	9	6
0.000409444	0.00538413	Bevacizumab Action Pathway	SMPDB	SMP00420	VEGFA; KDR; FLT1	7422; 3791; 2321	3	3
0.000411271	0.00538413	Signal attenuation	Reactome	R-HSA-74749	MAPK3; INSR; MAPK1; IRS1; INS	3630; 5594; 3643; 3667; 5595	10	10
0.000411271	0.00538413	insulin signaling pathway	BioCarta	insulinpathway	IRS1; PTPN11; INSR; PIK3R1; INS	3630; 5781; 5295; 3643; 3667	11	10
0.000411271	0.00538413	Activation of the AP-1 family of transcription factors	Reactome	R-HSA-450341	MAPK14; MAPK3; MAPK8; MAPK1; FOS	5594; 5595; 1432; 5599; 2353	10	10
0.000418107	0.00544046	S1P3 pathway	PID	s1p_s1p3_pathway	JAK2; MAPK3; AKT1; GNA15; VEGFA; GNA11; MAPK1; FLT1	207; 2321; 2767; 5595; 5594; 2769; 7422; 3717	26	26
0.000482675	0.00624279	RANKL-RANK (Receptor activator of NFKB (ligand)) Signaling Pathway	Wikipathways	WP2018	NFATC1; TNFSF11; PIK3R1; STAT1; MAPK3; FOS; MAPK14; AKT1; MAPK1; IKBKG; TNFRSF11B; MAPK8	8600; 5295; 1432; 4982; 8517; 207; 4772; 5595; 5594; 5599; 6772; 2353	55	54
0.000498281	0.00640605	Ovarian steroidogenesis - Homo sapiens (human)	KEGG	path:hsa04913	IGF1R; CYP11A1; ADCY2; ALOX5; INSR; INS; LDLR; PRKACA; SCARB1	3949; 3480; 240; 3630; 1583; 949; 3643; 5566; 108	49	33
0.000517794	0.00661728	Non-alcoholic fatty liver disease (NAFLD) - Homo sapiens (human)	KEGG	path:hsa04932	TGFB1; NDUFV2; MT-CO2; PRKAB2; AKT1; IRS1; INS; MAP3K11; INSR; IL6R; FASLG; PIK3R1; PPARA; MAPK8; NR1H3; IL1B; ERN1; UQCRC1	2081; 3630; 3643; 3667; 5565; 5295; 4296; 207; 4729; 7384; 7040; 5599; 10062; 5465; 356; 4513; 3553; 3570	149	103
0.000525435	0.0066752	ErbB2/ErbB3 signaling events	PID	erbb2erbb3pathway	STAT3; MAPK3; PTPN11; FOS; AKT1; MAPK1; JAK2; PIK3R1; PRKACA; MAPK8	207; 5781; 5595; 5566; 3717; 5599; 2353; 5594; 6774; 5295	40	40
0.000548817	0.00693123	Insulin signaling pathway - Homo sapiens (human)	KEGG	path:hsa04910	RPTOR; PRKAB2; PRKAR1B; SHC2; SOCS2; HK3; GCK; IRS1; RPS6KB2; GYS1; AKT1; INSR; MAPK1; PRKACA; PIK3R1; MAPK8; INS; MAPK3; PHKG1; SOS2	3101; 3630; 6199; 3643; 3667; 2645; 8835; 5260; 25759; 5295; 57521; 207; 5594; 2997; 5565; 5566; 5575; 5595; 5599; 6655	137	121
0.000560886	0.00704224	Neovascularisation processes	Wikipathways	WP4331	MAPK3; KIT; AKT1; MAPK1; MAPK8; JAG1; KDR	5594; 3815; 3791; 182; 5599; 207; 5595	21	21
0.000576549	0.00715	FGF signaling pathway	PID	fgf_pathway	STAT3; STAT1; FOS; PTPN11; FGF23; MAPK14; AKT1; MAPK1; PIK3R1; FGFR4; FGFR2; MAPK3	207; 2264; 6772; 5595; 2263; 2353; 5594; 1432; 5781; 8074; 6774; 5295	56	55
0.000576549	0.00715	IL-1 signaling pathway	Wikipathways	WP195	PELI1; MAPK3; PTPN11; MAPK14; AKT1; MAPK1; IKBKG; PIK3R1; UBE2V1; IL1B; IRAK1; MAPK8	5295; 3654; 3553; 57162; 5781; 8517; 207; 5595; 7335; 1432; 5594; 5599	55	55
0.000579459	0.00715	Insulin Signaling	Wikipathways	WP481	FOXO3; AKT1; INSR; RPS6KB2; MAPK3; PFKM; MAPK1; PIK3R1; MAPK8; IGF1R; SHC2; FOS; PRKCA; PRKCD; GYS1; RHOJ; KIF3A; MAPK14; RPS6KA4; SOS2; PTPN11; IRS1; MAP3K11; MAP3K13	8986; 25759; 3480; 9175; 3643; 5595; 5594; 5599; 2997; 6655; 3667; 2309; 11127; 1432; 5580; 5578; 4296; 5781; 5295; 2353; 6199; 5213; 207; 57381	160	158
0.000607154	0.00744891	insulin Mam	INOH	None	YWHAZ; MAPKAP1; PRKAB2; SOS2; SHC2; AKT1; FOXO3; IRS1; INS; GYS1; MAPK3; INSR; MAPK1; RPTOR; PIK3R1	3630; 7534; 3667; 2997; 207; 5595; 79109; 3643; 5594; 57521; 6655; 5565; 5295; 2309; 25759	82	79
0.000612914	0.00747685	Epithelial to mesenchymal transition in colorectal cancer	Wikipathways	WP4239	TGFB1; TGFB2; TGFB3; SOS2; TGFBR2; RBPJ; ITGA5; JAG1; AKT1; MAPK14; MAPK3; SPARC; MAPK1; FOXM1; NOTCH2; PIK3R1; COL4A3; MAPK8; SNAI1; PROX1; CLDN7	6615; 5629; 7040; 7043; 7042; 7048; 5595; 5594; 5599; 6655; 3678; 2305; 6678; 1432; 3516; 182; 5295; 207; 1285; 1366; 4853	160	131
0.000624699	0.00757757	IL5	NetPath	Pathway_IL5	YWHAZ; FOXO3; IL5RA; STAT3; STAT1; PTPN11; PRKCD; MAPK14; JAK2; CSF2RB; ALOX5	3568; 6772; 5781; 7534; 3717; 1432; 6774; 5580; 2309; 1439; 240	48	48
0.000633729	0.00764392	Presynaptic phase of homologous DNA pairing and strand exchange	Reactome	R-HSA-5693616	BRCA1; EXO1; WRN; RFC4; ATM; RFC3; ATR; NBN; MRE11	545; 472; 672; 7486; 5983; 9156; 4683; 5984; 4361	39	34
0.000708075	0.00835295	Signaling by Leptin	Reactome	R-HSA-2586552	STAT3; PTPN11; JAK2; IRS1; SH2B1	5781; 25970; 3667; 3717; 6774	11	11
0.000708075	0.00835295	IL-5 signaling	INOH	None	CSF2RB; IL5RA; JAK2; SHC2; STAT1	6772; 3717; 3568; 25759; 1439	11	11
0.000708075	0.00835295	Interleukin-6 signaling	Reactome	R-HSA-1059683	STAT3; PTPN11; JAK2; STAT1; IL6R	6772; 5781; 3570; 3717; 6774	11	11
0.000708075	0.00835295	STING mediated induction of host immune responses	Reactome	R-HSA-1834941	PRKDC; NLRP4; MRE11; TREX1; XRCC6	11277; 2547; 147945; 5591; 4361	16	11
0.000728439	0.00845384	role of erbb2 in signal transduction and oncology	BioCarta	her2pathway	STAT3; MAPK3; ESR1; IL6R; AKT1; MAPK1; JAK2; PIK3R1	207; 5595; 5594; 3570; 6774; 5295; 2099; 3717	28	28
0.000728439	0.00845384	Reelin signaling pathway	PID	reelinpathway	VLDLR; MAP3K11; LRPAP1; AKT1; RELN; PIK3R1; MAPK8; MAPK8IP1	207; 5649; 7436; 9479; 5599; 4296; 5295; 4043	28	28
0.000728439	0.00845384	Anti-diabetic Drug Potassium Channel Inhibitors Pathway, Pharmacodynamics	PharmGKB	PA153627758	GCK; HNF4A; IRS1; INS; HNF1B; AKT1; INSR; PIK3R1	6928; 3630; 5295; 3643; 207; 3667; 2645; 3172	28	28
0.000732888	0.00845973	TGF_beta_Receptor	NetPath	Pathway_TGF_beta_Receptor	TGFB1; TGFB2; TGFB3; HSPA8; MAPK14; AKT1; FOXO3; CAV1; MAPK3; SPARC; MAPK1; PIK3R1; CITED1; BRCA1; TGFBR2; FOS; CD44; CDC25A; PRKAR1B; BCAR1; MAPK8; CCNB2; ESR1; HNF4A; STAMBPL1	207; 7048; 7042; 5594; 1432; 4435; 3172; 2309; 3312; 9133; 2353; 993; 5295; 857; 2099; 7040; 57559; 5599; 9564; 6678; 7043; 672; 5595; 960; 5575	174	170
0.000758489	0.00870683	T-Cell antigen Receptor (TCR) Signaling Pathway	Wikipathways	WP69	TGFB1; FOS; VAV1; CARD11; PTPN11; PSTPIP1; PRKCD; MAPK14; MAPK3; MAPK1; AKT1; IKBKG; PIK3R1; NFATC1; IL1B; MAPK8	3553; 5580; 84433; 7040; 5595; 5594; 5599; 8517; 2353; 1432; 5781; 4772; 7409; 5295; 9051; 207	92	89
0.000770516	0.00870683	growth hormone signaling pathway	BioCarta	ghpathway	PRKCA; IRS1; INS; INSR; JAK2; CISH; PIK3R1	3630; 3643; 3667; 5578; 5295; 3717; 1154	23	22
0.000770516	0.00870683	Interleukin-6 family signaling	Reactome	R-HSA-6783589	STAT3; STAT1; PTPN11; IL6R; OSMR; JAK2; OSM	9180; 6774; 6772; 5781; 3717; 5008; 3570	22	22
0.000770516	0.00870683	RAF-independent MAPK1/3 activation	Reactome	R-HSA-112409	PTPN11; IL6R; MAPK3; MAPK1; JAK2; DUSP16; DUSP10	80824; 5781; 5595; 5594; 3570; 11221; 3717	23	22
0.000796846	0.00892164	Assembly of collagen fibrils and other multimeric structures	Reactome	R-HSA-2022090	LOXL1; LAMA3; LOXL4; MMP13; COL18A1; CD151; COL4A3; LAMB3; COL6A2; MMP1	4312; 3914; 4322; 1292; 3909; 80781; 4016; 977; 1285; 84171	48	42
0.000797836	0.00892164	Type II interferon signaling (IFNG)	Wikipathways	WP619	STAT1; IRF9; EIF2AK2; PRKCD; JAK2; IFNGR1; PSMB9; IL1B; PTPN11	3717; 5580; 3459; 5781; 10379; 3553; 5610; 6772; 5698	37	35
0.000825252	0.00918039	ECM-receptor interaction - Homo sapiens (human)	KEGG	path:hsa04512	HMMR; LAMA1; ITGB3; LAMA3; ITGB7; CD44; ITGA5; THBS1; COL4A3; RELN; COL1A1; COL1A2; LAMB3; COL6A2	1285; 1292; 3161; 284217; 960; 3909; 3914; 3678; 7057; 5649; 3695; 3690; 1277; 1278	82	73
0.000840355	0.00930022	Neurotrophin signaling pathway - Homo sapiens (human)	KEGG	path:hsa04722	MAPK14; NTF3; SOS2; SHC2; MAPK3; PTPN11; IRS1; NTRK3; FOXO3; AKT1; MAPK1; FASLG; PIK3R1; SH2B1; ABL1; MAPK8; IRAK1; PRKCD; BCL2	25; 2309; 3654; 3667; 596; 5781; 25759; 5295; 207; 4908; 4916; 356; 25970; 1432; 5580; 5594; 5595; 5599; 6655	119	116
0.000883787	0.00968108	RUNX2 regulates genes involved in cell migration	Reactome	R-HSA-8941332	AKT1; CBFB; ITGA5; MMP13	207; 865; 3678; 4322	8	7
0.000883787	0.00968108	AOP CYP2E1 Activation Leading To Neurodegeneration	Wikipathways	WP4279	MAPK8; SOD1; ERN1; BCL2	2081; 596; 5599; 6647	8	7
0.000913518	0.00995595	G alpha (q) signalling events	Reactome	R-HSA-416476	SAA1; TRPC6; HCRT; GAST; CCKBR; GPR143; MAPK3; MAPK1; PIK3R1; CASR; EDN2; ANXA1; PRKCA; PRKCD; ITPR2; ITPR3; DGKA; APP; GNA15; GNGT1; GNA11; F2RL2; HCRTR2; MMP1	2767; 1606; 6288; 887; 5594; 4312; 846; 2769; 3062; 5580; 4935; 5578; 1907; 7225; 5295; 3710; 301; 2520; 2151; 3709; 3060; 2792; 5595; 351	213	163
0.000941455	0.0102086	fmlp induced chemokine gene expression in hmc-1 cells	BioCarta	fmlppathway	NFATC1; PRKCA; FPR1; MAPK14; MAPK3; MAPK1; GNGT1; GNA15	5578; 5595; 4772; 2357; 5594; 1432; 2769; 2792	30	29
0.000967306	0.0103673	Non-small cell lung cancer	Wikipathways	WP4255	STAT3; SOS2; MAPK3; PRKCA; GADD45B; RXRG; BAK1; FOXO3; AKT1; MAPK1; STK4; PIK3R1; DDB2	578; 5295; 4616; 2309; 6789; 207; 1643; 5595; 5594; 6774; 6655; 5578; 6258	66	66
0.000967306	0.0103673	Non-small cell lung cancer - Homo sapiens (human)	KEGG	path:hsa05223	STAT3; SOS2; AKT1; PRKCA; GADD45B; RXRG; BAK1; FOXO3; MAPK3; MAPK1; STK4; PIK3R1; DDB2	4616; 6655; 5595; 5295; 6789; 5578; 578; 5594; 207; 2309; 1643; 6258; 6774	66	66
0.000970573	0.0103673	Signaling by SCF-KIT	Reactome	R-HSA-1433557	STAT3; STAT1; PRKCA; PTPN11; VAV1; KIT; GRAP; JAK2; PIK3R1; LCK	3815; 5578; 3932; 6772; 5781; 6774; 5295; 10750; 3717; 7409	43	43
0.00099493	0.0104475	IGF signaling	INOH	None	IGF1R; SOS2; SHC2; MAPK3; IRS1; IGFBP4; AKT1; MAPK1; PIK3R1	207; 3667; 5595; 25759; 5594; 3480; 6655; 5295; 3487	36	36
0.00099493	0.0104475	signal transduction through il1r	BioCarta	il1rpathway	TGFB1; TGFB2; TGFB3; FOS; MAPK14; IKBKG; IL1B; IRAK1; MAPK8	3654; 7040; 7043; 8517; 2353; 7042; 3553; 1432; 5599	37	36
0.00099493	0.0104475	Nuclear Receptors	Wikipathways	WP170	RXRG; ESR2; ESR1; NR2F6; HNF4A; NR1I2; PPARA; NR1D2; NR1H3	10062; 2100; 2099; 9975; 5465; 3172; 2063; 8856; 6258	38	36
0.00100242	0.0104475	Canonical and Non-Canonical TGF-B signaling	Wikipathways	WP3874	TGFB1; LOXL1; LOXL4; TGFBR2; MAPK14; MAPK8	1432; 4016; 7040; 5599; 84171; 7048	17	17
0.00100242	0.0104475	Statin Pathway, Pharmacodynamics	PharmGKB	PA2031	LRP1; SCARB1; ABCB1; LDLR; HMGCR; FDFT1	4035; 2222; 949; 3156; 3949; 5243	25	17
0.00101437	0.0105211	Cholinergic synapse - Homo sapiens (human)	KEGG	path:hsa04725	PRKACA; PIK3R1; ADCY2; KCNJ4; PRKCA; FOS; CHRM2; AKT1; CHRNA7; JAK2; GNGT1; GNA11; ITPR2; ITPR3; MAPK3; MAPK1; BCL2	207; 596; 1129; 108; 3709; 3710; 3717; 3761; 2767; 2792; 5295; 2353; 1139; 5566; 5578; 5594; 5595	112	100
0.00103753	0.0107095	Mismatch repair - Homo sapiens (human)	KEGG	path:hsa03430	MSH3; RFC4; EXO1; RFC3; POLD1; MSH6; SSBP1	2956; 9156; 5424; 4437; 6742; 5983; 5984	23	23
0.00109034	0.0112008	insulin	INOH	None	RPTOR; YWHAZ; PRKAB2; SOS2; SHC2; MAPK3; FOXO3; IRS1; INS; GYS1; AKT1; INSR; MAPK1; PIK3R1	3630; 3643; 3667; 207; 5595; 57521; 7534; 2997; 5594; 5565; 5295; 2309; 25759; 6655	78	75
0.00113778	0.0114379	AMPK signaling pathway - Homo sapiens (human)	KEGG	path:hsa04152	RPTOR; EEF2K; IGF1R; PRKAB2; PIK3R1; IRS1; TBC1D1; PFKFB2; HNF4A; PFKM; RPS6KB2; FOXO3; AKT1; INSR; HMGCR; INS; GYS1	3172; 57521; 3630; 6199; 3643; 3480; 3156; 5208; 5213; 23216; 207; 29904; 2309; 5295; 2997; 5565; 3667	120	101
0.00114006	0.0114379	lectin induced complement pathway	BioCarta	lectinpathway	C8A; C5; C6; MASP2; MBL2	731; 4153; 729; 10747; 727	12	12
0.00114006	0.0114379	Platelet-mediated interactions with vascular and circulating cells	Wikipathways	WP4462	TGFB1; IL1B; TGFB3; CD40LG; TGFB2	959; 3553; 7040; 7043; 7042	12	12
0.00114006	0.0114379	Osteoblast Signaling	Wikipathways	WP322	ITGB3; COL1A1; TNFSF11; TNFRSF11B; FGF23	3690; 8600; 8074; 1277; 4982	14	12
0.00114006	0.0114379	IL9	NetPath	Pathway_IL9	MAPK3; IL9R; MAPK1; STAT3; IL2RG	5594; 5595; 6774; 3581; 3561	12	12
0.00115409	0.0115248	Ebola Virus Pathway on Host	Wikipathways	WP4217	IGF1R; HLA-DQB1; MBL2; STAT1; ACTN4; DDX58; EIF2AK2; DAB2IP; ITGA5; ITGB3; MAPK3; MAPK1; CLTA; PIK3R1; IKBKE; CLTCL1; AKT1; CAV1; GSN	3480; 5594; 5595; 5610; 3678; 81; 2934; 153090; 9641; 6772; 8218; 857; 3690; 1211; 5295; 207; 23586; 4153; 3119	130	119
0.00117415	0.0116708	Interleukin-3, 5 and GM-CSF signaling	Reactome	R-HSA-512988	YWHAZ; CSF2RB; IL5RA; JAK2; IL2RG; VAV1; PTPN11; PRKACA; PIK3R1; IL3RA	3568; 3563; 5781; 5566; 3561; 7534; 5295; 3717; 1439; 7409	44	44
0.00120159	0.011834	IGF1 pathway	PID	igf1_pathway	YWHAZ; IGF1R; PTPN11; IRS1; PRKCD; AKT1; PIK3R1; BCAR1	207; 3667; 9564; 5781; 7534; 3480; 5295; 5580	30	30
0.00120159	0.011834	Retinoic acid receptors-mediated signaling	PID	retinoic_acid_pathway	MAPK3; PRKCA; RXRG; MAPK14; AKT1; MAPK1; PRKACA; MAPK8	207; 5578; 5595; 5566; 5599; 5594; 1432; 6258	30	30
0.00122589	0.0120008	NOD-like receptor signaling pathway - Homo sapiens (human)	KEGG	path:hsa04621	MAPK8; MAVS; STAT1; MAPK3; IRF9; IKBKE; CARD17; PRKCD; MAPK14; MAPK1; MEFV; CARD8; IKBKG; CASR; ITPR2; ITPR3; IL1B; TRPM7; PSTPIP1; CYBA; BCL2	54822; 596; 22900; 6772; 4210; 3709; 3710; 10379; 57506; 440068; 8517; 3553; 846; 9051; 1432; 9641; 5580; 5594; 5595; 5599; 1535	168	138
0.00122971	0.0120008	Homologous DNA Pairing and Strand Exchange	Reactome	R-HSA-5693579	BRCA1; EXO1; WRN; RFC4; ATM; RFC3; ATR; NBN; MRE11	545; 472; 672; 7486; 5983; 9156; 4683; 5984; 4361	42	37
0.00124011	0.0120476	Parathyroid hormone synthesis, secretion and action - Homo sapiens (human)	KEGG	path:hsa04928	CASR; TNFSF11; ADCY2; MMP13; PRKCA; RXRG; MAPK3; MAPK1; PRKACA; GNA11; ITPR2; ITPR3; ATF6B; FGF23; FOS; BCL2	596; 108; 6258; 3709; 3710; 2767; 4322; 2353; 846; 1388; 8074; 8600; 5566; 5578; 5594; 5595	106	93
0.00127727	0.0123527	VEGFA-VEGFR2 Signaling Pathway	Wikipathways	WP3888	NFATC1; FBXW11; MAPK14; AKT1; FLT1; STAT3; CSK; STAT1; MAPKAP1; MAPK3; MAPK1; PIK3R1; MAPK8; CAV1; KDR; ANXA1; ITGB3; SHC2; PRKCA; PRKCD; GPC1; SH2D2A; VEGFA; BCAR1; FOXO3; JAG1; RHOJ; PTPN11; ERN1; BCL2	5580; 3791; 23291; 182; 301; 5595; 5594; 5599; 596; 2309; 25759; 2321; 1432; 5578; 6774; 6772; 7422; 79109; 857; 3690; 5781; 9564; 2817; 5295; 1445; 207; 9047; 2081; 4772; 57381	236	226
0.00130693	0.0125828	Protein digestion and absorption - Homo sapiens (human)	KEGG	path:hsa04974	SLC7A8; SLC9A3; COL18A1; COL13A1; COL14A1; CPB2; COL5A3; COL5A1; COL1A2; COL1A1; COL4A3; COL6A2	7373; 1277; 1278; 1285; 1289; 1292; 1305; 50509; 1361; 23428; 80781; 6550	90	60
0.00137217	0.013152	tpo signaling pathway	BioCarta	tpopathway	STAT3; STAT1; FOS; PRKCA; MAPK3; JAK2; PIK3R1	5578; 6772; 5595; 2353; 6774; 5295; 3717	25	24
0.00141018	0.0132895	atm signaling pathway	BioCarta	atmpathway	BRCA1; TREX1; ATM; ATR; ABL1; MAPK8	545; 472; 11277; 5599; 672; 25	18	18
0.00141018	0.0132895	Pathway_PA165959425	PharmGKB	PA165959425	AKT1; KIT; MAPK3; MAPK1; KDR; FLT1	5595; 3815; 207; 2321; 5594; 3791	18	18
0.00141018	0.0132895	regulation of cell cycle progression by plk3	BioCarta	plk3pathway	CCNB1; TREX1; PLK3; ATM; ATR; APAF1	11277; 1263; 545; 891; 472; 317	18	18
0.00141127	0.0132895	Differentiation Pathway	Wikipathways	WP2848	TGFB1; TNFSF11; TGFB3; NT5E; KIT; INHBA; FST; INS; VEGFA; IL6R	8600; 3630; 4907; 3570; 3815; 3624; 7040; 7043; 10468; 7422	48	45
0.00146172	0.0137044	Rap1 signaling pathway - Homo sapiens (human)	KEGG	path:hsa04015	IGF1R; MAPK14; AKT1; INSR; KIT; FLT1; FGFR2; THBS1; MAPK3; MAPK1; PIK3R1; ANGPT1; KDR; ITGB3; PRKCA; FPR1; MRAS; VEGFD; VEGFA; VEGFB; FGFR4; BCAR1; ADCY2; INS; ITGAL; FGF23	1432; 3630; 3643; 207; 3683; 2321; 3690; 108; 5295; 2263; 3791; 2277; 3815; 7422; 7423; 2264; 22808; 284; 5595; 2357; 9564; 7057; 8074; 3480; 5578; 5594	206	188
0.00148846	0.0138944	Pathways in clear cell renal cell carcinoma	Wikipathways	WP4018	RPTOR; TGFB1; TGFB2; TGFB3; STAT3; HK3; PFKM; AKT1; TPI1; VEGFA; PGK1; KDR; FLT1	57521; 2321; 3791; 7040; 7043; 7042; 6774; 7422; 5230; 7167; 5213; 3101; 207	86	69
0.00151592	0.0140288	Elastic fibre formation	Reactome	R-HSA-1566948	TGFB1; ITGB3; TGFB3; TGFB2; FBN1; ITGA5; MFAP2; FBLN5	4237; 7043; 3690; 7042; 10516; 7040; 2200; 3678	36	31
0.00151592	0.0140288	bcr signaling pathway	BioCarta	bcrpathway	NFATC1; FOS; PRKCA; VAV1; MAPK14; MAPK3; MAPK8; CD79B	5578; 974; 5595; 4772; 5599; 2353; 1432; 7409	32	31
0.0015256	0.0140578	Gastric cancer - Homo sapiens (human)	KEGG	path:hsa05226	TGFB1; TGFB2; TGFB3; SOS2; SHC2; AKT1; GADD45B; RXRG; BAK1; DDB2; ABCB1; FGF23; PIK3R1; APC2; MAPK1; RPS6KB2; FGFR2; MAPK3; TGFBR2; BCL2	4616; 5295; 6199; 10297; 578; 596; 1643; 6258; 5243; 25759; 207; 2263; 7042; 5595; 7040; 7043; 7048; 8074; 5594; 6655	149	131
0.00154688	0.0141929	Neurophilin interactions with VEGF and VEGFR	Reactome	R-HSA-194306	NRP1; KDR; FLT1	8829; 3791; 2321	4	4
0.00156281	0.0142781	Cell surface interactions at the vascular wall	Reactome	R-HSA-202733	ITGAX; CD74; FCER1G; SIRPA; SLC7A8; TGFB1; CAV1; CD44; PTPN11; ITGA5; SLC7A11; ITGB3; GPC1; ITGAL; PIK3R1; ANGPT1; PROC; LCK; MMP1	4312; 3687; 284; 140885; 972; 23428; 5624; 2207; 5295; 857; 3683; 3932; 5781; 2817; 3678; 23657; 960; 7040; 3690	219	122
0.00160999	0.0146468	EGF-EGFR Signaling Pathway	Wikipathways	WP437	MT-CO2; MAPK14; AKT1; ABL1; MYBL2; CAV1; STAT3; STAT1; MAPK1; JAK2; PIK3R1; MAPK8; CSK; FOS; PRKCA; PRKCD; SH2D2A; BCAR1; PTPRR; SOS2; VAV1; PTPN11; ATF1	3717; 25; 4605; 5580; 9564; 5594; 5599; 6655; 2353; 1432; 5578; 6774; 6772; 857; 5781; 7409; 5295; 4513; 1445; 5801; 466; 207; 9047	162	160
0.00161957	0.0146718	Longevity regulating pathway - Homo sapiens (human)	KEGG	path:hsa04211	RPTOR; IGF1R; PRKAB2; ADCY2; IRS1; RPS6KB2; FOXO3; AKT1; INSR; CAT; PIK3R1; PRKACA; ATF6B; INS	2309; 3630; 6199; 3643; 3667; 108; 5295; 57521; 207; 847; 1388; 3480; 5565; 5566	89	78
0.00164199	0.0148124	Cytokine-cytokine receptor interaction - Homo sapiens (human)	KEGG	path:hsa04060	CSF2RB; TGFB1; TGFB2; IL21R; CRLF2; IL1RL1; TNFSF11; LTB; IL27RA; TGFB3; IFNGR1; TSLP; CD40LG; IL1B; IL1R2; IL9R; PRLR; INHBA; OSMR; OSM; TGFBR2; IL5RA; IL7R; IL6R; IL37; LTA; FASLG; TNFRSF11B; IL13RA2; IL2RG; IL13; IL3RA	3596; 3598; 9173; 27178; 50615; 64109; 4982; 7850; 9466; 4049; 7042; 3459; 3624; 7048; 356; 7043; 5008; 8600; 1439; 3570; 959; 3561; 4050; 9180; 3553; 7040; 85480; 3568; 5618; 3575; 3581; 3563	294	250
0.00166391	0.014885	brca1 dependent ub ligase activity	BioCarta	bard1pathway	BRCA1; FANCC; FANCA; FANCD2	672; 2177; 2175; 2176	8	8
0.00166391	0.014885	stat3 signaling pathway	BioCarta	stat3pathway	MAPK3; MAPK1; JAK2; STAT3	5594; 5595; 3717; 6774	8	8
0.00172383	0.0153338	Fluid shear stress and atherosclerosis - Homo sapiens (human)	KEGG	path:hsa05418	ITGB3; GPC1; GSTM1; GSTM2; FOS; HMOX1; SUMO4; IL1B; MAPK14; AKT1; CYBA; VEGFA; IKBKG; PIK3R1; MAPK8; CAV1; IL1R2; KDR; BCL2	387082; 3162; 596; 3690; 7850; 5295; 3791; 207; 2817; 2353; 5599; 8517; 3553; 857; 2944; 2946; 1432; 7422; 1535	139	123
0.00174019	0.0153338	Non-homologous end-joining - Homo sapiens (human)	KEGG	path:hsa03450	LIG4; MRE11; PRKDC; DCLRE1C; XRCC6	64421; 4361; 3981; 2547; 5591	13	13
0.00176035	0.0153338	Fc epsilon RI signaling pathway - Homo sapiens (human)	KEGG	path:hsa04664	FCER1G; SOS2; AKT1; PRKCA; ALOX5; IL13; VAV1; MAPK14; MAPK3; MAPK1; PIK3R1; MAPK8	3596; 1432; 2207; 5595; 5295; 5578; 207; 5594; 5599; 240; 7409; 6655	68	62
0.00176035	0.0153338	Inflammatory bowel disease (IBD) - Homo sapiens (human)	KEGG	path:hsa05321	TGFB1; TGFB2; TGFB3; STAT3; STAT1; IL2RG; IL13; HLA-DQB1; IFNGR1; NFATC1; IL1B; IL21R	7040; 3459; 3596; 7043; 7042; 3119; 3561; 4772; 3553; 50615; 6772; 6774	65	62
0.00176035	0.0153338	Endometrial cancer	Wikipathways	WP4155	SOS2; FOS; GADD45B; BAK1; FOXO3; AKT1; MAPK1; PIK3R1; APC2; FGFR2; MAPK3; DDB2	10297; 5295; 578; 4616; 2309; 2263; 207; 2353; 5595; 5594; 1643; 6655	63	62
0.00178442	0.0153338	DNA Repair	Reactome	R-HSA-73894	ERCC8; MSH6; RFC4; ATM; ERCC6; PRKDC; ATR; FANCD2; ABL1; DCLRE1C; OGG1; XRCC6; POLD1; EXO1; LIG4; WRN; FANCC; NBN; FANCA; MRE11; DDB2; MAPK8; FANCB; BRCA1; MSH3; XPC; GTF2H2; XPA; UBA7; RFC3; MPG	7508; 2176; 1643; 4350; 5591; 2074; 2547; 5984; 2175; 1161; 25; 4683; 7318; 4968; 3981; 472; 7507; 7486; 5599; 9156; 5424; 2177; 672; 545; 64421; 5983; 2187; 4437; 2956; 2966; 4361	320	241
0.00178549	0.0153338	regulation of eif-4e and p70s6 kinase	BioCarta	eif4pathway	MAPK3; PRKCA; IRS1; MAPK14; AKT1; MAPK1; PIK3R1	207; 3667; 5578; 5595; 5594; 1432; 5295	25	25
0.00178549	0.0153338	Vemurafenib Pathway, Pharmacodynamics	PharmGKB	PA165980050	MRAS; MAPK3; MAPK1; FGFR4; FGFR2; KDR; FLT1	2321; 22808; 3791; 2263; 2264; 5594; 5595	25	25
0.00178549	0.0153338	update your name in edit mode	PharmGKB	PA165980050	MRAS; MAPK3; MAPK1; FGFR4; FGFR2; KDR; FLT1	2321; 22808; 3791; 2263; 2264; 5594; 5595	25	25
0.00178549	0.0153338	ALK1 signaling events	PID	alk1pathway	TGFB1; TGFB3; MAPK3; INHBA; MAPK1; TGFBR2; CAV1	7040; 7048; 7043; 5594; 5595; 3624; 857	26	25
0.0018329	0.0156783	Signaling events regulated by Ret tyrosine kinase	PID	ret_pathway	PRKCA; PTPN11; IRS1; MAPK3; MAPK1; PRKACA; PIK3R1; MAPK8; BCAR1	3667; 5578; 9564; 5781; 5566; 5599; 5594; 5295; 5595	39	39
0.00191865	0.0162285	PI3K/AKT Signaling in Cancer	Reactome	R-HSA-2219528	FOXO3; ESR2; ESR1; VAV1; PTPN11; IRS1; KIT; MAPKAP1; AKT1; FGF23; PIK3R1; FGFR4; RPS6KB2; FGFR2; LCK	207; 2264; 3667; 79109; 6199; 3815; 2309; 5781; 5295; 2099; 3932; 2263; 8074; 2100; 7409	94	88
0.00193313	0.0162285	Gastrin-CREB signalling pathway via PKC and MAPK	Reactome	R-HSA-881907	CCKBR; PRKCA; MAPK3; MAPK1; GAST; MMP1	2520; 5594; 5595; 4312; 5578; 887	19	19
0.00193313	0.0162285	VEGFR2 mediated cell proliferation	Reactome	R-HSA-5218921	PRKCA; PRKCD; VEGFA; ITPR2; ITPR3; KDR	3791; 5580; 7422; 3710; 5578; 3709	19	19
0.00193313	0.0162285	Growth hormone receptor signaling	Reactome	R-HSA-982772	STAT3; STAT1; SOCS2; IRS1; JAK2; CISH	8835; 3667; 3717; 6774; 6772; 1154	19	19
0.00193503	0.0162285	Hepatocellular carcinoma - Homo sapiens (human)	KEGG	path:hsa05225	TGFB1; TGFB2; TGFB3; GSTM2; SHC2; AKT1; PRKCA; GSTM1; GADD45B; HMOX1; IGF1R; BAK1; DDB2; MAPK1; MAPK3; PIK3R1; APC2; RPS6KB2; ARID1A; TGFBR2; SOS2	4616; 6199; 10297; 578; 3162; 8289; 1643; 25759; 5295; 207; 2944; 2946; 7040; 7042; 7043; 7048; 3480; 5578; 5594; 5595; 6655	168	143
0.00200225	0.0166621	il-2 receptor beta chain in t cell activation	BioCarta	il2rbpathway	CCNB1; IL2RG; MAPK3; FOS; IRS1; AKT1; MAPK1; FASLG; PIK3R1; BCL2	596; 207; 3667; 356; 5595; 2353; 5594; 891; 3561; 5295	48	47
0.00200225	0.0166621	Insulin receptor signalling cascade	Reactome	R-HSA-74751	PTPN11; IRS1; INS; MAPK3; INSR; MAPK1; PIK3R1; FGFR4; FGFR2; FGF23	3630; 3643; 2264; 3667; 2263; 5781; 5594; 5595; 8074; 5295	51	47
0.00205739	0.0170549	G2/M DNA damage checkpoint	Reactome	R-HSA-69473	YWHAZ; BRCA1; CCNB1; EXO1; WRN; RFC4; ATM; RFC3; ATR; NBN; MRE11	4683; 472; 7486; 9156; 545; 5983; 7534; 891; 672; 5984; 4361	96	55
0.00221249	0.0182701	TGF-Core	Signalink	None	TGFB1; TGFB2; TGFB3; TGFBR2; MAPK14; INHBA; MAPK1; AKT1; MAPK3	7040; 7042; 7043; 7048; 1432; 5594; 3624; 207; 5595	42	40
0.00228927	0.0186884	transcription factor creb and its extracellular signals	BioCarta	crebpathway	PRKAR1B; MAPK3; PRKCA; MAPK14; AKT1; MAPK1; PIK3R1	207; 5578; 5594; 5595; 1432; 5295; 5575	27	26
0.00228927	0.0186884	Follicle Stimulating Hormone (FSH) signaling pathway	Wikipathways	WP2035	MAPK3; PRKCA; RPS6KB2; MAPK14; AKT1; MAPK1; PRKACA	5566; 207; 1432; 5578; 5595; 5594; 6199	27	26
0.00228927	0.0186884	pdgf signaling pathway	BioCarta	pdgfpathway	STAT3; STAT1; FOS; PRKCA; MAPK3; PIK3R1; MAPK8	5578; 6774; 6772; 5595; 5599; 2353; 5295	27	26
0.00233566	0.0188715	Integrin cell surface interactions	Reactome	R-HSA-216083	ITGAX; ITGB3; ITGB7; COL18A1; CD44; ITGA5; THBS1; COL13A1; ITGAL; COL4A3; FBN1; KDR	3683; 3791; 80781; 7057; 960; 3695; 1305; 3690; 2200; 3678; 1285; 3687	67	64
0.00233806	0.0188715	ATM pathway	PID	atm_pathway	BRCA1; MRE11; CDC25A; ATM; NBN; FANCD2; ABL1; DCLRE1C	472; 64421; 672; 993; 25; 2177; 4683; 4361	34	33
0.00233806	0.0188715	Prion diseases - Homo sapiens (human)	KEGG	path:hsa05020	C8A; SOD1; MAPK3; MAPK1; PRKACA; IL1B; C6; C5	5594; 5595; 5566; 727; 729; 731; 3553; 6647	35	33
0.00234717	0.0188741	Signaling Pathways in Glioblastoma	Wikipathways	WP2261	BRCA1; IGF1R; NF1; MAPK3; PRKCA; ATM; PRKCD; MSH6; IRS1; FOXO3; AKT1; MAPK1; PIK3R1; FGFR2	5295; 2956; 4763; 2309; 5580; 2263; 3667; 207; 3480; 672; 5595; 5594; 5578; 472	83	81
0.00241122	0.0193168	Estrogen signaling pathway - Homo sapiens (human)	KEGG	path:hsa04915	ESR2; SHC2; ADCY2; ESR1; HSPA8; PRKCD; AKT1; MAPK1; PRKACA; PIK3R1; SOS2; ITPR2; ITPR3; ATF6B; MAPK3; FOS; BCL2	2099; 2100; 596; 108; 3709; 3710; 25759; 5295; 207; 3312; 2353; 1388; 5566; 5580; 5594; 5595; 6655	137	108
0.00254306	0.0202972	Ras signaling in the CD4+ TCR pathway	PID	tcrraspathway	PRKCA; MAPK3; MAPK1; PTPN7; FOS	5594; 5595; 5778; 5578; 2353	14	14
0.00259051	0.0205234	tgf beta signaling pathway	BioCarta	tgfbpathway	TGFB1; TGFB2; TGFB3; TGFBR2; MAPK3; PROC	7043; 7040; 5595; 5624; 7042; 7048	20	20
0.00259051	0.0205234	TGF-beta signaling TAK1	INOH	None	TGFB1; TGFB2; TGFB3; TGFBR2; MAPK14; MAPK8	7043; 7040; 7048; 1432; 5599; 7042	20	20
0.00266242	0.0209626	MAPK1/MAPK3 signaling	Reactome	R-HSA-5684996	CSF2RB; SPTAN1; IL5RA; SHC2; MAPK3; MAPK1; JAK2; NF1; ANGPT1; ITGB3; CSK; DAB2IP; IL6R; IL3RA; FGFR4; DUSP16; FGFR2; DUSP10; BRAP; IL2RG; PTPN11; IRS1; KIT; MAP3K11; FGF23	2264; 5594; 284; 3667; 1439; 8315; 3570; 11221; 3563; 2263; 5781; 3690; 6709; 3815; 8074; 25759; 1445; 3568; 5595; 3717; 153090; 4296; 3561; 4763; 80824	203	186
0.00266548	0.0209626	Autophagy - animal - Homo sapiens (human)	KEGG	path:hsa04140	RPTOR; MRAS; IGF1R; MAPK3; PRKCD; IRS1; RPS6KB2; AKT1; NRBF2; MAPK1; PRKACA; PIK3R1; MAPK8; INS; DAPK2; ERN1; BCL2	2081; 3630; 23604; 6199; 3667; 596; 5295; 57521; 29982; 207; 22808; 3480; 5566; 5580; 5594; 5595; 5599	128	109
0.00274739	0.0215279	Diseases of signal transduction	Reactome	R-HSA-5663202	TGFB1; FOXO3; AKT1; LCK; STAT3; STAT1; FGFR2; RBPJ; RPS6KB2; MAPKAP1; MAPK3; MAPK1; JAK2; PIK3R1; JAG1; TGFBR2; ITGB3; CSK; FGFR4; HEY2; BRAP; ESR2; ESR1; VAV1; PTPN11; IRS1; KIT; MAP3K11; FGF23	2264; 3667; 7048; 23493; 5594; 2309; 6199; 182; 6772; 79109; 8315; 5781; 5295; 2099; 3717; 7040; 3932; 2263; 3690; 3815; 8074; 207; 3516; 1445; 5595; 6774; 4296; 2100; 7409	248	227
0.00277112	0.0216111	Notch	NetPath	Pathway_Notch	STAT3; MAPK3; APP; NOTCH2; AKT1; MAPK1; JAK2; PIK3R1; MAGEA1; JAG1; RBPJ	4853; 4100; 182; 207; 5595; 351; 5594; 6774; 5295; 3717; 3516	59	57
0.00277813	0.0216111	Regulation of lipolysis in adipocytes - Homo sapiens (human)	KEGG	path:hsa04923	ADCY2; IRS1; INSR; INS; AKT1; ADRB2; PRKACA; PIK3R1; PLIN1; ABHD5	154; 51099; 3630; 5295; 3643; 5566; 3667; 207; 5346; 108	54	49
0.00281983	0.0218562	MAPK1 (ERK2) activation	Reactome	R-HSA-112411	PTPN11; MAPK1; JAK2; IL6R	5781; 5594; 3570; 3717	9	9
0.00286247	0.0219518	ATR signaling pathway	PID	atr_pathway	YWHAZ; RFC4; CDC25A; RFC3; MCM7; ATR; NBN; FANCD2	545; 993; 5983; 7534; 4683; 5984; 2177; 4176	37	34
0.00286247	0.0219518	Nonhomologous End-Joining (NHEJ)	Reactome	R-HSA-5693571	BRCA1; MRE11; ATM; PRKDC; LIG4; NBN; DCLRE1C; XRCC6	3981; 472; 64421; 5591; 2547; 672; 4361; 4683	70	34
0.00286284	0.0219518	Dilated cardiomyopathy (DCM) - Homo sapiens (human)	KEGG	path:hsa05414	TGFB1; ITGB3; TGFB3; DMD; ADCY2; ITGB7; CACNB2; DES; ITGA5; TNNT2; PRKACA; ATP2A2; TGFB2	3678; 3690; 108; 1674; 3695; 1756; 783; 7040; 7042; 7043; 5566; 7139; 488	90	74
0.00289592	0.022048	DAG and IP3 signaling	Reactome	R-HSA-1489509	ADCY2; PRKCA; PRKCD; PRKACA; PRKAR1B; ITPR2; ITPR3	108; 5578; 3709; 5566; 5580; 5575; 3710	32	27
0.00289592	0.022048	Sorafenib Pharmacodynamics	PharmGKB	PA165959584	AKT1; KIT; MAPK3; MAPK1; PIK3R1; KDR; FLT1	2321; 5595; 5295; 3791; 207; 5594; 3815	27	27
0.00296571	0.0224996	Influenza A - Homo sapiens (human)	KEGG	path:hsa05164	MAPK14; DDX58; EIF2AK2; STAT1; MAPK3; PRKCA; IRF9; HSPA8; DNAJC3; IL1B; FASLG; AKT1; MAPK1; JAK2; IFNGR1; PIK3R1; IKBKE; HLA-DQB1; MAPK8; MAVS; DNAJB1	23586; 3119; 6772; 3717; 10379; 57506; 5295; 207; 3312; 3337; 5599; 356; 3459; 1432; 9641; 5578; 5594; 5595; 3553; 5610; 5611	171	148
0.00299434	0.0226368	DNA Damage Response (only ATM dependent)	Wikipathways	WP710	TGFB1; ATM; SOS2; BAK1; LDLR; IRS1; FOXO3; AKT1; INSR; MAPK1; FASLG; PIK3R1; ABL1; MAPK8; CAT; BCL2	25; 7040; 3643; 5594; 5599; 6655; 3949; 596; 2309; 207; 3667; 847; 578; 5295; 472; 356	110	101
0.00305586	0.0230208	Regulation of Telomerase	PID	telomerasepathway	TGFB1; FOS; WRN; ESR1; ATM; AKT1; MAPK1; NBN; MRE11; ABL1; MAPK3; XRCC6	7040; 207; 472; 25; 2547; 7486; 2353; 5594; 4683; 2099; 5595; 4361	68	66
0.00315805	0.0235428	Beta3 integrin cell surface interactions	PID	integrin3_pathway	TGFBR2; ITGB3; COL4A3; THBS1; COL1A2; COL1A1; VEGFA; FBN1; KDR	3791; 7057; 1277; 7048; 3690; 1278; 2200; 7422; 1285	44	42
0.00315805	0.0235428	Bile secretion - Homo sapiens (human)	KEGG	path:hsa04976	ADCY2; SLC9A3; SCARB1; ABCB1; LDLR; PRKACA; HMGCR; SLC4A2; NR1H4	6550; 949; 5566; 3156; 108; 3949; 9971; 6522; 5243	71	42
0.00315805	0.0235428	Collagen biosynthesis and modifying enzymes	Reactome	R-HSA-1650814	COL18A1; COL13A1; COL14A1; COL5A3; COL5A1; COL1A2; COL1A1; COL4A3; COL6A2	50509; 1277; 1292; 1278; 80781; 7373; 1289; 1305; 1285	68	42
0.00319624	0.0236632	AMP-activated Protein Kinase (AMPK) Signaling	Wikipathways	WP1403	EEF2K; RPTOR; CCNB1; PRKAB2; HMGCR; HNF4A; RPS6KB2; GYS1; AKT1; INSR; PIK3R1	891; 5295; 5565; 29904; 57521; 207; 3156; 3172; 3643; 2997; 6199	68	58
0.00319624	0.0236632	Endochondral Ossification	Wikipathways	WP474	TGFB1; IGF1R; TIMP3; STAT1; MMP13; CDKN1C; TGFB2; AKT1; PRKACA; VEGFA; KIF3A	4322; 7078; 5566; 207; 3480; 7042; 7040; 11127; 6772; 1028; 7422	63	58
0.0032991	0.0243408	Signal Transduction	Reactome	R-HSA-162582	IL1RL1; AKT1; IKBKG; CAV1; EEF2K; FST; NPY4R; RBPJ; FMNL1; INHBA; CBFB; IRAK1; IGF1R; PIK3R1; SHC2; FPR1; FASLG; SH2D2A; STK4; FGFR4; SNAI1; FGFR2; PTPN18; ADCY2; APP; HGFAC; KIT; ARHGAP17; CYLD; RHO; MAPK1; HCRTR2; PTPN11; CSF2RB; NFATC1; SPTAN1; METAP2; SAA1; CLTA; BCL2; LAMB3; GAST; CCKBR; CHD8; THBS1; CDC42EP3; JAK2; NF1; ANGPT1; SPINT2; IL5RA; PRKAB2; TIAL1; CSK; FOS; CHRM2; RHOJ; RAG1; COL4…	2357; 9047; 8074; 351; 2767; 1292; 7391; 1285; 2817; 2263; 3561; 2792; 55114; 7409; 3630; 1540; 7048; 3480; 284; 857; 57381; 3709; 4772; 25970; 3516; 5575; 1606; 10988; 2769; 284217; 3002; 8517; 865; 1445; 2100; 3643; 6288; 57680; 4985; 2670; 26469; 5565; 9173; 7040; 2520; 4435; 8829; 3060; 4035; 6010; 6772; 23493; 8315; 4908; 3949; 2264; 6258; 4161; 29904; 3624; 6709; 80824; 3654; 5594; 1439; 38…	2647	1698
0.00340237	0.0248465	Hypothesized Pathways in Pathogenesis of Cardiovascular Disease	Wikipathways	WP3668	TGFBR2; FBN1; MAPK14; MAPK3; MAPK1; MAPK8	2200; 1432; 7048; 5595; 5594; 5599	25	21
0.00340237	0.0248465	Cytochrome P450 - arranged by substrate type	Reactome	R-HSA-211897	CYP11A1; POR; FDXR; NR1H4; CYP11B2; FDX1	5447; 2230; 9971; 1585; 1583; 2232	68	21
0.00340237	0.0248465	Nuclear Receptors in Lipid Metabolism and Toxicity	Wikipathways	WP299	NR1I2; ABCB1; PPARA; NR1H4; ABCD3; NR1H3	10062; 5825; 9971; 5465; 5243; 8856	35	21
0.00347421	0.0252279	CRH	NetPath	Pathway_CRH	MAPK3; PRKCA; MAPK14; AKT1; MAPK1; ECE1; GNA11; MAPK8	207; 5578; 2767; 5595; 5599; 5594; 1889; 1432	36	35
0.00347809	0.0252279	Fibroblast growth factor-1	NetPath	Pathway_Fibroblast__growth__factor-1	ITGB3; PTPN18; STAT3; MAPK3; APP; PRKCD; MAPK14; AKT1; MAPK1; FGFR4; FGFR2; MAPK8	207; 26469; 2264; 5594; 2263; 351; 3690; 1432; 6774; 5580; 5599; 5595	74	67
0.00358407	0.0256333	pten dependent cell cycle arrest and apoptosis	BioCarta	ptenpathway	FOXO3; AKT1; BCAR1; FASLG; PIK3R1	207; 356; 2309; 9564; 5295	15	15
0.00358407	0.0256333	prion pathway	BioCarta	prionpathway	LAMA1; LAMB3; LAMA3; GFAP; BCL2	596; 2670; 284217; 3914; 3909	19	15
0.00358407	0.0256333	Oxidation by Cytochrome P450	Wikipathways	WP43	CYP11B2; POR; CYB5R3; CYB5A; CYP11A1	1585; 1727; 1528; 5447; 1583	62	15
0.00358407	0.0256333	Endogenous sterols	Reactome	R-HSA-211976	NR1H4; CYP11B2; FDX1; CYP11A1; FDXR	2230; 9971; 1585; 1583; 2232	27	15
0.00361841	0.0256333	nfkb activation by nontypeable hemophilus influenzae	BioCarta	nthipathway	TGFB1; TGFB2; TGFB3; TGFBR2; MAPK14; IKBKG; IL1B	7040; 7048; 7043; 8517; 7042; 3553; 1432	29	28
0.00365337	0.0256333	IRS activation	Reactome	R-HSA-74713	INSR; IRS1; INS	3643; 3630; 3667	5	5
0.00365337	0.0256333	Degradation of Superoxides	SMPDB	SMP00468	TYRP1; CAT; SOD1	6647; 847; 7306	5	5
0.00365337	0.0256333	ifn gamma signaling pathway	BioCarta	ifngpathway	JAK2; IFNGR1; STAT1	6772; 3459; 3717	6	5
0.00365337	0.0256333	TCA Cycle Nutrient Utilization and Invasiveness of Ovarian Cancer	Wikipathways	WP2868	MAPK3; MAPK1; STAT3	6774; 5595; 5594	5	5
0.00365337	0.0256333	Mitotic G2-G2-M phases	Wikipathways	WP1859	CCNB2; CCNB1; CDC25A	9133; 891; 993	5	5
0.00367219	0.0256814	IL12-mediated signaling events	PID	il12_2pathway	STAT3; STAT1; GZMB; IL2RG; GADD45B; FOS; MAPK14; FASLG; JAK2; IL1B; LCK	3932; 4616; 6772; 3002; 2353; 3561; 3553; 1432; 6774; 356; 3717	65	59
0.00373708	0.0260504	Urokinase-type plasminogen activator (uPA) and uPAR-mediated signaling	PID	upa_upar_pathway	TGFB1; ITGB3; LRP1; VLDLR; MMP13; FPR1; ITGA5; BCAR1; MMP1	7040; 4312; 9564; 4322; 7436; 3690; 2357; 4035; 3678	44	43
0.00377738	0.0262461	ECM proteoglycans	Reactome	R-HSA-3000178	DCN; TGFB1; ITGB3; LAMA3; LAMA1; TGFB2; SPARC; TGFB3; FMOD; ITGAX	7040; 1634; 7043; 3909; 3690; 7042; 3687; 284217; 2331; 6678	57	51
0.00403961	0.0279776	ErbB1 downstream signaling	PID	erbb1_downstream_pathway	YWHAZ; STAT3; RPS6KA4; STAT1; FOS; PRKCA; PRKCD; MAPKAP1; AKT1; SH2D2A; MAPK1; PIK3R1; F2RL2; MAPK8; ATF1; MAPK3	207; 8986; 5578; 5594; 5580; 79109; 9047; 6772; 2353; 5295; 2151; 466; 5599; 5595; 7534; 6774	107	104
0.00414642	0.0285987	Allograft Rejection	Wikipathways	WP2328	TGFB1; CD40LG; STAT1; GZMB; IL13; FASLG; C8A; ABCB1; COL5A1; VEGFA; HLA-DQB1; IL1B; C6; C5	3553; 7040; 5243; 7422; 3596; 3002; 731; 727; 729; 1289; 6772; 959; 3119; 356	91	86
0.00418257	0.0285987	PLC beta mediated events	Reactome	R-HSA-112043	ADCY2; PRKCA; PRKCD; MAPK1; PRKACA; PRKAR1B; ITPR2; ITPR3	108; 5578; 3709; 5566; 5594; 5580; 5575; 3710	44	36
0.00418257	0.0285987	G-protein mediated events	Reactome	R-HSA-112040	ADCY2; PRKCA; PRKCD; MAPK1; PRKACA; PRKAR1B; ITPR2; ITPR3	108; 5578; 3709; 5566; 5594; 5580; 5575; 3710	45	36
0.00418257	0.0285987	Interleukin-2 family signaling	Reactome	R-HSA-451927	CSF2RB; IL5RA; IL2RG; IL9R; IL3RA; PIK3R1; JAK2; LCK	3568; 3932; 3563; 3581; 3561; 5295; 3717; 1439	38	36
0.00420317	0.0286483	Central carbon metabolism in cancer - Homo sapiens (human)	KEGG	path:hsa05230	MAPK3; HK3; IDH1; NTRK3; AKT1; PFKM; MAPK1; PIK3R1; KIT; FGFR2; GCK	5295; 3417; 4916; 3101; 207; 2645; 2263; 5594; 5213; 5595; 3815	65	60
0.0042952	0.0291829	Measles - Homo sapiens (human)	KEGG	path:hsa05162	DDX58; MAVS; STAT3; STAT1; IL2RG; EIF2AK2; IRF9; IL13; HSPA8; AKT1; FASLG; IFNGR1; PIK3R1; IKBKE; JAK2; IL1B; IRAK1	3596; 23586; 3654; 356; 6772; 6774; 3717; 10379; 57506; 5295; 207; 3312; 3459; 9641; 3553; 3561; 5610	132	114
0.00431204	0.0292049	Human papillomavirus infection - Homo sapiens (human)	KEGG	path:hsa05165	ATM; ITGA5; AKT1; ATR; IKBKG; IKBKE; LAMB3; THBS1; STAT1; RBPJ; RPS6KB2; MAPK3; MAPK1; RELN; PIK3R1; PRKACA; JAG1; LAMA1; ITGB3; LAMA3; ITGB7; FASLG; VEGFA; APC2; HEY2; SOS2; IRF9; EIF2AK2; NOTCH2; BAK1; COL1A2; COL1A1; COL4A3; COL6A2	5649; 5295; 545; 6199; 10297; 578; 3678; 3690; 3695; 6772; 5566; 7422; 207; 1277; 1278; 1285; 1292; 5595; 3909; 3914; 4853; 284217; 182; 356; 10379; 7057; 8517; 9641; 3516; 23493; 472; 5594; 5610; 6655	339	287
0.00436158	0.0294034	Brain-Derived Neurotrophic Factor (BDNF) signaling pathway	Wikipathways	WP2380	MAPK14; NTF3; STAT3; SIRPA; SHC2; FOS; AKT1; PTPN11; IRS1; PRKCD; FOXO3; MAPK3; MAPK1; JAK2; IKBKG; PIK3R1; SH2B1; STAT1; MAPK8; NTRK3	3717; 4908; 5595; 5594; 5599; 2309; 25759; 8517; 3667; 2353; 25970; 140885; 5580; 6774; 6772; 5781; 5295; 1432; 207; 4916	144	143
0.00437372	0.0294034	TGF-beta Receptor Signaling	Wikipathways	WP560	TGFB1; STAT3; STAT1; TGFBR2; FOS; THBS1; INHBA; FST; TFE3; MAPK3	7030; 7057; 3624; 7040; 7048; 10468; 5595; 6774; 6772; 2353	55	52
0.00438931	0.0294034	RUNX2 regulates osteoblast differentiation	Reactome	R-HSA-8940973	MAPK3; CBFB; COL1A1; ABL1; MAPK1; HEY2	1277; 5595; 25; 5594; 865; 23493	24	22
0.00439612	0.0294034	Nucleotide excision repair - Homo sapiens (human)	KEGG	path:hsa03420	ERCC8; XPC; GTF2H2; XPA; ERCC6; POLD1; RFC3; RFC4; DDB2	1161; 2966; 2074; 5424; 7507; 7508; 5983; 5984; 1643	47	44
0.00442554	0.0294168	MAPK3 (ERK1) activation	Reactome	R-HSA-110056	MAPK3; PTPN11; JAK2; IL6R	5781; 5595; 3570; 3717	10	10
0.00442554	0.0294168	Interleukin-27 signaling	Reactome	R-HSA-9020956	STAT3; IL27RA; JAK2; STAT1	6772; 9466; 3717; 6774	10	10
0.00446359	0.0295306	Transcriptional regulation by RUNX2	Reactome	R-HSA-8878166	CBFB; STAT1; MAPK3; MMP13; CCNB1; ITGA5; AKT1; MAPK1; COL1A1; ABL1; HEY2; ESR1	207; 1277; 4322; 2099; 5595; 25; 6772; 5594; 865; 891; 3678; 23493	75	69
0.00447016	0.0295306	fc epsilon receptor i signaling in mast cells	BioCarta	fcer1pathway	FCER1G; FOS; VAV1; MAPK3; MAPK1; PIK3R1; MAPK8	5595; 5599; 2353; 5594; 5295; 2207; 7409	29	29
0.00459082	0.0301422	Rheumatoid arthritis - Homo sapiens (human)	KEGG	path:hsa05323	TGFB1; TGFB2; HLA-DQB1; MMP1; FOS; TNFSF11; LTB; TGFB3; ITGAL; VEGFA; IL1B; ANGPT1; FLT1	3119; 3683; 4312; 7422; 2321; 284; 2353; 7040; 7042; 7043; 8600; 4050; 3553	90	78
0.00459082	0.0301422	Progesterone-mediated oocyte maturation - Homo sapiens (human)	KEGG	path:hsa04914	CCNB2; CCNB1; ADCY2; MAPK3; CDC25A; IGF1R; INS; MAPK14; AKT1; MAPK1; PRKACA; PIK3R1; MAPK8	3630; 108; 5295; 207; 891; 1432; 3480; 9133; 5566; 5594; 5595; 5599; 993	99	78
0.00461459	0.0302059	Corticotropin-releasing hormone signaling pathway	Wikipathways	WP2355	TGFB1; CYP11A1; FOS; PRKCA; PRKCD; MAPK14; MAPK3; MAPK1; AKT1; ECE1; GNA11; MAPK8; ERN1; BCL2	5580; 7040; 5595; 5594; 5599; 596; 2767; 1432; 5578; 1583; 2353; 207; 1889; 2081	92	87
0.00470352	0.0306014	Cell Cycle	Wikipathways	WP179	YWHAZ; TGFB1; TGFB2; TGFB3; CCNB2; CDKN1C; CDC25A; ATM; ORC2; CCNB1; CDC14A; PRKDC; MCM7; GADD45B; ATR; ABL1; ORC4	25; 545; 993; 7040; 7043; 7042; 5591; 7534; 5000; 9133; 4176; 1028; 4616; 891; 8556; 472; 4999	120	115
0.00470352	0.0306014	Natural killer cell mediated cytotoxicity - Homo sapiens (human)	KEGG	path:hsa04650	NFATC1; FCER1G; SHC2; GZMB; MAPK3; VAV1; PTPN11; NCR1; FCGR3B; PRKCA; MAPK1; ITGAL; IFNGR1; PIK3R1; FASLG; LCK; SOS2	3683; 5781; 2207; 4772; 2215; 5295; 9437; 7409; 3932; 356; 3459; 3002; 25759; 5578; 5594; 5595; 6655	131	115
0.00474339	0.0307676	Neutrophil degranulation	Reactome	R-HSA-6798695	CD53; CYB5R3; HK3; LCN2; TOM1; HSPA8; CAT; MAPK14; AHSG; GSN; FCER1G; SIRPA; CCT2; CPNE1; LYZ; MAPK1; PRDX6; MNDA; ITGAL; S100A7; XRCC6; IDH1; APAF1; GUSB; MMP8; PGRMC1; CD44; ALOX5; PSMA5; PRKCD; CYBA; FCGR3B; ITGAX; ORM1; SPTAN1; DNAJC5; DNAJC3; PTPRC; FPR1	10857; 3312; 6278; 2934; 2357; 9588; 5004; 960; 4069; 1535; 317; 197; 1432; 3934; 5580; 10576; 240; 10043; 3687; 6709; 2207; 847; 4317; 2547; 5594; 140885; 963; 2990; 3101; 5788; 3417; 4332; 1727; 5611; 5686; 8904; 80331; 3683; 2215	490	343
0.0048988	0.0312098	human cytomegalovirus and map kinase pathways	BioCarta	hcmvpathway	MAPK14; AKT1; MAPK1; PIK3R1; MAPK3	207; 5594; 5595; 1432; 5295	16	16
0.0048988	0.0312098	oxidative stress induced gene expression via nrf2	BioCarta	arenrf2pathway	PRKCA; POR; AKR7A2; HMOX1; FOS	3162; 2353; 5447; 8574; 5578	18	16
0.0048988	0.0312098	Insulin Signalling	SMPDB	SMP00391	AKT1; INSR; MAPK1; IRS1; INS	3667; 3630; 3643; 207; 5594	17	16
0.0048988	0.0312098	Triglyceride catabolism	Reactome	R-HSA-163560	CAV1; ABHD5; FABP1; PRKACA; PLIN1	5346; 2168; 5566; 51099; 857	24	16
0.0048988	0.0312098	Triglyceride metabolism	Reactome	R-HSA-8979227	CAV1; ABHD5; FABP1; PRKACA; PLIN1	5346; 2168; 5566; 51099; 857	38	16
0.0048988	0.0312098	bone remodeling	BioCarta	ranklpathway	IRF9; TNFSF11; MAPK8; IKBKG; FOS	8600; 8517; 5599; 2353; 10379	16	16
0.00499716	0.0315593	Signaling events mediated by TCPTP	PID	tcptp_pathway	STAT3; STAT1; EIF2AK2; INS; INSR; VEGFA; PIK3R1; KDR	3630; 3791; 3643; 6772; 7422; 5610; 6774; 5295	38	37
0.00499716	0.0315593	actions of nitric oxide in the heart	BioCarta	no1pathway	PRKAR1B; PIK3R1; AKT1; VEGFA; GNGT1; FLT1; KDR; CAV1	3791; 2321; 857; 207; 5295; 2792; 5575; 7422	42	37
0.0050362	0.0315593	Senescence and Autophagy in Cancer	Wikipathways	WP615	TGFB1; IGF1R; SERPINB2; CD44; IL6R; MAPK14; INHBA; SPARC; MAPK1; INS; COL1A1; IL1B; BCL2; THBS1; GSN	3553; 7057; 5594; 596; 3570; 2934; 6678; 1432; 960; 3630; 5055; 3480; 3624; 1277; 7040	106	97
0.00504185	0.0315593	VEGF signaling pathway - Homo sapiens (human)	KEGG	path:hsa04370	SHC2; MAPK3; PRKCA; MAPK14; AKT1; SH2D2A; MAPK1; VEGFA; PIK3R1; KDR	207; 9047; 1432; 5295; 25759; 5578; 3791; 5594; 5595; 7422	59	53
0.00504185	0.0315593	keratinocyte differentiation	BioCarta	keratinocytepathway	FOS; PRKCA; PRKCD; MAPK14; MAPK3; MAPK1; FASLG; IKBKG; MAPK8; BCL2	596; 356; 5595; 8517; 2353; 5594; 1432; 5578; 5580; 5599	53	53
0.00504185	0.0315593	t cell receptor signaling pathway	BioCarta	tcrpathway	NFATC1; FOS; PRKCA; VAV1; MAPK3; PTPRC; PIK3R1; MAPK8; PTPN7; LCK	5578; 3932; 5595; 4772; 5599; 2353; 5788; 5295; 5778; 7409	55	53
0.00514233	0.0320947	Insulin Pathway	PID	insulin_pathway	PTPN11; IRS1; INS; FOXO3; AKT1; INSR; PIK3R1; F2RL2; CAV1	207; 3643; 2151; 3667; 857; 5781; 3630; 5295; 2309	46	45
0.00543519	0.0338134	Human immunodeficiency virus 1 infection - Homo sapiens (human)	KEGG	path:hsa05170	NFATC1; FBXW11; ATM; MAPK14; AKT1; ATR; IKBKG; RPS6KB2; MAPK3; MAPK1; PIK3R1; MAPK8; IRAK1; FOS; PRKCA; FASLG; ITPR2; ITPR3; CCNB2; CCNB1; BAK1; GNGT1; GNA11; BCL2	1432; 6199; 578; 3654; 596; 356; 3709; 3710; 891; 4772; 5295; 2767; 207; 2792; 23291; 2353; 5599; 8517; 9133; 5578; 472; 5594; 5595; 545	212	186
0.00546495	0.0338134	IL2 signaling events mediated by STAT5	PID	il2_stat5pathway	IL2RG; PTPN11; LTA; FASLG; PIK3R1; LCK; BCL2	596; 3932; 5781; 4049; 3561; 5295; 356	30	30
0.00546495	0.0338134	Inflammatory Response Pathway	Wikipathways	WP453	IL5RA; CD40LG; IL2RG; THBS1; COL1A2; COL1A1; LCK	959; 7057; 1278; 1277; 3932; 3561; 3568	33	30
0.00552335	0.0339878	Electron transport from NADPH to Ferredoxin	Reactome	R-HSA-2395516	FDXR; FDX1	2230; 2232	3	2
0.00557229	0.0339878	Ca-dependent events	Reactome	R-HSA-111996	ADCY2; PRKCA; PRKCD; MAPK1; PRKACA; PRKAR1B	108; 5578; 5566; 5594; 5580; 5575	28	23
0.00557229	0.0339878	tumor suppressor arf inhibits ribosomal biogenesis	BioCarta	arfpathway	ATM; AKT1; POLR1B; POLR1C; PIK3R1; ABL1	207; 472; 25; 9533; 5295; 84172	24	23
0.00557229	0.0339878	Resolution of D-loop Structures through Synthesis-Dependent Strand Annealing (SDSA)	Reactome	R-HSA-5693554	BRCA1; EXO1; WRN; MRE11; ATM; NBN	472; 9156; 672; 7486; 4683; 4361	27	23
0.00557229	0.0339878	ctcf: first multivalent nuclear factor	BioCarta	ctcfpathway	TGFB1; TGFB2; TGFB3; TGFBR2; PIK3R1; CD79B	7040; 7048; 974; 7042; 7043; 5295	23	23
0.00566091	0.0344305	Hypertrophic cardiomyopathy (HCM) - Homo sapiens (human)	KEGG	path:hsa05410	TGFB1; TGFB2; TGFB3; DMD; ITGB7; ATP2A2; CACNB2; DES; ITGA5; ITGB3; TNNT2; PRKAB2	1674; 783; 7042; 1756; 488; 7043; 5565; 3678; 7139; 3690; 3695; 7040	83	71
0.00567918	0.0344441	B cell receptor signaling	INOH	None	PSMB9; VAV1; CARD11; MAPK3; MAPK1; PSMA6; IKBKG; PIK3R1; PSMA5; ITPR3; CD79B; LCK; UBE2V1; SOS2	8517; 5594; 5687; 5698; 6655; 5295; 3710; 3932; 5686; 84433; 974; 5595; 7335; 7409	134	89
0.00578745	0.0350018	Cardiac Hypertrophic Response	Wikipathways	WP2795	TGFB1; MAPK3; PRKCA; MAPK14; AKT1; MAPK1; IKBKG; IKBKE; MAPK8; FGFR2	8517; 207; 2263; 1432; 9641; 5595; 5594; 5578; 5599; 7040	54	54
0.00595064	0.0358877	Human T-cell leukemia virus 1 infection - Homo sapiens (human)	KEGG	path:hsa05166	TGFB1; TGFB2; TGFB3; NFATC1; ATM; AKT1; ATR; IKBKG; IL1R2; MAPK3; MAPK1; HLA-DQB1; PIK3R1; PRKACA; MAPK8; TGFBR2; FOS; SLC25A4; LTA; NRP1; CCNB2; ADCY2; IL2RG; ITGAL; ATF6B; LCK	7042; 3119; 3683; 108; 5566; 8829; 4772; 5295; 545; 207; 7850; 7040; 291; 2353; 5599; 8517; 3932; 1388; 7043; 7048; 9133; 4049; 472; 5594; 5595; 3561	219	208
0.00598309	0.0359823	BDNF	NetPath	Pathway_BDNF	NTF3; MAPK3; PTPN11; IRS1; FOXO3; AKT1; MAPK1; SH2B1; MAPK8	207; 5781; 5595; 5599; 5594; 4908; 25970; 3667; 2309	46	46
0.00628095	0.0375632	Insulin resistance - Homo sapiens (human)	KEGG	path:hsa04931	STAT3; PTPN11; IRS1; RPS6KB2; GYS1; AKT1; INSR; PIK3R1; PPARA; PRKAB2; MAPK8; INS; PRKCD; NR1H3	3630; 6199; 3643; 3667; 6774; 5781; 5295; 207; 5599; 10062; 5465; 2997; 5565; 5580	107	90
0.00628095	0.0375632	Small cell lung cancer - Homo sapiens (human)	KEGG	path:hsa05222	LAMA1; LAMA3; BIRC7; GADD45B; RXRG; BAK1; AKT1; COL4A3; IKBKG; PIK3R1; DDB2; LAMB3; APAF1; BCL2	4616; 284217; 578; 596; 1643; 6258; 5295; 207; 1285; 317; 3909; 3914; 79444; 8517	93	90
0.00637148	0.0379988	MicroRNAs in cardiomyocyte hypertrophy	Wikipathways	WP1544	TGFB1; IGF1R; STAT3; AKT1; MAPK14; MAPK3; MAPK1; CISH; PIK3R1; IKBKE; MAPK8; FGFR2; IKBKG	3480; 1154; 5595; 5594; 5599; 2263; 8517; 9641; 1432; 6774; 5295; 207; 7040	102	81
0.00652229	0.0384991	Regulation of beta-cell development	Wikipathways	WP3513	HNF1B; HNF4G; HNF4A; GCK; INS	3172; 3174; 2645; 3630; 6928	21	17
0.00652229	0.0384991	Type II diabetes mellitus	Wikipathways	WP1584	MAPK8; INSR; MAPK1; PRKCD; IRS1	5580; 3667; 3643; 5594; 5599	22	17
0.0065498	0.0384991	GAB1 signalosome	Reactome	R-HSA-180292	PAG1; PTPN11; CSK; PIK3R1	5295; 55824; 5781; 1445	11	11
0.0065498	0.0384991	IRAK1 recruits IKK complex upon TLR7/8 or 9 stimulation	Reactome	R-HSA-975144	UBE2V1; IRAK1; PELI1; IKBKG	7335; 8517; 57162; 3654	12	11
0.0065498	0.0384991	IRAK1 recruits IKK complex	Reactome	R-HSA-937039	UBE2V1; IRAK1; PELI1; IKBKG	7335; 8517; 57162; 3654	12	11
0.00661635	0.0384991	Selenium Micronutrient Network	Wikipathways	WP15	SOD1; SCARB1; F7; INSR; SAA1; INS; LDLR; IL1B; CAT; ALOX5	3949; 3630; 949; 6647; 6288; 2155; 3643; 240; 847; 3553	83	55
0.00661675	0.0384991	Prion disease pathway	Wikipathways	WP3995	BATF; STAT3; RFX5; MAPK3; MAPK1; EBF1; BCL2	596; 10538; 1879; 5993; 5595; 5594; 6774	33	31
0.00661675	0.0384991	Binding and Uptake of Ligands by Scavenger Receptors	Reactome	R-HSA-2173782	LRP1; SCARB1; AMBP; SAA1; SPARC; COL1A2; COL1A1	1277; 259; 1278; 6288; 949; 4035; 6678	41	31
0.00661675	0.0384991	erk and pi-3 kinase are necessary for collagen binding in corneal epithelia	BioCarta	ecmpathway	CSK; ACTN4; MAPK3; MAPK1; PIK3R1; BCAR1; GSN	1445; 9564; 5595; 5594; 81; 2934; 5295	31	31
0.006667	0.0386866	Cell cycle - Homo sapiens (human)	KEGG	path:hsa04110	YWHAZ; TGFB1; CCNB1; TGFB3; CCNB2; CDKN1C; GADD45B; ATM; ORC2; TGFB2; CDC14A; PRKDC; MCM7; ATR; ABL1; CDC25A; ORC4	1028; 25; 545; 4616; 4176; 8556; 7040; 7534; 891; 7042; 7043; 4999; 5000; 9133; 472; 993; 5591	124	119
0.0067327	0.0389626	TCR	NetPath	Pathway_TCR	NFATC1; PAG1; MAPK14; AKT1; ABL1; PSTPIP1; YWHAZ; STAT1; GRAP; DNAJB1; MAPK3; MAPK1; PIK3R1; ANXA11; MAPK8; DGKA; WDR1; CARD11; PRKCD; SH2D2A; STK4; TUBA4A; SOS2; VAV1; PTPN11; ADAM9; PTPRC; LCK	207; 1606; 6772; 9051; 5594; 5580; 3932; 9047; 3337; 55824; 6655; 5788; 5295; 7277; 6789; 5781; 25; 4772; 5599; 84433; 10750; 311; 8754; 9948; 5595; 7534; 1432; 7409	245	231
0.00690431	0.0392903	Sensing of DNA Double Strand Breaks	Reactome	R-HSA-5693548	MRE11; ATM; NBN	472; 4683; 4361	6	6
0.00690431	0.0392903	IL-6 signaling	INOH	None	STAT3; JAK2; IL6R	3570; 3717; 6774	6	6
0.00690431	0.0392903	Depolymerisation of the Nuclear Lamina	Reactome	R-HSA-4419969	PRKCA; CCNB1; LMNB1	4001; 891; 5578	11	6
0.00690431	0.0392903	IFN gamma signaling	INOH	None	JAK2; IFNGR1; STAT1	6772; 3459; 3717	6	6
0.00691966	0.0392903	Human cytomegalovirus infection - Homo sapiens (human)	KEGG	path:hsa05163	NFATC1; MAPK14; AKT1; IKBKG; IL1B; STAT3; RPS6KB2; MAPK3; MAPK1; PIK3R1; ITGB3; PRKCA; IL6R; FASLG; ITPR2; ITPR3; BCAR1; SOS2; ADCY2; BAK1; PRKACA; GNGT1; GNA11; VEGFA; ATF6B	6199; 578; 3690; 108; 6774; 3709; 3710; 4772; 5295; 207; 2767; 2792; 7422; 9564; 356; 1388; 1432; 8517; 5566; 5578; 5594; 5595; 3553; 3570; 6655	225	200
0.00693271	0.0392903	NF-kappa B signaling pathway - Homo sapiens (human)	KEGG	path:hsa04064	DDX58; CD40LG; GADD45B; ATM; TNFSF11; CARD14; CARD11; LTB; LTA; IKBKG; IL1B; IRAK1; LCK; BCL2	4616; 23586; 3654; 596; 959; 4049; 472; 8517; 3932; 8600; 79092; 84433; 4050; 3553	95	91
0.00696632	0.0392903	Constitutive Signaling by Aberrant PI3K in Cancer	Reactome	R-HSA-2219530	ESR2; ESR1; VAV1; PTPN11; IRS1; KIT; FGF23; PIK3R1; FGFR4; FGFR2; LCK	2264; 3815; 3667; 3932; 2263; 5781; 8074; 2100; 5295; 2099; 7409	69	64
0.00697233	0.0392903	corticosteroids and cardioprotection	BioCarta	gcrpathway	ANXA1; PIK3R1; AKT1; ADRB2; GNGT1; CAV1	207; 154; 301; 5295; 857; 2792	27	24
0.00697233	0.0392903	IL17 signaling pathway	Wikipathways	WP2112	STAT3; MAPK3; AKT1; MAPK1; JAK2; IKBKG	3717; 207; 8517; 5595; 5594; 6774	31	24
0.00697233	0.0392903	IL27-mediated signaling events	PID	il27pathway	TGFB1; STAT3; STAT1; IL27RA; JAK2; IL1B	7040; 6772; 3553; 6774; 9466; 3717	26	24
0.00722376	0.0406005	RAF/MAP kinase cascade	Reactome	R-HSA-5673001	CSF2RB; SPTAN1; IL5RA; SHC2; MAPK3; MAPK1; JAK2; NF1; ANGPT1; ITGB3; CSK; DAB2IP; IL3RA; FGFR4; DUSP16; FGFR2; DUSP10; BRAP; IL2RG; IRS1; KIT; MAP3K11; FGF23	2264; 5594; 284; 3667; 1439; 8315; 11221; 3563; 2263; 3690; 6709; 3815; 8074; 25759; 1445; 3568; 5595; 3717; 153090; 4296; 3561; 4763; 80824	197	180
0.00753452	0.0421184	Adipocytokine signaling pathway - Homo sapiens (human)	KEGG	path:hsa04920	PRKAB2; PTPN11; RXRG; IRS1; AKT1; JAK2; IKBKG; PPARA; STAT3; MAPK8	5781; 3717; 6258; 5599; 8517; 207; 3667; 5465; 5565; 6774	69	56
0.00755267	0.0421184	PIP3 activates AKT signaling	Reactome	R-HSA-1257604	IL1RL1; FOXO3; AKT1; INSR; LCK; INS; RPTOR; RPS6KB2; MAPKAP1; MAPK3; MAPK1; PIK3R1; IRAK1; IER3; FGFR4; SNAI1; FGFR2; ESR2; ESR1; VAV1; PTPN11; IRS1; KIT; FGF23	3630; 3643; 3654; 2264; 6615; 5594; 3667; 8870; 2309; 6199; 3815; 3932; 79109; 9173; 5295; 2099; 2263; 5781; 57521; 8074; 207; 5595; 2100; 7409	214	191
0.00755267	0.0421184	Nuclear Receptors Meta-Pathway	Wikipathways	WP2882	TGFB1; TGFB2; CDKN1C; PRDX6; FABP1; IL1B; PGD; STAT3; GADD45B; ABCB1; NR1H4; EDN2; NR1H3; TGFBR2; CDC42EP3; PPARA; SERPINB2; ESR1; GSTM1; GSTM2; HMOX1; SLC7A11; NR1I2; DNAJB1	10062; 9588; 7048; 2168; 5465; 7040; 7042; 1028; 2099; 10602; 3553; 6774; 5243; 23657; 1907; 3162; 9971; 5226; 2946; 5055; 2944; 4616; 8856; 3337	316	191
0.00783656	0.0435883	IL-17 signaling pathway - Homo sapiens (human)	KEGG	path:hsa04657	MAPK8; MMP13; IL13; MAPK14; MAPK3; MAPK1; LCN2; IKBKG; IKBKE; S100A7; IL1B; FOS; MMP1	3596; 6278; 4312; 4322; 2353; 8517; 3553; 3934; 1432; 9641; 5594; 5595; 5599	93	83
0.00793966	0.0439342	phospholipids as signalling intermediaries	BioCarta	edg1pathway	ITGB3; GNGT1; MAPK3; PRKCA; AKT1; MAPK1; PIK3R1	207; 5578; 5595; 3690; 5594; 5295; 2792	33	32
0.00793966	0.0439342	Aldosterone-regulated sodium reabsorption - Homo sapiens (human)	KEGG	path:hsa04960	PRKCA; IRS1; INS; MAPK3; INSR; MAPK1; PIK3R1	5595; 3630; 5295; 3643; 5578; 3667; 5594	37	32
0.0079785	0.0440356	Cortisol synthesis and secretion - Homo sapiens (human)	KEGG	path:hsa04927	CYP11A1; ADCY2; SCARB1; LDLR; PRKACA; GNA11; ITPR2; ITPR3; ATF6B	1388; 3949; 1583; 2767; 949; 108; 5566; 3709; 3710	64	48
0.00817757	0.0450185	Non-integrin membrane-ECM interactions	Reactome	R-HSA-3000171	TGFB1; ITGB3; LAMA3; DMD; LAMA1; PRKCA; THBS1; LAMB3	7040; 5578; 3914; 7057; 1756; 3909; 3690; 284217	42	40
0.00848848	0.0465801	JAK-STAT-Ncore	Signalink	None	PTPN11; IRAK1; PTPRC; CISH; SH2B1	1154; 3654; 25970; 5781; 5788	18	18
0.00853731	0.0465801	CD4 T cell receptor signaling	INOH	None	MAPK3; HLA-DQB1; SOS2; FOS; VAV1; CARD11; PIK3R1; AKT1; MAPK1; PSMA6; IKBKG; PSMB9; PSMA5; ITPR3; MAPK8; LCK; UBE2V1	207; 5594; 5687; 5698; 2353; 6655; 5295; 3710; 3932; 5686; 8517; 5599; 84433; 3119; 5595; 7335; 7409	130	122
0.00854801	0.0465801	Integrated Breast Cancer Pathway	Wikipathways	WP1984	ANXA1; RHO; ESR1; CDC25A; IRS1; MAPK1; VEGFA; HMGCR; ABL1; PLK3	1263; 2099; 3667; 993; 25; 301; 3156; 6010; 5594; 7422	66	57
0.00854801	0.0465801	Endometrial cancer - Homo sapiens (human)	KEGG	path:hsa05213	SOS2; MAPK3; GADD45B; BAK1; FOXO3; AKT1; MAPK1; PIK3R1; APC2; DDB2	2309; 4616; 5295; 10297; 578; 207; 5594; 5595; 1643; 6655	58	57
0.00861028	0.0468007	Lipid Metabolism Pathway	Wikipathways	WP3965	PRKAB2; AKT1; PRKACA; PRKAR1B; PLIN1; ABHD5	5566; 207; 5346; 5565; 51099; 5575	29	25
0.00863499	0.0468165	TGF-beta Signaling Pathway	Wikipathways	WP366	TGFB1; ITGB3; CCNB2; TGFBR2; APP; FOS; THBS1; MAPK14; AKT1; MAPK1; COL1A2; PIK3R1; STAMBPL1; CITED1; MMP1; BCAR1; MAPK8; CAV1	7057; 9564; 7040; 7048; 4435; 5594; 5599; 1432; 3690; 857; 9133; 57559; 2353; 5295; 1278; 4312; 207; 351	132	132
0.00879713	0.0473025	Human Thyroid Stimulating Hormone (TSH) signaling pathway	Wikipathways	WP2032	IGF1R; STAT3; STAT1; ADCY2; MAPK3; FOS; MAPK14; AKT1; MAPK1; JAK2; PIK3R1	3717; 1432; 207; 5295; 3480; 108; 5595; 5594; 6774; 6772; 2353	66	66
0.00879713	0.0473025	Biological oxidations	Reactome	R-HSA-211859	CYP11A1; CYB5R3; GSTM1; GSTM2; POR; NR1H4; FDXR; CYP11B2; AKR7A2; FDX1; CNDP2	5447; 1727; 2230; 1583; 2232; 2944; 55748; 9971; 2946; 1585; 8574	231	66
0.00879713	0.0473025	EGFR Inhibitor Pathway, Pharmacodynamics	PharmGKB	PA162356267	STAT3; STAT1; SHC2; FOS; PRKCA; MRAS; AKT1; MAPK1; PIK3R1; MAPK8; MAPK3	22808; 25759; 5295; 2353; 6774; 5578; 207; 5594; 5595; 5599; 6772	67	66
0.00881275	0.0473025	Aldosterone synthesis and secretion - Homo sapiens (human)	KEGG	path:hsa04925	CYP11A1; ADCY2; PRKCA; ITPR3; LDLR; PRKACA; GNA11; ITPR2; CYP11B2; ATF6B; ATF1; SCARB1	1583; 1585; 108; 3709; 3710; 2767; 1388; 3949; 949; 5566; 5578; 466	96	75
0.00914858	0.0489825	Folate Metabolism	Wikipathways	WP176	F7; SCARB1; SOD1; INSR; SAA1; INS; LDLR; IL1B; CAT	6647; 3949; 3630; 949; 6288; 2155; 3643; 847; 3553	66	49
0.00925467	0.0491826	il 3 signaling pathway	BioCarta	il3pathway	CSF2RB; IL3RA; JAK2; FOS	3717; 1439; 2353; 3563	12	12
0.00925467	0.0491826	Advanced glycosylation endproduct receptor signaling	Reactome	R-HSA-879415	MAPK3; APP; MAPK1; SAA1	5594; 5595; 6288; 351	13	12
0.00925467	0.0491826	Phytochemical activity on NRF2 transcriptional activation	Wikipathways	WP3	PRKCA; MAPK8; HMOX1; SLC7A11	5599; 5578; 23657; 3162	15	12
0.00944779	0.0496739	EPO signaling pathway	PID	epopathway	STAT1; PTPN11; MAPK14; JAK2; PIK3R1; MAPK8; BCL2	596; 6772; 5781; 5599; 1432; 5295; 3717	33	33
0.00944779	0.0496739	role of egf receptor transactivation by gpcrs in cardiac hypertrophy	BioCarta	cardiacegfpathway	FOS; PRKCA; MAPK3; MAPK1; IKBKG; GNGT1; GNA11	2767; 5578; 5595; 8517; 2353; 5594; 2792	33	33
0.00951708	0.0496739	Plasma membrane estrogen receptor signaling	PID	er_nongenomic_pathway	IGF1R; ESR2; ESR1; AKT1; GNA15; PIK3R1; GNA11; BCAR1	207; 9564; 2767; 3480; 2769; 2100; 5295; 2099	42	41
0.00951708	0.0496739	Fc Epsilon Receptor I Signaling in Mast Cells	SMPDB	SMP00358	FCER1G; PRKCA; IL13; MAPK14; AKT1; MAPK1; PIK3R1; MAPK8	2207; 5295; 5578; 207; 5599; 1432; 5594; 3596	42	41
0.00951708	0.0496739	Cardiac Progenitor Differentiation	Wikipathways	WP2406	TGFB1; TNNT2; SIRPA; KIT; MAPK14; INHBA; INS; KDR	3791; 3630; 7139; 140885; 3815; 3624; 7040; 1432	53	41
0.00951708	0.0496739	Vitamin B12 Metabolism	Wikipathways	WP1533	F7; SCARB1; SOD1; INSR; SAA1; INS; LDLR; IL1B	6647; 3949; 3630; 949; 6288; 2155; 3643; 3553	51	41
0.00955535	0.0496739	MyD88 cascade initiated on plasma membrane	Reactome	R-HSA-975871	FBXW11; PELI1; FOS; APP; SAA1; MAPK14; MAPK3; MAPK1; IKBKG; UBE2V1; MAPK8; IRAK1; ATF1	3654; 6288; 5594; 23291; 57162; 2353; 466; 8517; 5599; 5595; 351; 1432; 7335	87	85
0.00955535	0.0496739	Toll Like Receptor 10 (TLR10) Cascade	Reactome	R-HSA-168142	FBXW11; PELI1; FOS; APP; SAA1; MAPK14; MAPK3; MAPK1; IKBKG; UBE2V1; MAPK8; IRAK1; ATF1	3654; 6288; 5594; 23291; 57162; 2353; 466; 8517; 5599; 5595; 351; 1432; 7335	87	85
0.00955535	0.0496739	Toll Like Receptor 5 (TLR5) Cascade	Reactome	R-HSA-168176	FBXW11; PELI1; FOS; APP; SAA1; MAPK14; MAPK3; MAPK1; IKBKG; UBE2V1; MAPK8; IRAK1; ATF1	3654; 6288; 5594; 23291; 57162; 2353; 466; 8517; 5599; 5595; 351; 1432; 7335	87	85
0.00966296	0.0499912	HDR through Homologous Recombination (HRR)	Reactome	R-HSA-5685942	BRCA1; EXO1; WRN; MRE11; ATM; RFC3; POLD1; ATR; NBN; RFC4	545; 472; 7486; 5983; 9156; 5424; 4683; 672; 4361; 5984	69	58
0.00966296	0.0499912	Downstream signaling in na&#xef;ve CD8+ T cells	PID	cd8tcrdownstreampathway	NFATC1; GZMB; FOS; PRKCA; IL2RG; MAPK3; MAPK1; FASLG; MAPK8; PTPN7	5578; 3002; 5595; 4772; 5599; 2353; 5594; 3561; 5778; 356	69	58
0.00978181	0.0504845	Glucocorticoid receptor regulatory network	PID	reg_gr_pathway	POU1F1; NFATC1; STAT1; MAPK3; IL13; MAPK14; AKT1; MAPK1; PRKACA; MAPK8; FOS; MMP1	207; 4312; 6772; 3596; 5595; 4772; 5566; 5599; 2353; 5449; 1432; 5594	80	76
0.00982915	0.0505518	EGFR1	NetPath	Pathway_EGFR1	ACTA2; CAVIN1; TOM1; MT-CO2; MAPK14; AKT1; INSR; CLTA; PTPN11; ABL1; APLP2; KRT8; GSN; YWHAZ; ABL2; STAT3; CSK; STAT1; MAPK3; MAPK1; JAK2; PIK3R1; MAPK8; CAV1; ANXA1; SIRPA; FOS; PRKCA; PRKCD; LDLR; SH2B1; BCAR1; SOS2; PTPN18; PTPRR; ACTN4; VAV1; APP; KIT; ADAM9; CYLD; ATF1; LCK; BCL2	3643; 5578; 207; 334; 1540; 26469; 2934; 3717; 9564; 5595; 3856; 351; 59; 5801; 6772; 2353; 81; 3932; 6774; 3949; 7409; 284119; 4513; 1432; 5580; 857; 10043; 301; 25; 25970; 8754; 5594; 140885; 27; 3815; 6655; 5295; 596; 5781; 466; 5599; 1211; 1445; 7534	457	415
0.00984195	0.0505518	Renal cell carcinoma - Homo sapiens (human)	KEGG	path:hsa05211	TGFB1; TGFB2; TGFB3; TFE3; MAPK3; PTPN11; AKT1; MAPK1; VEGFA; PIK3R1; SOS2	7040; 7042; 7043; 5781; 5295; 7030; 207; 5594; 5595; 6655; 7422	69	67
0.010444	0.0532627	Angiopoietin receptor Tie2-mediated signaling	PID	angiopoietinreceptor_pathway	MAPK3; PTPN11; ITGA5; MAPK14; AKT1; MAPK1; PIK3R1; MAPK8; ANGPT1	207; 5781; 5594; 5595; 5599; 1432; 3678; 284; 5295	50	50
0.0105066	0.0532627	Resolution of D-loop Structures through Holliday Junction Intermediates	Reactome	R-HSA-5693568	BRCA1; EXO1; WRN; MRE11; ATM; NBN	472; 7486; 4683; 672; 9156; 4361	34	26
0.0105066	0.0532627	RXR and RAR heterodimerization with other nuclear receptor	PID	rxr_vdr_pathway	TGFB1; RXRG; PPARA; NR1H4; BCL2; NR1H3	596; 7040; 10062; 9971; 6258; 5465	26	26
0.0105066	0.0532627	links between pyk2 and map kinases	BioCarta	pyk2pathway	PRKCA; MAPK14; MAPK3; MAPK1; MAPK8; BCAR1	5578; 9564; 5595; 5599; 5594; 1432	26	26
0.0105186	0.0532627	CXCR4-mediated signaling events	PID	cxcr4_pathway	STAT3; CSK; STAT1; VAV1; PAG1; PTPN11; MAPKAP1; AKT1; JAK2; PIK3R1; PTPRC; BCAR1; LCK	207; 79109; 3932; 6772; 55824; 5295; 3717; 5788; 9564; 5781; 1445; 6774; 7409	87	86
0.0105186	0.0532627	TRAF6 mediated induction of NFkB and MAP kinases upon TLR7/8 or 9 activation	Reactome	R-HSA-975138	FBXW11; PELI1; FOS; APP; SAA1; MAPK14; MAPK3; MAPK1; IKBKG; UBE2V1; MAPK8; IRAK1; ATF1	3654; 6288; 5594; 23291; 57162; 2353; 466; 8517; 5599; 5595; 351; 1432; 7335	88	86
0.0108194	0.0543255	cGMP-PKG signaling pathway - Homo sapiens (human)	KEGG	path:hsa04022	NFATC1; ATP2A2; ADCY2; AKT1; SLC25A4; IRS1; INS; KCNMA1; INSR; MAPK1; TRPC6; OPRD1; GNA11; ITPR2; ITPR3; ATF6B; ADRB2; MAPK3	3630; 7225; 3643; 3667; 108; 3709; 3710; 154; 4772; 3778; 2767; 207; 291; 1388; 4985; 5594; 5595; 488	163	135
0.0108297	0.0543255	Imatinib and Chronic Myeloid Leukemia	Wikipathways	WP3640	ABL1; FOXO3; ABCB1; FLT1; KIT	25; 2309; 3815; 5243; 2321	21	19
0.0108297	0.0543255	Effects of PIP2 hydrolysis	Reactome	R-HSA-114508	ITPR2; ITPR3; DGKA; TRPC6; PRKCD	1606; 3709; 7225; 5580; 3710	27	19
0.0108297	0.0543255	Negative regulators of DDX58/IFIH1 signaling	Reactome	R-HSA-936440	UBA7; DDX58; MAVS; HERC5; IKBKE	23586; 9641; 51191; 57506; 7318	23	19
0.0108856	0.0544786	Notch Signaling Pathway	Wikipathways	WP61	STAT3; RBPJ; NOTCH2; AKT1; JAK2; PIK3R1; MAGEA1; JAG1; HEY2; LCK	5295; 3717; 4100; 3516; 182; 207; 23493; 3932; 6774; 4853	61	59
0.0109797	0.0546948	B cell receptor signaling pathway - Homo sapiens (human)	KEGG	path:hsa04662	NFATC1; SOS2; FOS; VAV1; CARD11; AKT1; MAPK1; IKBKG; PIK3R1; CD79B; MAPK3	207; 5295; 4772; 8517; 2353; 974; 84433; 5594; 5595; 7409; 6655	71	68
0.0109797	0.0546948	Glioma - Homo sapiens (human)	KEGG	path:hsa05214	IGF1R; SOS2; SHC2; MAPK3; PRKCA; GADD45B; BAK1; AKT1; MAPK1; PIK3R1; DDB2	4616; 3480; 5295; 25759; 578; 5578; 207; 5594; 5595; 1643; 6655	71	68
0.0111536	0.0551843	Kaposi sarcoma-associated herpesvirus infection - Homo sapiens (human)	KEGG	path:hsa05167	NFATC1; EIF2AK2; STAT3; GNGT1; STAT1; MAPK3; IRF9; VEGFA; BAK1; MAPK14; AKT1; MAPK1; JAK2; IKBKG; PIK3R1; IKBKE; ITPR2; ITPR3; MAPK8; FOS; IFNGR1	578; 6772; 6774; 3710; 3717; 10379; 4772; 5295; 207; 2792; 3709; 7422; 5595; 2353; 5599; 8517; 3459; 1432; 9641; 5594; 5610	186	166
0.0111551	0.0551843	Genotoxicity pathway	Wikipathways	WP4286	ACTA2; PRKAB2; BLOC1S2; PLK3; TRIAP1; RRM2B; DDB2	1263; 5565; 50484; 51499; 59; 1643; 282991	64	34
0.0111551	0.0551843	toll-like receptor pathway	BioCarta	tollpathway	FOS; EIF2AK2; MAPK14; IKBKG; PPARA; MAPK8; IRAK1	3654; 8517; 5599; 5610; 2353; 1432; 5465	35	34
0.0114197	0.0554708	TFs Regulate miRNAs related to cardiac hypertrophy	Wikipathways	WP1559	AKT1; STAT3; TGFB1	207; 6774; 7040	13	7
0.0114197	0.0554708	Hyaluronan uptake and degradation	Reactome	R-HSA-2160916	HMMR; CD44; GUSB	960; 2990; 3161	10	7
0.0114197	0.0554708	Pregnenolone biosynthesis	Reactome	R-HSA-196108	FDXR; CYP11A1; FDX1	1583; 2232; 2230	12	7
0.0114197	0.0554708	IL-3 signaling	INOH	None	CSF2RB; IL3RA; JAK2	3717; 1439; 3563	7	7
0.0114197	0.0554708	Imatinib Pathway, Pharmacokinetics/Pharmacodynamics	PharmGKB	PA164713427	ABL1; ABCB1; KIT	3815; 25; 5243	11	7
0.0114197	0.0554708	DDX1 as a regulatory component of the Drosha microprocessor	Wikipathways	WP2942	MRE11; ATM; NBN	4361; 4683; 472	7	7
0.0114197	0.0554708	Non-homologous end joining	Wikipathways	WP438	MRE11; XRCC6; PRKDC	5591; 2547; 4361	7	7
0.0114197	0.0554708	Nifedipine Activity	Wikipathways	WP259	MAPK1; KDR; SOD1	5594; 6647; 3791	8	7
0.0118725	0.0575403	Apoptosis-related network due to altered Notch3 in ovarian cancer	Wikipathways	WP2864	IL7R; APP; THBS1; AKT1; MAPK1; IER3; ABL1; CARD14; ERN1	79092; 25; 3575; 7057; 207; 5594; 8870; 2081; 351	53	51
0.0120557	0.0581653	T cell receptor signaling pathway - Homo sapiens (human)	KEGG	path:hsa04660	NFATC1; CD40LG; MAPK3; FOS; VAV1; CARD11; MAPK14; AKT1; MAPK1; PTPRC; IKBKG; PIK3R1; LCK; SOS2	4772; 5295; 207; 7409; 2353; 8517; 3932; 1432; 5788; 959; 84433; 5594; 5595; 6655	101	97
0.0120557	0.0581653	B Cell Receptor Signaling Pathway	Wikipathways	WP23	PTPN18; VAV1; CARD11; PRKCD; LCK; MAPK14; AKT1; MAPK1; PTPRC; IKBKG; PIK3R1; MAPK8; CD79B; PTPN11	5580; 5594; 5599; 8517; 1432; 84433; 974; 5781; 5788; 5295; 7409; 207; 3932; 26469	98	97
0.012222	0.0587041	Fc-epsilon receptor I signaling in mast cells	PID	fcer1pathway	FCER1G; FOS; VAV1; PTPN11; AKT1; MAPK1; IKBKG; PIK3R1; MAPK8; MAPK3	207; 5781; 5594; 5595; 5599; 2353; 8517; 5295; 2207; 7409	62	60
0.012222	0.0587041	Neurotrophic factor-mediated Trk receptor signaling	PID	trkrpathway	NTF3; STAT3; SHC2; PTPN11; NTRK3; MAPK3; MAPK1; PIK3R1; SH2B1; ABL1	25759; 5781; 5595; 25; 5594; 4908; 25970; 6774; 4916; 5295	63	60
0.0125944	0.0594459	melanocyte development and pigmentation pathway	BioCarta	melanocytepathway	KIT; MAPK3; MAPK1; BCL2	596; 5594; 5595; 3815	13	13
0.0125944	0.0594459	DNA-PK pathway in nonhomologous end joining	PID	dnapk_pathway	LIG4; PRKDC; DCLRE1C; XRCC6	3981; 2547; 64421; 5591	13	13
0.0125944	0.0594459	Homologous recombination	Wikipathways	WP186	MRE11; ATM; NBN; POLD1	4361; 4683; 472; 5424	13	13
0.0125944	0.0594459	multiple antiapoptotic pathways from igf-1r signaling lead to bad phosphorylation	BioCarta	igf1rpathway	MAPK3; IGF1R; IRS1; PIK3R1	5295; 5595; 3480; 3667	13	13
0.0125944	0.0594459	MFAP5-mediated ovarian cancer cell motility and invasiveness	Wikipathways	WP3301	MAPK3; ITGB3; MAPK1; ITPR3	5594; 5595; 3690; 3710	13	13
0.0125944	0.0594459	il 6 signaling pathway	BioCarta	il6pathway	STAT3; PTPN11; JAK2; IL6R	5781; 3717; 3570; 6774	13	13
0.0126705	0.0594459	MyD88 dependent cascade initiated on endosome	Reactome	R-HSA-975155	FBXW11; PELI1; FOS; APP; SAA1; MAPK14; MAPK3; MAPK1; IKBKG; UBE2V1; MAPK8; IRAK1; ATF1	3654; 6288; 5594; 23291; 57162; 2353; 466; 8517; 5599; 5595; 351; 1432; 7335	90	88
0.0126705	0.0594459	Toll Like Receptor 7/8 (TLR7/8) Cascade	Reactome	R-HSA-168181	FBXW11; PELI1; FOS; APP; SAA1; MAPK14; MAPK3; MAPK1; IKBKG; UBE2V1; MAPK8; IRAK1; ATF1	3654; 6288; 5594; 23291; 57162; 2353; 466; 8517; 5599; 5595; 351; 1432; 7335	90	88
0.0126811	0.0594459	Resolution of D-Loop Structures	Reactome	R-HSA-5693537	BRCA1; EXO1; WRN; MRE11; ATM; NBN	472; 9156; 7486; 4683; 672; 4361	36	27
0.0126811	0.0594459	Interleukin receptor SHC signaling	Reactome	R-HSA-912526	CSF2RB; IL5RA; IL2RG; JAK2; PIK3R1; IL3RA	3568; 3563; 3561; 5295; 3717; 1439	27	27
0.0126811	0.0594459	Molecules associated with elastic fibres	Reactome	R-HSA-2129379	TGFB1; ITGB3; TGFB3; TGFB2; MFAP2; FBLN5	4237; 7043; 3690; 7042; 10516; 7040	31	27
0.0130753	0.0607634	IL1-mediated signaling events	PID	il1pathway	IL1R2; IKBKG; PIK3R1; UBE2V1; MAPK8; IRAK1; IL1B	3654; 8517; 5599; 7850; 3553; 7335; 5295	36	35
0.0130753	0.0607634	Phase I - Functionalization of compounds	Reactome	R-HSA-211945	CYP11A1; CYB5R3; POR; NR1H4; FDXR; CYP11B2; FDX1	5447; 2230; 2232; 1727; 9971; 1583; 1585	109	35
0.0130753	0.0607634	MAPK6/MAPK4 signaling	Reactome	R-HSA-5687128	CDC42EP3; CDC42EP2; DNAJB1; CDC14A; FOXO3; RAG1; PRKACA	8556; 5896; 3337; 5566; 10602; 10435; 2309	39	35
0.0130753	0.0607634	PPAR signaling pathway	Wikipathways	WP3942	RXRG; NR1H3; FABP1; PPARA; UCP1; PLIN1; MMP1	10062; 5346; 4312; 7350; 5465; 6258; 2168	68	35
0.0131397	0.0607993	TRIF(TICAM1)-mediated TLR4 signaling	Reactome	R-HSA-937061	FBXW11; FOS; PTPN11; SAA1; MAPK14; MAPK3; MAPK1; IKBKG; IKBKE; UBE2V1; MAPK8; IRAK1; ATF1; APP	3654; 6288; 5594; 23291; 2353; 9641; 5781; 466; 8517; 5599; 5595; 351; 1432; 7335	101	98
0.0131397	0.0607993	MyD88-independent TLR4 cascade	Reactome	R-HSA-166166	FBXW11; FOS; PTPN11; SAA1; MAPK14; MAPK3; MAPK1; IKBKG; IKBKE; UBE2V1; MAPK8; IRAK1; ATF1; APP	3654; 6288; 5594; 23291; 2353; 9641; 5781; 466; 8517; 5599; 5595; 351; 1432; 7335	101	98
0.0131901	0.0609013	GnRH signaling pathway - Homo sapiens (human)	KEGG	path:hsa04912	SOS2; ADCY2; PRKCA; PRKCD; MAPK14; MAPK3; MAPK1; PRKACA; GNA11; ITPR2; ITPR3; MAPK8	108; 3709; 3710; 2767; 1432; 5566; 5578; 5580; 5594; 5595; 5599; 6655	93	79
0.0135761	0.0622816	Statin Pathway	Wikipathways	WP430	LDLR; LRP1; FDFT1; SCARB1; HMGCR	3949; 2222; 4035; 3156; 949	31	20
0.0135761	0.0622816	egf signaling pathway	BioCarta	egfpathway	PRKCA; MAPK8; STAT3; PIK3R1; STAT1	6772; 5578; 5295; 6774; 5599	20	20
0.0135761	0.0622816	NRF2-ARE regulation	Wikipathways	WP4357	PRKCA; INSR; MAPK8; HMOX1; SLC7A11	23657; 3162; 3643; 5578; 5599	23	20
0.0136786	0.0623524	mTOR signaling pathway	PID	mtor_4pathway	YWHAZ; RPTOR; MAPK3; PRKCA; IRS1; EEF2K; POLDIP3; MAPKAP1; AKT1; MAPK1	207; 3667; 5578; 5594; 57521; 7534; 84271; 79109; 5595; 29904	65	61
0.0136786	0.0623524	Signaling by Insulin receptor	Reactome	R-HSA-74752	PTPN11; IRS1; INS; MAPK3; INSR; MAPK1; PIK3R1; FGFR4; FGFR2; FGF23	3630; 3643; 2264; 3667; 2263; 5781; 5594; 5595; 8074; 5295	75	61
0.0136786	0.0623524	Angiogenesis overview	Wikipathways	WP1993	PRKCA; PTPN11; MAPK14; AKT1; MAPK1; VEGFA; MAPK8; ANGPT1; NRP1; KDR	3791; 5781; 284; 207; 8829; 1432; 5594; 5578; 5599; 7422	61	61
0.0145074	0.0657532	TGF-beta signaling pathway - Homo sapiens (human)	KEGG	path:hsa04350	DCN; TGFB1; TGFB2; TGFB3; INHBA; THBS1; MAPK3; MAPK1; FST; FMOD; RPS6KB2; TGFBR2	7040; 7042; 7043; 7057; 2331; 5594; 5595; 3624; 7048; 6199; 1634; 10468	85	80
0.0145165	0.0657532	a6b1 and a6b4 Integrin signaling	PID	a6b1_a6b4_integrin_pathway	YWHAZ; LAMA1; LAMA3; PRKCA; RXRG; AKT1; PIK3R1; LAMB3	207; 5578; 7534; 6258; 284217; 3914; 5295; 3909	45	44
0.0145165	0.0657532	Cytosolic sensors of pathogen-associated DNA	Reactome	R-HSA-1834949	NLRP4; MRE11; APP; TREX1; SAA1; PRKDC; IKBKG; XRCC6	11277; 5591; 2547; 8517; 6288; 351; 147945; 4361	51	44
0.0150016	0.0676697	Fc epsilon receptor (FCERI) signaling	Reactome	R-HSA-2454202	NFATC1; FOS; VAV1; CARD11; MAPK3; MAPK1; IKBKG; PIK3R1; ITPR2; ITPR3; MAPK8	5594; 2353; 5295; 3710; 3709; 4772; 8517; 5599; 84433; 5595; 7409	150	71
0.0151527	0.0676697	EGF	INOH	None	YWHAZ; SOS2; SHC2; MAPK3; MAPK1; MAPK8	5595; 5599; 7534; 5594; 6655; 25759	28	28
0.0151527	0.0676697	Mineral absorption - Homo sapiens (human)	KEGG	path:hsa04978	MT1G; SLC40A1; SLC9A3; HMOX1; TRPM7; ATP7A	6550; 538; 54822; 4495; 3162; 30061	51	28
0.0151527	0.0676697	ISG15 antiviral mechanism	Reactome	R-HSA-1169408	DDX58; STAT1; UBA7; EIF2AK2; MAPK3; HERC5	6772; 5595; 5610; 23586; 51191; 7318	30	28
0.0151527	0.0676697	Antiviral mechanism by IFN-stimulated genes	Reactome	R-HSA-1169410	DDX58; STAT1; UBA7; EIF2AK2; MAPK3; HERC5	6772; 5595; 5610; 23586; 51191; 7318	30	28
0.0151603	0.0676697	hiv-1 nef: negative effector of fas and tnf	BioCarta	hivnefpathway	LMNB1; SPTAN1; PRKCD; PRKDC; FASLG; MAPK8; BCL2; APAF1; GSN	596; 4001; 5591; 2934; 317; 5599; 6709; 5580; 356	53	53
0.0151603	0.0676697	Role of Calcineurin-dependent NFAT signaling in lymphocytes	PID	nfat_3pathway	YWHAZ; NFATC1; PRKCA; PRKCD; MAPK14; MAPK3; PRKACA; MAPK8; BCL2	596; 5578; 5595; 4772; 5566; 5599; 7534; 1432; 5580	56	53
0.0152218	0.0678035	Activation of ATR in response to replication stress	Reactome	R-HSA-176187	RFC4; ORC4; ORC2; RFC3; MCM7; ATR; CDC25A	545; 5000; 993; 4999; 5983; 5984; 4176	37	36
0.0157342	0.0691569	DNA Double-Strand Break Repair	Reactome	R-HSA-5693532	BRCA1; EXO1; WRN; RFC4; ATM; RFC3; PRKDC; LIG4; POLD1; ATR; NBN; MRE11; ABL1; MAPK8; DCLRE1C; XRCC6	5591; 2547; 5984; 4683; 3981; 472; 25; 7486; 5599; 9156; 5424; 672; 545; 64421; 5983; 4361	169	120
0.0157512	0.0691569	Glucocorticoid and Mineralcorticoid Metabolism	Wikipathways	WP237	CYP11B2; CYP11A1	1585; 1583	8	3
0.0157512	0.0691569	Aromatase Inhibitor Pathway (Breast Cell), Pharmacodynamics	PharmGKB	PA145011120	ESR2; ESR1	2099; 2100	4	3
0.0157512	0.0691569	Mitochondrial iron-sulfur cluster biogenesis	Reactome	R-HSA-1362409	FDXR; FDX1	2232; 2230	13	3
0.0157512	0.0691569	Recognition and association of DNA glycosylase with site containing an affected purine	Reactome	R-HSA-110330	MPG; OGG1	4350; 4968	3	3
0.0157512	0.0691569	Cleavage of the damaged purine	Reactome	R-HSA-110331	MPG; OGG1	4350; 4968	3	3
0.0157512	0.0691569	Depurination	Reactome	R-HSA-73927	MPG; OGG1	4350; 4968	3	3
0.0159223	0.0697656	Degradation of the extracellular matrix	Reactome	R-HSA-1474228	DCN; LAMA3; MMP13; COL18A1; CD44; COL14A1; ADAM9; NID1; MMP8; SPOCK3; LAMB3; MMP1	4312; 1634; 4811; 3914; 7373; 4317; 80781; 3909; 50859; 8754; 4322; 960	105	81
0.0165434	0.0703987	RAGE	NetPath	Pathway_RAGE	FOXO3; STAT3; MAPK3; PRKCD; MAPK14; AKT1; MAPK1; MAPK8	207; 5595; 5594; 1432; 6774; 5580; 2309; 5599	45	45
0.0165434	0.0703987	PDGF	INOH	None	SOS2; SHC2; MAPK3; PTPN11; AKT1; MAPK1; PIK3R1; MAPK8	207; 5781; 5595; 5599; 5594; 6655; 5295; 25759	45	45
0.0165434	0.0703987	Nucleotide-binding domain, leucine rich repeat containing receptor (NLR) signaling pathways	Reactome	R-HSA-168643	MAPK14; MEFV; CYLD; IKBKG; UBE2V1; PSTPIP1; IRAK1; BCL2	596; 3654; 9051; 8517; 1432; 7335; 4210; 1540	47	45
0.0165434	0.0703987	Regulation of Microtubule Cytoskeleton	Wikipathways	WP2038	STAT3; CLASP1; PRKCA; AKT1; PRKACA; RHO; ABL1; F2RL2	23332; 25; 5566; 2151; 207; 6010; 5578; 6774	46	45
0.016615	0.0703987	apoptotic signaling in response to dna damage	BioCarta	chemicalpathway	AKT1; ATM; APAF1; BCL2	596; 317; 207; 472	14	14
0.016615	0.0703987	Leucine Stimulation on Insulin Signaling	SMPDB	SMP00682	AKT1; INSR; IRS1; INS	3667; 3643; 207; 3630	15	14
0.016615	0.0703987	Transcriptional regulation by the AP-2 (TFAP2) family of transcription factors	Wikipathways	WP4086	ESR1; MYBL2; VEGFA; KIT	3815; 7422; 4605; 2099	14	14
0.016615	0.0703987	repression of pain sensation by the transcriptional regulator dream	BioCarta	dreampathway	OPRK1; MAPK3; PRKAR1B; FOS	4986; 5595; 5575; 2353	15	14
0.016615	0.0703987	Golgi Cisternae Pericentriolar Stack Reorganization	Reactome	R-HSA-162658	CCNB2; CCNB1; MAPK1; MAPK3	5594; 891; 9133; 5595	14	14
0.016615	0.0703987	Prolactin receptor signaling	Reactome	R-HSA-1170546	PRLR; PTPN11; JAK2; SH2B1	5781; 25970; 3717; 5618	14	14
0.016615	0.0703987	Regulation of IFNG signaling	Reactome	R-HSA-877312	PTPN11; JAK2; IFNGR1; STAT1	6772; 5781; 3459; 3717	14	14
0.016615	0.0703987	Interleukin-1 family signaling	Wikipathways	WP1839	ALOX5; PTPN18; PTPN7; PTPN11	26469; 5778; 240; 5781	15	14
0.0167553	0.0703987	Calmodulin induced events	Reactome	R-HSA-111933	PRKCA; PRKACA; PRKCD; ADCY2; PRKAR1B	108; 5578; 5566; 5580; 5575	26	21
0.0167553	0.0703987	CaM pathway	Reactome	R-HSA-111997	PRKCA; PRKACA; PRKCD; ADCY2; PRKAR1B	108; 5578; 5566; 5580; 5575	26	21
0.0167553	0.0703987	cell cycle: g2/m checkpoint	BioCarta	g2pathway	BRCA1; CCNB1; ATM; ATR; PRKDC	672; 545; 891; 472; 5591	21	21
0.0167553	0.0703987	miRNA targets in ECM and membrane receptors	Wikipathways	WP2911	COL5A3; COL5A1; COL1A2; COL6A2; THBS1	1289; 7057; 1292; 1278; 50509	44	21
0.0167553	0.0703987	glycolysis	HumanCyc	PWY66-400	HK3; TPI1; PFKM; GCK; PGK1	5230; 7167; 2645; 3101; 5213	25	21
0.0167553	0.0703987	NGF	INOH	None	MAPK3; MAPK1; PRKCD; SHC2; SOS2	5594; 5580; 5595; 6655; 25759	21	21
0.0167553	0.0703987	how progesterone initiates the oocyte maturation	BioCarta	mprpathway	MAPK3; CCNB1; MAPK1; GNGT1; PRKAR1B	5595; 5594; 891; 5575; 2792	23	21
0.0167553	0.0703987	Signal transduction by L1	Reactome	R-HSA-445144	MAPK3; ITGB3; MAPK1; NRP1; ITGA5	8829; 5594; 5595; 3690; 3678	22	21
0.0167553	0.0703987	Laminin interactions	Reactome	R-HSA-3000157	COL18A1; LAMA1; LAMB3; LAMA3; NID1	80781; 3914; 3909; 284217; 4811	23	21
0.0169322	0.070775	Interferon Signaling	Reactome	R-HSA-913531	DDX58; HERC5; STAT1; MAPK3; TRIM3; PTPN11; EIF2AK2; PRKCD; UBA7; JAK2; IFNGR1; CD44; HLA-DQB1; USP18; TRIM2; IRF9	23321; 5580; 6772; 11274; 3717; 7318; 5781; 23586; 3119; 3459; 5595; 5610; 10379; 51191; 10612; 960	158	121
0.0169768	0.070775	Androgen Receptor Network in Prostate Cancer	Wikipathways	WP2263	STAT3; FOS; CDC25A; MAPK14; MAPK3; MAPK1; PTPN11; MAPK8; ATF1; ARID1A	993; 466; 8289; 5595; 1432; 5594; 6774; 5599; 5781; 2353	72	63
0.0169768	0.070775	MAP kinase activation	Reactome	R-HSA-450294	FBXW11; FOS; MAPK14; MAPK3; MAPK1; IKBKG; UBE2V1; MAPK8; IRAK1; ATF1	3654; 5595; 466; 8517; 5599; 2353; 5594; 23291; 7335; 1432	65	63
0.0169768	0.070775	Interleukin-17 signaling	Reactome	R-HSA-448424	FBXW11; FOS; MAPK14; MAPK3; MAPK1; IKBKG; UBE2V1; MAPK8; IRAK1; ATF1	3654; 5595; 466; 8517; 5599; 2353; 5594; 23291; 7335; 1432	65	63
0.0170348	0.0708795	EGF-Ncore	Signalink	None	DUSP16; SIRPA; PRKCA; PTPN11; DUSP10; PRKACA; DUSP22; IRAK1; MAPK8IP1	9479; 5781; 5566; 3654; 5578; 80824; 11221; 56940; 140885	57	54
0.0172732	0.0709092	Role of ABL in ROBO-SLIT signaling	Reactome	R-HSA-428890	ABL1; ABL2; CLASP1	27; 25; 23332	8	8
0.0172732	0.0709092	Terminal pathway of complement	Reactome	R-HSA-166665	C8A; C6; C5	731; 729; 727	8	8
0.0172732	0.0709092	Hyaluronan metabolism	Reactome	R-HSA-2142845	HMMR; CD44; GUSB	960; 2990; 3161	12	8
0.0172732	0.0709092	Glutathione metabolism	Wikipathways	WP100	GSTM1; IDH1; GSTM2	3417; 2946; 2944	20	8
0.0172732	0.0709092	Drug Induction of Bile Acid Pathway	Wikipathways	WP2289	NR1H4; NR1I2; ABCB1	5243; 9971; 8856	17	8
0.0172732	0.0709092	regulation of map kinase pathways through dual specificity phosphatases	BioCarta	dsppathway	MAPK14; MAPK3; MAPK8	5595; 1432; 5599	9	8
0.0172732	0.0709092	cell to cell adhesion signaling	BioCarta	cell2cellpathway	PTPN11; BCAR1; CSK	5781; 9564; 1445	8	8
0.0176076	0.0720067	IL2 signaling events mediated by PI3K	PID	il2_pi3kpathway	IL2RG; PTPN11; FOXO3; AKT1; PIK3R1; LCK; BCL2	596; 207; 3932; 5781; 3561; 5295; 2309	37	37
0.0176076	0.0720067	PPAR signaling pathway - Homo sapiens (human)	KEGG	path:hsa03320	RXRG; NR1H3; FABP1; PPARA; UCP1; PLIN1; MMP1	5465; 7350; 10062; 4312; 5346; 6258; 2168	74	37
0.0176758	0.0721482	Epstein-Barr virus infection - Homo sapiens (human)	KEGG	path:hsa05169	MAPK14; AKT1; IKBKG; IKBKE; DDX58; STAT3; STAT1; RBPJ; HLA-DQB1; PIK3R1; DDB2; MAPK8; IRAK1; APAF1; CD44; IRF9; EIF2AK2; BAK1; ITGAL; MAVS; GADD45B; BCL2	4616; 23586; 3119; 578; 3654; 596; 3683; 1643; 6772; 6774; 10379; 57506; 5295; 207; 5599; 317; 8517; 1432; 9641; 3516; 960; 5610	201	184
0.0179394	0.0730853	RUNX2 regulates bone development	Reactome	R-HSA-8941326	MAPK3; CBFB; COL1A1; ABL1; MAPK1; HEY2	1277; 5595; 25; 23493; 5594; 865	32	29
0.0179772	0.0731003	Toll Like Receptor 9 (TLR9) Cascade	Reactome	R-HSA-168138	FBXW11; PELI1; FOS; APP; SAA1; MAPK14; MAPK3; MAPK1; IKBKG; UBE2V1; MAPK8; IRAK1; ATF1	3654; 6288; 5594; 23291; 57162; 2353; 466; 8517; 5599; 5595; 351; 1432; 7335	94	92
0.0182408	0.0740322	Interleukin-1 family signaling	Reactome	R-HSA-446652	FBXW11; PELI1; IL1RL1; APP; SAA1; IL37; IKBKG; UBE2V1; IL1B; IRAK1; IL1R2	57162; 23291; 7850; 8517; 6288; 3654; 351; 3553; 7335; 9173; 27178	77	73
0.0185087	0.0749777	TNFalpha	NetPath	Pathway_TNFalpha	FBXW11; MAPK14; AKT1; ZFAND5; POLR1C; IKBKG; FANCD2; IKBKE; CAV1; YWHAZ; NLRP4; STAT1; MAPK3; MAPK1; PIK3R1; MAPK8; TRAF7; PRKCA; PRKCD; MCM7; CYBA; SOS2; POLR1B; PTPN11; IRS1; MAP3K11	207; 3667; 5578; 5594; 23291; 1432; 7763; 5580; 6772; 6655; 5295; 9533; 857; 1535; 9641; 5781; 8517; 5599; 2177; 84172; 4176; 5595; 84231; 7534; 4296; 147945	234	228
0.0187541	0.0755946	Generic Transcription Pathway	Reactome	R-HSA-212436	TGFB1; MT-CO2; NR2F6; MMP13; NELFB; RFC4; PLK3; ATM; ITGA5; RFC3; MAPK14; AKT1; ATR; FANCD2; ABL1; NR1D1; NR1D2; THBS1; RPTOR; UXT; MYBL2; STAT1; HNF4G; RBPJ; EXO1; TRIAP1; MAPKAP1; MAPK3; MAPK1; FANCC; NBN; GTF2H2; DDB2; RRM2B; CITED1; JAG1; APAF1; NR1H3; BRCA1; YWHAZ; CBFB; PRKAB2; FOS; WRN; MRE11; RXRG; NR1H4; VEGFA; PPARA; HEY2; NRBF2; FOXO3; CCNB1; PCGF2; ESR2; ESR1; ARID1A; HNF4A; NOTCH2; K…	207; 23493; 5983; 51499; 5565; 7040; 472; 4435; 545; 29982; 50484; 891; 6258; 2176; 8289; 25920; 7422; 79109; 7057; 1643; 182; 6772; 2353; 4683; 9971; 317; 9572; 9156; 4361; 1432; 1277; 9975; 4513; 4853; 25; 3516; 8856; 2177; 2099; 4605; 2063; 672; 2966; 10062; 5594; 3172; 2309; 3815; 7703; 5465; 5595; 5781; 7486; 57521; 2100; 865; 3678; 8409; 3683; 4322; 1263; 3174; 7534; 5984	1107	668
0.0187666	0.0755946	G beta:gamma signalling through PI3Kgamma	Reactome	R-HSA-392451	CSF2RB; IL5RA; GNGT1; IL2RG; AKT1; JAK2; PIK3R1; IL3RA	207; 3568; 3563; 3561; 5295; 3717; 1439; 2792	48	46
0.0187666	0.0755946	Malaria - Homo sapiens (human)	KEGG	path:hsa05144	TGFB1; TGFB2; TGFB3; CD40LG; THBS1; LRP1; ITGAL; IL1B	7040; 7043; 7042; 7057; 959; 4035; 3683; 3553	49	46
0.0188305	0.0757101	p53 signaling pathway - Homo sapiens (human)	KEGG	path:hsa04115	CCNB2; CCNB1; GADD45B; ATM; THBS1; RRM2B; DDB2; ATR; APAF1; BCL2	4616; 7057; 545; 9133; 50484; 317; 596; 472; 1643; 891	72	64
0.0190732	0.0765425	TCR signaling in na&#xef;ve CD8+ T cells	PID	cd8tcrpathway	CSK; PRKCA; PAG1; CARD11; VAV1; AKT1; PTPRC; IKBKG; LCK	207; 1445; 5578; 3932; 8517; 55824; 84433; 5788; 7409	56	55
0.0195338	0.0782447	Hematopoietic cell lineage - Homo sapiens (human)	KEGG	path:hsa04640	IL7R; ITGB3; CD1D; IL5RA; CD44; ITGA5; KIT; HLA-DQB1; IL3RA; IL1B; IL6R; IL1R2; IL9R	3119; 3678; 3690; 7850; 3815; 912; 960; 3553; 3563; 3568; 3570; 3575; 3581	97	93
0.020245	0.0804925	Ghrelin	NetPath	Pathway_Ghrelin	MAPK3; PRKCA; IRS1; PRKCD; AKT1; MAPK1; PIK3R1	207; 5578; 5595; 5594; 5295; 3667; 5580	39	38
0.020245	0.0804925	Signaling by moderate kinase activity BRAF mutants	Reactome	R-HSA-6802946	ITGB3; BRAP; CSK; MAP3K11; MAPK3; MAPK1; JAK2	1445; 5595; 5594; 3690; 8315; 4296; 3717	38	38
0.020245	0.0804925	Paradoxical activation of RAF signaling by kinase inactive BRAF	Reactome	R-HSA-6802955	ITGB3; BRAP; CSK; MAP3K11; MAPK3; MAPK1; JAK2	1445; 5595; 5594; 3690; 8315; 4296; 3717	38	38
0.020245	0.0804925	Copper homeostasis	Wikipathways	WP3286	SOD1; APP; ADAM9; FOXO3; AKT1; MT1G; ATP7A	2309; 6647; 4495; 207; 8754; 351; 538	55	38
0.0203924	0.0807795	Role of phospholipids in phagocytosis	Reactome	R-HSA-2029485	ITPR2; ITPR3; PRKCD; PIK3R1; IGHG1	5580; 5295; 3710; 3709; 3500	108	22
0.0203924	0.0807795	Maturity onset diabetes of the young - Homo sapiens (human)	KEGG	path:hsa04950	HNF1B; HNF4G; HNF4A; GCK; INS	6928; 3630; 3172; 3174; 2645	26	22
0.0210581	0.0826054	Mammary gland development pathway - Pregnancy and lactation (Stage 3 of 4)	Wikipathways	WP2817	TNFSF11; ESR2; ESR1; PRLR; JAK2; CAV1	3717; 8600; 2099; 857; 5618; 2100	33	30
0.0210581	0.0826054	MAPK targets/ Nuclear events mediated by MAP kinases	Reactome	R-HSA-450282	FOS; MAPK14; MAPK3; MAPK1; MAPK8; ATF1	5595; 466; 5599; 2353; 5594; 1432	31	30
0.0211897	0.0826054	Toll Like Receptor 3 (TLR3) Cascade	Reactome	R-HSA-168164	FBXW11; FOS; APP; SAA1; MAPK14; MAPK3; MAPK1; IKBKG; IKBKE; UBE2V1; MAPK8; IRAK1; ATF1	3654; 6288; 5594; 23291; 2353; 9641; 466; 8517; 5599; 5595; 351; 1432; 7335	97	94
0.0212828	0.0826054	mapkinase signaling pathway	BioCarta	mapkpathway	MAP3K11; STAT1; FOS; GCK; MAP3K13; MAPK14; MAPK3; MAPK1; MAPK8	9175; 6772; 5595; 2353; 5599; 5594; 1432; 4296; 2645	57	56
0.0213068	0.0826054	EGF-Core	Signalink	None	TGFBR2; IGF1R; SHC2; FOS; GRAP; IRS1; MAPK14; MAP3K11; MAP3K13; STK4; MAPK1; MAPK8; ATF1; MAPK3	3667; 6789; 25759; 4296; 2353; 7048; 3480; 1432; 466; 9175; 5594; 5595; 5599; 10750	105	104
0.0213535	0.0826054	telomeres telomerase cellular aging and immortality	BioCarta	telpathway	PRKCA; AKT1; XRCC6; BCL2	596; 207; 2547; 5578	15	15
0.0213535	0.0826054	il-7 signal transduction	BioCarta	il7pathway	IL2RG; LCK; PIK3R1; BCL2	596; 5295; 3932; 3561	15	15
0.0213535	0.0826054	miR-509-3p alteration of YAP1-ECM axis	Wikipathways	WP3967	SPARC; COL5A1; BCAR1; COL1A1	1289; 1277; 9564; 6678	18	15
0.0213535	0.0826054	Metabolism of steroid hormones	Reactome	R-HSA-196071	FDXR; CYP11B2; FDX1; CYP11A1	2230; 1585; 1583; 2232	33	15
0.0213535	0.0826054	Photodynamic therapy-induced NFE2L2 (NRF2) survival signaling	Wikipathways	WP3612	MAPK14; MAPK8; HMOX1; FOS	3162; 1432; 5599; 2353	23	15
0.0213535	0.0826054	Mismatch Repair	Reactome	R-HSA-5358508	POLD1; MSH3; EXO1; MSH6	4437; 2956; 9156; 5424	16	15
0.0213535	0.0826054	Osteoclast Signaling	Wikipathways	WP12	ITGB3; MAPK8; TNFSF11; TNFRSF11B	5599; 8600; 3690; 4982	16	15
0.0213535	0.0826054	SREBF and miR33 in cholesterol and lipid homeostasis	Wikipathways	WP2011	LDLR; PPARA; HMGCR; NR1H3	10062; 3949; 3156; 5465	18	15
0.0229483	0.0877798	MyD88:Mal cascade initiated on plasma membrane	Reactome	R-HSA-166058	FBXW11; PELI1; FOS; APP; SAA1; MAPK14; MAPK3; MAPK1; IKBKG; UBE2V1; MAPK8; IRAK1; ATF1	3654; 6288; 351; 5594; 23291; 57162; 2353; 466; 8517; 5599; 5595; 1432; 7335	97	95
0.0229483	0.0877798	Toll Like Receptor TLR1:TLR2 Cascade	Reactome	R-HSA-168179	FBXW11; PELI1; FOS; APP; SAA1; MAPK14; MAPK3; MAPK1; IKBKG; UBE2V1; MAPK8; IRAK1; ATF1	3654; 6288; 351; 5594; 23291; 57162; 2353; 466; 8517; 5599; 5595; 1432; 7335	97	95
0.0229483	0.0877798	Toll Like Receptor TLR6:TLR2 Cascade	Reactome	R-HSA-168188	FBXW11; PELI1; FOS; APP; SAA1; MAPK14; MAPK3; MAPK1; IKBKG; UBE2V1; MAPK8; IRAK1; ATF1	3654; 6288; 351; 5594; 23291; 57162; 2353; 466; 8517; 5599; 5595; 1432; 7335	97	95
0.0229483	0.0877798	Toll Like Receptor 2 (TLR2) Cascade	Reactome	R-HSA-181438	FBXW11; PELI1; FOS; APP; SAA1; MAPK14; MAPK3; MAPK1; IKBKG; UBE2V1; MAPK8; IRAK1; ATF1	3654; 6288; 351; 5594; 23291; 57162; 2353; 466; 8517; 5599; 5595; 1432; 7335	97	95
0.0229742	0.0877798	Adipogenesis	Wikipathways	WP236	TGFB1; STAT3; STAT1; PRLR; GADD45B; RXRG; IRS1; INS; OSM; EBF1; PPARA; UCP1; PLIN1; NR1H3	10062; 5465; 7040; 5618; 6258; 3667; 5008; 6772; 1879; 7350; 5346; 6774; 3630; 4616	131	105
0.0229773	0.0877798	RAC1-PAK1-p38-MMP2 Pathway	Wikipathways	WP3303	STAT3; MAPK3; PTPN11; MAPK14; AKT1; MAPK1; IKBKG; PIK3R1; MAPK8; ANGPT1	5295; 5599; 5781; 284; 8517; 207; 1432; 5594; 5595; 6774	68	66
0.0229773	0.0877798	NRF2 pathway	Wikipathways	WP2884	TGFBR2; TGFB2; TGFB1; PRDX6; DNAJB1; HMOX1; SLC7A11; PGD; GSTM1; GSTM2	7048; 3337; 7040; 7042; 23657; 3162; 9588; 5226; 2946; 2944	142	66
0.0231457	0.0882661	CLEC7A (Dectin-1) signaling	Reactome	R-HSA-5607764	NFATC1; FBXW11; PRKCD; IKBKG; ITPR2; ITPR3; IL1B	3709; 4772; 8517; 3553; 23291; 5580; 3710	40	39
0.0236706	0.0897892	Caspase Cascade in Apoptosis	PID	caspase_pathway	LMNB1; GZMB; SPTAN1; APP; AKT1; FASLG; BCL2; APAF1; GSN	596; 207; 4001; 2934; 3002; 351; 6709; 317; 356	57	57
0.0236706	0.0897892	Sterol Regulatory Element-Binding Proteins (SREBP) signalling	Wikipathways	WP1982	PRKAB2; SCARB1; AKT1; LDLR; PRKACA; HMGCR; INSIG1; RBP4; FDFT1	3949; 3638; 5565; 5566; 2222; 207; 5950; 3156; 949	68	57
0.0236706	0.0897892	MET in type 1 papillary renal cell carcinoma	Wikipathways	WP4205	STAT3; PIK3R1; MAPK3; PTPN11; AKT1; MAPK1; TFE3; MAPK8; SOS2	5295; 207; 5781; 7030; 5595; 5594; 6774; 6655; 5599	59	57
0.0244998	0.0909377	AKT phosphorylates targets in the nucleus	Reactome	R-HSA-198693	FOXO3; AKT1; RPS6KB2	207; 2309; 6199	9	9
0.0244998	0.0909377	E2F-enabled inhibition of pre-replication complex formation	Reactome	R-HSA-113507	CCNB1; ORC2; ORC4	891; 4999; 5000	9	9
0.0244998	0.0909377	Platinum Pathway, Pharmacokinetics/Pharmacodynamics	PharmGKB	PA150642262	GSTM1; ATP7A; SOD1	2944; 6647; 538	13	9
0.0244998	0.0909377	Transcriptional regulation by RUNX2	Wikipathways	WP4415	COL1A1; ITGA5; MMP13	3678; 4322; 1277	11	9
0.0244998	0.0909377	Type I hemidesmosome assembly	Reactome	R-HSA-446107	CD151; LAMB3; LAMA3	3909; 3914; 977	9	9
0.0244998	0.0909377	DNA Mismatch Repair	Wikipathways	WP531	POLD1; EXO1; MSH6	5424; 9156; 2956	9	9
0.0244998	0.0909377	Zidovudine Pathway, Pharmacokinetics/Pharmacodynamics	PharmGKB	PA165859361	ABCB1; POR; SLC22A11	55867; 5447; 5243	20	9
0.0245091	0.0909377	Physiological and Pathological Hypertrophy of the Heart	Wikipathways	WP1528	MAPK14; MAPK8; MAPK1; STAT3; FOS	1432; 5594; 5599; 6774; 2353	24	23
0.0245091	0.0909377	Phosphorylation of CD3 and TCR zeta chains	Reactome	R-HSA-202427	PAG1; HLA-DQB1; PTPRC; LCK; CSK	1445; 3932; 55824; 5788; 3119	30	23
0.0245091	0.0909377	Oxidative Stress	Wikipathways	WP408	MAPK14; CAT; HMOX1; FOS; SOD1	3162; 6647; 847; 1432; 2353	33	23
0.024524	0.0909377	Thrombin signalling through proteinase activated receptors (PARs)	Reactome	R-HSA-456926	MAPK3; GNA15; GNGT1; GNA11; F2RL2; MAPK1	2151; 2767; 2769; 5595; 5594; 2792	32	31
0.024524	0.0909377	Endothelin Pathways	Wikipathways	WP2197	MT-CO2; ATP2A2; PRKCA; MAPK1; ECE1; GNA15	4513; 2769; 1889; 488; 5594; 5578	33	31
0.024524	0.0909377	Syndecan-4-mediated signaling events	PID	syndecan_4_pathway	LAMA1; LAMA3; PRKCA; PRKCD; ITGA5; THBS1	5578; 7057; 3678; 3909; 284217; 5580	32	31
0.0246092	0.0910963	Integration of energy metabolism	Reactome	R-HSA-163685	PRKAB2; PRKAR1B; ADCY2; PRKCA; CACNB2; SLC25A4; GNA15; PRKACA; GNGT1; GNA11; ITPR2; ITPR3	2767; 5578; 2769; 5566; 783; 5565; 2792; 3710; 3709; 108; 291; 5575	94	86
0.0247374	0.0914134	Thyroid hormone signaling pathway - Homo sapiens (human)	KEGG	path:hsa04919	ITGB3; PFKFB2; ATP2A2; STAT1; ESR1; PRKCA; RXRG; NOTCH2; SLC16A2; AKT1; MAPK1; PRKACA; PIK3R1; MAPK3	5208; 2099; 3690; 6258; 6772; 5295; 207; 4853; 6567; 5566; 5578; 5594; 5595; 488	116	106
0.0252817	0.0931044	Primary Focal Segmental Glomerulosclerosis FSGS	Wikipathways	WP2572	TGFB1; ITGB3; JAG1; AKT1; CDKN1C; ACTN4; CD151; TRPC6; COL4A3; KRT8	1028; 81; 977; 207; 3856; 3690; 7225; 182; 7040; 1285	73	67
0.0252817	0.0931044	Regulation of insulin secretion	Reactome	R-HSA-422356	GNGT1; PRKCA; CACNB2; SLC25A4; GNA15; PRKACA; PRKAR1B; GNA11; ITPR2; ITPR3	2767; 291; 5578; 3709; 5566; 783; 2769; 5575; 3710; 2792	70	67
0.0256566	0.094323	Regulation of toll-like receptor signaling pathway	Wikipathways	WP1449	MBL2; AKT1; PELI1; STAT1; FOS; MAPK14; MAPK3; MAPK1; CYLD; CISH; PIK3R1; IKBKE; IL1B; IRAK1; MAPK8; IKBKG	3654; 3553; 1540; 1154; 5594; 5595; 8517; 5599; 9641; 1432; 6772; 2353; 5295; 57162; 207; 4153	143	127
0.0262434	0.0961511	T-Cell antigen Receptor (TCR) pathway during Staphylococcus aureus infection	Wikipathways	WP3863	CD40LG; MAPK3; AHSA1; CARD11; FOS; AKT1; PTPRC; IKBKG; LCK	959; 5788; 10598; 8517; 207; 3932; 2353; 84433; 5595	63	58
0.0262434	0.0961511	Processing of DNA double-strand break ends	Reactome	R-HSA-5693607	BRCA1; EXO1; WRN; RFC4; ATM; RFC3; ATR; NBN; MRE11	4683; 472; 7486; 9156; 545; 5983; 672; 5984; 4361	99	58
0.0263207	0.0962703	Heart Development	Wikipathways	WP1591	NFATC1; PTPN11; MAPK1; VEGFA; HAND1; VEGFB; HEY2	5781; 9421; 23493; 5594; 7422; 7423; 4772	47	40
0.0265992	0.0965194	TNF signaling pathway - Homo sapiens (human)	KEGG	path:hsa04668	RPS6KA4; MAPK3; FOS; DAB2IP; IL1B; MAPK14; AKT1; LTA; MAPK1; IKBKG; PIK3R1; MAPK8; JAG1; ATF6B	153090; 182; 5295; 207; 8986; 2353; 5599; 8517; 1388; 1432; 4049; 5594; 5595; 3553	110	107
0.0266977	0.0965194	Post-translational protein phosphorylation	Reactome	R-HSA-8957275	NUCB1; PDIA6; APP; CHGB; FBN1; GPC3; AHSG; IGFBP4; APLP2; DNAJC3; PROC; FGF23	334; 10130; 5624; 5611; 2200; 8074; 3487; 2719; 197; 351; 1114; 4924	110	87
0.0266977	0.0965194	Regulation of TP53 Activity through Phosphorylation	Reactome	R-HSA-6804756	BRCA1; EXO1; PRKAB2; WRN; RFC4; PLK3; ATM; RFC3; MAPK14; ATR; NBN; MRE11	1432; 5565; 4683; 472; 545; 7486; 9156; 672; 1263; 5983; 5984; 4361	93	87
0.0267053	0.0965194	G-protein beta:gamma signalling	Reactome	R-HSA-397795	CSF2RB; IL5RA; GNGT1; IL2RG; AKT1; JAK2; PIK3R1; IL3RA	207; 3568; 3563; 3561; 5295; 3717; 1439; 2792	51	49
0.0267053	0.0965194	FoxO family signaling	PID	foxopathway	YWHAZ; CCNB1; CAT; FOXO3; AKT1; ZFAND5; FASLG; MAPK8	207; 7763; 847; 5599; 7534; 891; 356; 2309	50	49
0.0267053	0.0965194	mechanism of gene regulation by peroxisome proliferators via ppara	BioCarta	pparapathway	MT-CO2; PRKCA; PPARA; MAPK3; MAPK1; PRKAR1B; FABP1; NR1H3	4513; 5578; 2168; 5595; 10062; 5594; 5575; 5465	52	49
0.0268384	0.0965194	Fructose and mannose metabolism - Homo sapiens (human)	KEGG	path:hsa00051	HK3; PFKM; PFKFB2; TPI1	3101; 5208; 5213; 7167	33	16
0.0268384	0.0965194	Doxorubicin Pathway, Pharmacokinetics	PharmGKB	PA165292177	ABCB1; SOD1; POR; CAT	5447; 847; 6647; 5243	22	16
0.0268384	0.0965194	cadmium induces dna synthesis and proliferation in macrophages	BioCarta	cdmacpathway	PRKCA; MAPK3; MAPK1; FOS	5594; 5595; 5578; 2353	16	16
0.0268384	0.0965194	aspirin blocks signaling pathway involved in platelet activation	BioCarta	sppapathway	PRKCA; MAPK3; MAPK1; GNGT1	5594; 5595; 5578; 2792	17	16
0.0277476	0.0996222	TCR signaling in na&#xef;ve CD4+ T cells	PID	tcr_pathway	CSK; PRKCA; PAG1; PTPN11; VAV1; CARD11; AKT1; PTPRC; IKBKG; LCK	207; 1445; 5578; 3932; 55824; 5781; 8517; 84433; 5788; 7409	68	68
0.0283511	0.101281	Type 2 papillary renal cell carcinoma	Wikipathways	WP4241	TGFB1; TGFB2; TGFB3; BIRC7; VEGFA; TFE3	7043; 7030; 79444; 7040; 7042; 7422	34	32
0.0283511	0.101281	Target Of Rapamycin (TOR) Signaling	Wikipathways	WP1471	RPTOR; PRKAB2; PRKCA; MAPKAP1; AKT1; HMGCR	57521; 79109; 5565; 207; 3156; 5578	36	32
0.0283511	0.101281	Collagen degradation	Reactome	R-HSA-1442490	MMP13; COL18A1; COL14A1; ADAM9; MMP8; MMP1	80781; 4312; 8754; 4322; 7373; 4317	35	32
0.0290078	0.101413	Interleukin-1 signaling	Reactome	R-HSA-9020702	FBXW11; PELI1; APP; SAA1; IKBKG; UBE2V1; IL1B; IRAK1; IL1R2	3654; 57162; 8517; 6288; 351; 3553; 23291; 7335; 7850	60	59
0.0291241	0.101413	Relationship between inflammation, COX-2 and EGFR	Wikipathways	WP4483	AKT1; MMP1; MAPK3; MAPK1; ESR1	2099; 4312; 207; 5595; 5594	25	24
0.0291241	0.101413	TRAF6 mediated NF-kB activation	Reactome	R-HSA-933542	APP; DDX58; MAVS; IKBKG; SAA1	23586; 8517; 6288; 351; 57506	26	24
0.0299554	0.101413	Deregulated CDK5 triggers multiple neurodegenerative pathways in Alzheimer,s disease models	Wikipathways	WP4115	APP; FASLG	356; 351	4	4
0.0299554	0.101413	Oxidative Stress Pathway (Erythrocyte)	PharmGKB	PA165979754	SOD1; CAT	847; 6647	4	4
0.0299554	0.101413	Pathway_PA165980337	PharmGKB	PA165980337	SOD1; CAT	847; 6647	4	4
0.0299554	0.101413	Oxidative Stress Pathway (Erythrocyte)	PharmGKB	PA165980399	SOD1; CAT	847; 6647	4	4
0.0299554	0.101413	RUNX1 regulates estrogen receptor mediated transcription	Reactome	R-HSA-8931987	CBFB; ESR1	865; 2099	7	4
0.0299554	0.101413	Methylene Blue Pathway, Pharmacodynamics	PharmGKB	PA165980834	CYB5R3; CYB5A	1528; 1727	4	4
0.0299554	0.101413	Steroidogenesis	SMPDB	SMP00130	CYP11B2; CYP11A1	1585; 1583	11	4
0.0299554	0.101413	Apparent mineralocorticoid excess syndrome	SMPDB	SMP00717	CYP11B2; CYP11A1	1585; 1583	11	4
0.0299554	0.101413	3-Beta-Hydroxysteroid Dehydrogenase Deficiency	SMPDB	SMP00718	CYP11B2; CYP11A1	1585; 1583	11	4
0.0299554	0.101413	21-hydroxylase deficiency (CYP21)	SMPDB	SMP00576	CYP11B2; CYP11A1	1585; 1583	11	4
0.0299554	0.101413	Corticosterone methyl oxidase I deficiency (CMO I)	SMPDB	SMP00577	CYP11B2; CYP11A1	1585; 1583	11	4
0.0299554	0.101413	Corticosterone methyl oxidase II deficiency - CMO II	SMPDB	SMP00578	CYP11B2; CYP11A1	1585; 1583	11	4
0.0299554	0.101413	Adrenal Hyperplasia Type 5 or Congenital Adrenal Hyperplasia due to 17 Alpha-hydroxylase Deficiency	SMPDB	SMP00372	CYP11B2; CYP11A1	1585; 1583	11	4
0.0299554	0.101413	Adrenal Hyperplasia Type 3 or Congenital Adrenal Hyperplasia due to 21-hydroxylase Deficiency	SMPDB	SMP00373	CYP11B2; CYP11A1	1585; 1583	11	4
0.0299554	0.101413	Congenital Lipoid Adrenal Hyperplasia (CLAH) or Lipoid CAH	SMPDB	SMP00371	CYP11B2; CYP11A1	1585; 1583	11	4
0.0299554	0.101413	17-alpha-hydroxylase deficiency (CYP17)	SMPDB	SMP00566	CYP11B2; CYP11A1	1585; 1583	11	4
0.0299554	0.101413	11-beta-hydroxylase deficiency (CYP11B1)	SMPDB	SMP00575	CYP11B2; CYP11A1	1585; 1583	11	4
0.0299554	0.101413	Demo complete	Wikipathways	WP3418	FDFT1; HMGCR	2222; 3156	6	4
0.0299554	0.101413	Neomycin, kanamycin and gentamicin biosynthesis - Homo sapiens (human)	KEGG	path:hsa00524	HK3; GCK	3101; 2645	5	4
0.0299554	0.101413	Pilocytic astrocytoma	Wikipathways	WP2253	PTPN11; NF1	4763; 5781	4	4
0.0299554	0.101413	Serotonin Receptor 2 and STAT3 Signaling	Wikipathways	WP733	JAK2; STAT3	6774; 3717	4	4
0.0299554	0.101413	TPO signaling	INOH	None	JAK2; STAT3	6774; 3717	4	4
0.0299554	0.101413	TGFBR2 Kinase Domain Mutants in Cancer	Reactome	R-HSA-3645790	TGFB1; TGFBR2	7040; 7048	4	4
0.0299554	0.101413	Loss of Function of TGFBR2 in Cancer	Reactome	R-HSA-3642278	TGFB1; TGFBR2	7040; 7048	4	4
0.0299554	0.101413	TGFBR1 KD Mutants in Cancer	Reactome	R-HSA-3656532	TGFB1; TGFBR2	7040; 7048	4	4
0.0299554	0.101413	Loss of Function of TGFBR1 in Cancer	Reactome	R-HSA-3656534	TGFB1; TGFBR2	7040; 7048	4	4
0.0299554	0.101413	Aflatoxin B1 metabolism	Wikipathways	WP699	GSTM1; AKR7A2	8574; 2944	8	4
0.0299554	0.101413	Interleukin-7 signaling	Wikipathways	WP2673	CISH; SOCS2	8835; 1154	4	4
0.0299554	0.101413	Antagonism of Activin by Follistatin	Reactome	R-HSA-2473224	INHBA; FST	10468; 3624	4	4
0.0299885	0.101413	Apelin signaling pathway - Homo sapiens (human)	KEGG	path:hsa04371	ACTA2; PRKAB2; ADCY2; MAPK3; MRAS; RPS6KB2; AKT1; MAPK1; PRKACA; GNGT1; ITPR3; ITPR2; UCP1; JAG1; PLIN1	6199; 7350; 108; 3709; 3710; 182; 207; 2792; 22808; 5346; 59; 5565; 5566; 5594; 5595	137	119
0.0299941	0.101413	miR-targeted genes in muscle cell - TarBase	Wikipathways	WP2005	ATP2A2; SLC7A11; MAPK14; NOTCH2; DNAJB1; NT5E; THBS1; SPARC; CBFB; TGFBR2; PGRMC1; MTPN; LRP1; IFRD1; NUCB1; NRP1; NAA15; ESR1; ARID1A; HMOX1; IRS1; STX7; KIT; COL1A2; COL1A1; BCL2	3337; 7048; 596; 8289; 136319; 1278; 1277; 80155; 4035; 3667; 1432; 23657; 865; 2099; 4907; 3475; 6678; 3162; 7057; 3815; 10857; 8829; 4924; 488; 8417; 4853	400	238
0.0301131	0.101655	Metabolism of carbohydrates	Reactome	R-HSA-71387	DCN; HMMR; PGD; CD44; GCK; PFKFB2; PFKM; GYS1; GPC1; TPI1; GPC3; PRKACA; FMOD; HK3; GUSB; PHKG1; PGK1	1634; 2997; 2645; 5208; 960; 5260; 5566; 3101; 5230; 7167; 2817; 2990; 5226; 2331; 2719; 5213; 3161	264	140
0.0306306	0.10324	Apoptosis	Reactome	R-HSA-109581	YWHAZ; LMNB1; GZMB; HMGB2; PRKCD; BAK1; AKT1; FASLG; SPTAN1; MAPK8; BCL2; DAPK2; APAF1; GSN	207; 4001; 5580; 578; 2934; 596; 3002; 5599; 317; 356; 3148; 6709; 7534; 23604	118	109
0.0310693	0.104391	Glucagon signaling pathway - Homo sapiens (human)	KEGG	path:hsa04922	PRKAB2; ADCY2; SIK2; GCK; GYS1; AKT1; PRKACA; PPARA; ITPR2; ITPR3; PHKG1	2645; 108; 3709; 3710; 5260; 23235; 207; 5465; 2997; 5565; 5566	103	79
0.0310693	0.104391	Complement and coagulation cascades - Homo sapiens (human)	KEGG	path:hsa04610	ITGAX; F7; CPB2; MASP2; C8A; F2RL2; SERPINB2; PROC; C6; C5; MBL2	4153; 3687; 5055; 10747; 1361; 727; 729; 731; 2151; 2155; 5624	79	79
0.0312574	0.104859	Human Complement System	Wikipathways	WP2806	DCN; ITGB3; PRKCA; FPR1; MASP2; THBS1; C8A; GNA15; PRKACA; C6; C5; MBL2	7057; 5566; 2769; 5578; 2357; 1634; 3690; 731; 10747; 727; 729; 4153	92	89
0.03197	0.107082	Shigellosis - Homo sapiens (human)	KEGG	path:hsa05131	FBXW11; CD44; ITGA5; MAPK14; MAPK3; MAPK1; IKBKG; ABL1; MAPK8	1432; 25; 8517; 960; 5594; 5595; 3678; 5599; 23291	65	60
0.0325519	0.107637	Striated Muscle Contraction Pathway	Wikipathways	WP383	ACTA2; TNNT2; TMOD1; ACTN4; DES; DMD	81; 1756; 7139; 1674; 59; 7111	38	33
0.0325519	0.107637	integrin signaling pathway	BioCarta	integrinpathway	CSK; ACTN4; LRPAP1; MAPK8; BCAR1; CAV1	1445; 9564; 857; 5599; 81; 4043	33	33
0.0325519	0.107637	Trk receptor signaling mediated by the MAPK pathway	PID	mapktrkpathway	NTF3; FOS; PRKCD; MAPK14; MAPK3; MAPK1	5595; 2353; 5594; 4908; 1432; 5580	33	33
0.0330895	0.107637	role of nicotinic acetylcholine receptors in the regulation of apoptosis	BioCarta	achpathway	FOXO3; AKT1; FASLG; PIK3R1	207; 356; 2309; 5295	17	17
0.0330895	0.107637	downregulated of mta-3 in er-negative breast tumors	BioCarta	mta3pathway	TUBA4A; SNAI1; PDZK1; ESR1	2099; 6615; 7277; 5174	21	17
0.0330895	0.107637	TNF receptor superfamily (TNFSF) members mediating non-canonical NF-kB pathway	Reactome	R-HSA-5676594	LTB; LTA; CD40LG; TNFSF11	4049; 8600; 4050; 959	17	17
0.0330895	0.107637	nerve growth factor pathway (ngf)	BioCarta	ngfpathway	MAPK3; MAPK8; PIK3R1; FOS	5295; 5595; 5599; 2353	18	17
0.0330895	0.107637	4-hydroxytamoxifen, Dexamethasone, and Retinoic Acids Regulation of p27 Expression	Wikipathways	WP3879	MAPK3; MAP3K11; MAPK1; AKT1	5595; 5594; 207; 4296	17	17
0.0330895	0.107637	PI-3K cascade:FGFR4	Reactome	R-HSA-5654720	PTPN11; FGFR4; PIK3R1; FGF23	5781; 5295; 2264; 8074	20	17
0.0331031	0.107637	Transcriptional Regulation by E2F6	Wikipathways	WP4413	BRCA1; UXT; APAF1	317; 672; 8409	10	10
0.0331031	0.107637	alternative complement pathway	BioCarta	alternativepathway	C8A; C6; C5	731; 729; 727	10	10
0.0331031	0.107637	Acetylcholine regulates insulin secretion	Reactome	R-HSA-399997	PRKCA; GNA15; GNA11	2767; 5578; 2769	10	10
0.0331031	0.107637	IL-13 signaling	INOH	None	IL13RA2; IL13; IRS1	3598; 3596; 3667	10	10
0.0331031	0.107637	Estrogen Receptor Pathway	Wikipathways	WP2881	ESR1; STAT3; PPARA	6774; 5465; 2099	13	10
0.0331031	0.107637	Growth hormone signaling	INOH	None	PTPN11; JAK2; SOCS2	8835; 5781; 3717	10	10
0.0331031	0.107637	Condensation of Prometaphase Chromosomes	Reactome	R-HSA-2514853	CCNB2; CCNB1; SMC2	10592; 891; 9133	12	10
0.0331031	0.107637	NF-kB activation through FADD/RIP-1 pathway mediated by caspase-8 and -10	Reactome	R-HSA-933543	DDX58; MAVS; IKBKG	57506; 8517; 23586	12	10
0.0331031	0.107637	Alpha6 beta4 integrin-ligand interactions	PID	integrin4_pathway	LAMA1; LAMB3; LAMA3	284217; 3909; 3914	11	10
0.0331385	0.107637	Signaling by PDGF	Reactome	R-HSA-186797	STAT3; STAT1; PTPN11; THBS1; COL4A3; PIK3R1; COL6A2; BCAR1	7057; 9564; 6772; 1292; 5781; 6774; 5295; 1285	54	51
0.0331385	0.107637	DDX58/IFIH1-mediated induction of interferon-alpha/beta	Reactome	R-HSA-168928	DDX58; APP; SAA1; UBA7; HERC5; IKBKG; IKBKE; MAVS	9641; 8517; 6288; 351; 51191; 57506; 23586; 7318	56	51
0.0335337	0.108429	activation of csk by camp-dependent protein kinase inhibits signaling through the t cell receptor	BioCarta	cskpathway	PRKAR1B; CSK; FPR1; ADRB2; PTPRC; GNGT1; LCK	154; 3932; 2357; 5788; 2792; 5575; 1445	45	42
0.0335337	0.108429	Fas Ligand (FasL) pathway and Stress induction of Heat Shock Proteins (HSP) regulation	Wikipathways	WP314	LMNB1; SPTAN1; PRKDC; FASLG; MAPK8; APAF1; BCL2	596; 317; 6709; 4001; 5591; 5599; 356	43	42
0.0335337	0.108429	ATM Signaling Network in Development and Disease	Wikipathways	WP3878	MRE11; ATM; PRKDC; ATR; NBN; DCLRE1C; IKBKG	4361; 8517; 64421; 545; 5591; 4683; 472	46	42
0.0342525	0.11009	Plasma lipoprotein clearance	Reactome	R-HSA-8964043	LDLR; SCARB1; CLTA; VLDLR; NR1H3	1211; 10062; 7436; 949; 3949	33	25
0.0342525	0.11009	signaling pathway from g-protein families	BioCarta	gpcrpathway	PRKCA; MAPK3; GNGT1; PRKAR1B; NFATC1	5578; 5595; 4772; 5575; 2792	26	25
0.0342525	0.11009	TRAIL signaling pathway	PID	trail_pathway	MAPK3; MAPK8; MAPK1; IKBKG; PIK3R1	5594; 5595; 8517; 5599; 5295	25	25
0.0342525	0.11009	cell cycle: g1/s check point	BioCarta	g1pathway	ABL1; TGFB1; CDC25A; ATM; ATR	7040; 545; 472; 25; 993	25	25
0.0350912	0.112257	Programmed Cell Death	Reactome	R-HSA-5357801	YWHAZ; LMNB1; GZMB; HMGB2; PRKCD; BAK1; AKT1; FASLG; SPTAN1; MAPK8; BCL2; DAPK2; APAF1; GSN	207; 4001; 5580; 578; 2934; 596; 3002; 5599; 317; 356; 3148; 6709; 7534; 23604	121	111
0.0350912	0.112257	Alzheimer disease - Homo sapiens (human)	KEGG	path:hsa05010	NDUFV2; MT-CO2; LRP1; ATP2A2; APP; ATP5F1B; MAPK3; MAPK1; ERN1; ITPR2; ITPR3; IL1B; APAF1; UQCRC1	2081; 4729; 3710; 7384; 3709; 317; 351; 4513; 4035; 5594; 5595; 3553; 488; 506	171	111
0.0351358	0.112257	Non-genomic actions of 1,25 dihydroxyvitamin D3	Wikipathways	WP4341	CD40LG; STAT1; PRKCA; RXRG; PRKCD; MAPK14; MAPK3; MAPK1; MAPK8	1432; 959; 5595; 5580; 5578; 5599; 6772; 6258; 5594	68	61
0.0351358	0.112257	FGF	INOH	None	YWHAZ; SOS2; PRKCD; MAPK3; MAPK1; PIK3R1; FGFR4; FGFR2; FGF23	5595; 2263; 7534; 5594; 2264; 6655; 8074; 5295; 5580	67	61
0.0363982	0.115945	Phospholipase D signaling pathway - Homo sapiens (human)	KEGG	path:hsa04072	FCER1G; ADCY2; SHC2; MAPK3; PRKCA; PTPN11; KIT; MRAS; INS; AKT1; INSR; MAPK1; PIK3R1; DGKA; SOS2	3630; 3643; 1606; 108; 5781; 25759; 5295; 207; 3815; 22808; 5595; 2207; 5578; 5594; 6655	146	122
0.0363982	0.115945	Toll Like Receptor 4 (TLR4) Cascade	Reactome	R-HSA-166016	FBXW11; PELI1; FOS; APP; SAA1; MAPK14; MAPK3; MAPK1; IKBKG; IKBKE; UBE2V1; MAPK8; IRAK1; ATF1; PTPN11	3654; 6288; 351; 5594; 23291; 2353; 466; 9641; 5781; 8517; 5599; 57162; 5595; 1432; 7335	127	122
0.0367197	0.116623	Peroxisome - Homo sapiens (human)	KEGG	path:hsa04146	PEX6; IDH1; SOD1; CAT; PEX19; GNPAT; ABCD3; PEX12	5825; 5824; 5190; 5193; 3417; 847; 6647; 8443	83	52
0.0367197	0.116623	Pathways Affected in Adenoid Cystic Carcinoma	Wikipathways	WP3651	BRCA1; ARID1A; ATM; PRKDC; FOXO3; AKT1; JMJD1C; FGFR4	8289; 2264; 2309; 207; 672; 5591; 221037; 472	63	52
0.0367801	0.116642	GPCR downstream signalling	Reactome	R-HSA-388396	CSF2RB; METAP2; SAA1; RBP4; AKT1; TRPC6; HCRT; GAST; CCKBR; NPY4R; GPR143; MAPK3; MAPK1; JAK2; PIK3R1; CASR; EDN2; C5; ANXA1; IL5RA; OPRK1; RHO; PRKCA; FPR1; PRKCD; CHRM2; GPC1; LDLR; GPC3; IL3RA; PRKAR1B; ITPR2; ITPR3; MC5R; LRP1; SOS2; ADCY2; IL2RG; VAV1; APP; DGKA; ADRB2; GNA15; PRKACA; OPRD1; GNGT1; GNA11; F2RL2; HCRTR2; MMP1	5578; 6288; 2357; 4985; 3717; 10988; 2520; 5540; 3568; 5595; 351; 846; 4035; 6010; 5580; 1907; 2817; 3710; 3561; 2792; 3949; 7409; 4312; 2767; 887; 154; 7225; 3709; 301; 108; 207; 5594; 5575; 4161; 1606; 3062; 2769; 4986; 1439; 4935; 5566; 3060; 6655; 5295; 2151; 727; 3563; 5950; 1129; 2719	1176	523
0.0371369	0.117427	angiotensin ii mediated activation of jnk pathway via pyk2 dependent signaling	BioCarta	at1rpathway	FOS; PRKCA; MAPK3; MAPK1; MAPK8; BCAR1	5578; 9564; 5595; 5599; 2353; 5594	35	34
0.0371369	0.117427	Signaling of Hepatocyte Growth Factor Receptor	Wikipathways	WP313	STAT3; FOS; PTPN11; MAPK3; MAPK1; MAPK8	5781; 5595; 5594; 5599; 6774; 2353	34	34
0.0375893	0.118161	Intrinsic Pathway for Apoptosis	Reactome	R-HSA-109606	YWHAZ; GZMB; BAK1; AKT1; MAPK8; APAF1; BCL2	596; 207; 317; 3002; 5599; 7534; 578	43	43
0.0375893	0.118161	Glycosaminoglycan metabolism	Reactome	R-HSA-1630316	DCN; HMMR; CD44; GPC1; GPC3; FMOD; GUSB	1634; 2990; 2817; 2331; 2719; 960; 3161	119	43
0.0375893	0.118161	PAR1-mediated thrombin signaling events	PID	thrombin_par1_pathway	PRKCA; PRKCD; GNA15; TRPC6; PIK3R1; GNA11; F2RL2	2767; 2151; 5578; 7225; 2769; 5295; 5580	44	43
0.0375893	0.118161	Tacrolimus/Cyclosporine Pathway, Pharmacodynamics	PharmGKB	PA165985892	TGFB1; FOS; NFATC1; MAPK14; MAP3K11; BATF; MAPK8	7040; 1432; 4772; 10538; 2353; 5599; 4296	44	43
0.0385107	0.120881	HIF-1-alpha transcription factor network	PID	hif1_tfpathway	HNF4A; FOS; NT5E; GCK; HMOX1; AKT1; ABCB1; VEGFA; PGK1	207; 5230; 3162; 5243; 2353; 2645; 4907; 3172; 7422	66	62
0.039327	0.123263	Alzheimers Disease	Wikipathways	WP2059	LRP1; ATP2A2; APP; MAPK3; MAPK1; ERN1; ITPR2; ITPR3; IL1B; APAF1	3710; 3553; 5595; 5594; 317; 3709; 488; 2081; 351; 4035	145	72
0.0399063	0.124352	role of erk5 in neuronal survival pathway	BioCarta	erk5pathway	AKT1; NTF3; MAPK1; PIK3R1; MAPK3	207; 5595; 5594; 4908; 5295	27	26
0.0399063	0.124352	Extracellular vesicle-mediated signaling in recipient cells	Wikipathways	WP2870	AKT1; TGFB2; TGFB3; TGFBR2; TGFB1	207; 7040; 7043; 7042; 7048	30	26
0.0399063	0.124352	Detoxification of Reactive Oxygen Species	Reactome	R-HSA-3299685	NCF4; PRDX6; SOD1; CYBA; CAT	847; 9588; 6647; 4689; 1535	36	26
0.0399063	0.124352	Glutathione metabolism - Homo sapiens (human)	KEGG	path:hsa00480	GSTM1; GSTM2; RRM2B; IDH1; PGD	2944; 2946; 50484; 3417; 5226	56	26
0.0401184	0.124471	gata3 participate in activating the th2 cytokine genes expression	BioCarta	gata3pathway	MAPK14; NFATC1; IL13; PRKAR1B	3596; 1432; 5575; 4772	19	18
0.0401184	0.124471	Doxorubicin Pathway (Cardiomyocyte Cell), Pharmacodynamics	PharmGKB	PA165292164	CYBA; ATP5F1B; ATP2A2; NCF4	4689; 488; 506; 1535	24	18
0.0401184	0.124471	Glycolysis Pathway D (2)	Wikipathways	WP4277	HK3; PFKM; GCK; PGK1	5213; 5230; 3101; 2645	23	18
0.0411161	0.127383	Regulation of Insulin-like Growth Factor (IGF) transport and uptake by Insulin-like Growth Factor Binding Proteins (IGFBPs)	Reactome	R-HSA-381426	NUCB1; PDIA6; APP; CHGB; DNAJC3; GPC3; AHSG; IGFBP4; APLP2; FBN1; PROC; FGF23; MMP1	4312; 334; 10130; 5624; 5611; 2200; 8074; 3487; 2719; 197; 351; 1114; 4924	127	103
0.0419544	0.128622	Cytosolic DNA-sensing pathway - Homo sapiens (human)	KEGG	path:hsa04623	DDX58; TREX1; POLR1C; IKBKG; IKBKE; IL1B; MAVS	11277; 8517; 23586; 57506; 3553; 9533; 9641	63	44
0.0420076	0.128622	Toll-like Receptor Signaling Pathway	Wikipathways	WP75	STAT1; FOS; MAPK14; MAPK3; MAPK1; AKT1; IKBKG; PIK3R1; IKBKE; IL1B; IRAK1; MAPK8	3654; 3553; 5595; 5594; 5599; 8517; 9641; 1432; 6772; 2353; 5295; 207	102	93
0.0420076	0.128622	Toll-like receptor signaling pathway - Homo sapiens (human)	KEGG	path:hsa04620	STAT1; FOS; MAPK8; MAPK14; AKT1; MAPK1; IKBKG; PIK3R1; IKBKE; IL1B; IRAK1; MAPK3	3654; 6772; 5295; 207; 2353; 8517; 3553; 1432; 9641; 5594; 5595; 5599	104	93
0.0420997	0.128622	TP53 Regulates Transcription of DNA Repair Genes	Reactome	R-HSA-6796648	BRCA1; FOS; NELFB; GTF2H2; ATM; FANCC; FANCD2; DDB2; ATR	545; 472; 2176; 672; 2353; 25920; 2177; 1643; 2966	70	63
0.0420997	0.128622	Visual phototransduction	Reactome	R-HSA-2187338	LRP1; GNGT1; PRKCA; METAP2; GPC1; LDLR; GPC3; RBP4; RHO	5578; 4035; 6010; 2817; 10988; 5950; 2719; 2792; 3949	102	63
0.0421151	0.128622	Class I PI3K signaling events mediated by Akt	PID	pi3kciaktpathway	YWHAZ; MAPKAP1; PRKDC; FOXO3; AKT1; PRKACA	207; 5591; 5566; 2309; 7534; 79109	35	35
0.0421151	0.128622	trefoil factors initiate mucosal healing	BioCarta	tffpathway	MAPK3; AKT1; MAPK1; IKBKG; PIK3R1; APAF1	207; 5595; 8517; 5594; 317; 5295	37	35
0.0421151	0.128622	FAS (CD95) signaling pathway	PID	faspathway	MAPK14; AKT1; FASLG; IKBKG; PIK3R1; MAPK8	207; 8517; 1432; 5295; 356; 5599	35	35
0.0421151	0.128622	HGF	INOH	None	SOS2; SHC2; PTPN11; MAPK3; MAPK1; PIK3R1	5781; 5595; 5594; 6655; 5295; 25759	35	35
0.0421151	0.128622	Signaling mediated by p38-alpha and p38-beta	PID	p38alphabetadownstreampathway	RPS6KA4; ESR1; MAPK14; USF1; KRT8; ATF1	8986; 466; 3856; 7391; 1432; 2099	35	35
0.042674	0.13003	Interferon gamma signaling	Reactome	R-HSA-877300	STAT1; CD44; PTPN11; PRKCD; HLA-DQB1; IFNGR1; JAK2; TRIM3; TRIM2; IRF9	23321; 5580; 6772; 3717; 5781; 3119; 10612; 3459; 10379; 960	94	73
0.0430606	0.13003	Mitochondrial Electron Transport Chain	SMPDB	SMP00355	UQCRC1; ATP5F1B; SLC25A4	291; 506; 7384	20	11
0.0430606	0.13003	HDAC6 interactions	Wikipathways	WP3987	FOXO3; SOCS5; STAT3	2309; 6774; 9655	11	11
0.0430606	0.13003	Porphyrin and chlorophyll metabolism - Homo sapiens (human)	KEGG	path:hsa00860	ALAS2; HMOX1; GUSB	2990; 212; 3162	42	11
0.0430606	0.13003	Aminosugars metabolism	INOH	None	HK3; GCK; PFKFB2	3101; 2645; 5208	20	11
0.0430606	0.13003	CLEC7A (Dectin-1) induces NFAT activation	Reactome	R-HSA-5607763	ITPR2; NFATC1; ITPR3	4772; 3710; 3709	11	11
0.0430606	0.13003	NOTCH2 intracellular domain regulates transcription	Reactome	R-HSA-2197563	RBPJ; GZMB; NOTCH2	4853; 3002; 3516	12	11
0.0430606	0.13003	TRAF3-dependent IRF activation pathway	Reactome	R-HSA-918233	DDX58; MAVS; IKBKE	57506; 23586; 9641	13	11
0.0450165	0.135745	Sudden Infant Death Syndrome (SIDS) Susceptibility Pathways	Wikipathways	WP706	YWHAZ; VEGFA; ESR2; SLC9A3; GCK; IL13; CHRM2; SLC25A4; ECE1; CHRNA7; PRKACA; PRKAR1B; HTR3A; PHOX2A; FOXM1; IL1B; IL6R	3553; 3570; 401; 7534; 291; 1129; 5566; 2305; 1139; 5575; 7422; 3596; 3359; 2100; 6550; 2645; 1889	159	147
0.0458566	0.137466	ErbB signaling pathway - Homo sapiens (human)	KEGG	path:hsa04012	SOS2; SHC2; MAPK3; PRKCA; RPS6KB2; AKT1; MAPK1; PIK3R1; ABL1; MAPK8; ABL2	25; 27; 25759; 6199; 5578; 207; 5594; 5595; 5599; 5295; 6655	85	84
0.0458566	0.137466	Metabolism of vitamins and cofactors	Reactome	R-HSA-196854	LRP1; CYB5R3; GPC1; IDH1; GCH1; NT5E; CYB5A; AKT1; LDLR; GPC3; RBP4	207; 4035; 1727; 1528; 2719; 2817; 4907; 5950; 3417; 3949; 2643	181	84
0.0459074	0.137466	Regulation of HSF1-mediated heat shock response	Reactome	R-HSA-3371453	BAG2; HSPA8; HSPA9; ATM; MAPK3; MAPK1; ATR; ST13; DNAJB1	545; 5595; 5594; 472; 3313; 9532; 3312; 3337; 6767	81	64
0.0459074	0.137466	TCR signaling	Reactome	R-HSA-202403	HLA-DQB1; CSK; PAG1; CARD11; PTPRC; IKBKG; PIK3R1; UBE2V1; LCK	1445; 3932; 8517; 55824; 7335; 84433; 5788; 3119; 5295	72	64
0.0459074	0.137466	Signaling by the B Cell Receptor (BCR)	Reactome	R-HSA-983705	NFATC1; FBXW11; VAV1; CARD11; IKBKG; PIK3R1; ITPR2; ITPR3; CD79B	7409; 23291; 3709; 5295; 3710; 4772; 8517; 84433; 974	127	64
0.0460938	0.13764	Fanconi Anemia Pathway	Reactome	R-HSA-6783310	ATR; FANCD2; FANCC; FANCB; FANCA	2176; 545; 2187; 2175; 2177	41	27
0.0460938	0.13764	GPCR GroupI metabotropic glutamate receptor	INOH	None	PRKCA; MAPK3; MAPK1; PRKCD; ITPR3	5578; 5595; 5594; 5580; 3710	28	27
0.0466354	0.13794	agrin in postsynaptic differentiation	BioCarta	agrpathway	LAMA1; LAMA3; DMD; MAPK3; MAPK1; LAMB3; MAPK8	1756; 3914; 5595; 5599; 5594; 284217; 3909	48	45
0.0466354	0.13794	IRS-related events triggered by IGF1R	Reactome	R-HSA-2428928	IGF1R; PTPN11; IRS1; PIK3R1; FGFR4; FGFR2; FGF23	2264; 3667; 2263; 5781; 3480; 8074; 5295	49	45
0.0472034	0.13794	Metabolism	Reactome	R-HSA-1430728	MT-CO2; GCH1; CYB5R3; HMGCR; PON1; GNPAT; CKMT1B; RBP4; AKT1; TPI1; ITPR3; FABP1; FDXR; AANAT; CAV1; DCN; NDUFV2; PGD; CYP11A1; CHD9; CACNB2; CPNE1; NT5E; ALAS2; TAZ; ABCB1; RRM2B; FMOD; HK3; NR1H4; MECR; PLIN1; FDFT1; GCK; PHKG1; PGK1; HMMR; TYRP1; PRKAB2; PIK3R1; PRKCA; CD44; IDH1; POR; PFKM; SLC25A4; SUCLG2; GPC1; LDLR; GPC3; RPL10; GUSB; PRKAR1B; PPARA; ITPR2; UCP1; AKR7A2; GYS1; CNDP2; ABHD5…	207; 1159; 3156; 5346; 6191; 2767; 2946; 2645; 2230; 4907; 2817; 2331; 2792; 3709; 50484; 857; 5575; 2769; 7350; 5260; 2232; 3417; 2222; 8904; 3632; 1528; 5565; 960; 3161; 8801; 4035; 5230; 4729; 2997; 4833; 3949; 1634; 783; 51102; 2168; 6134; 3162; 5243; 5465; 9971; 5444; 7384; 3710; 5447; 55748; 15; 4513; 212; 5208; 5566; 1583; 6901; 5578; 9521; 7167; 2944; 8574; 80205; 762; 51099; 1585; 8443; …	1972	913
0.04721	0.13794	miR-targeted genes in epithelium - TarBase	Wikipathways	WP2002	TGFBR2; FBXW11; ATP2A2; PGRMC1; CDKN1C; HMOX1; IDH1; DNAJB1; NT5E; NOTCH2; KIT; MAPK14; MTPN; LRP1; IFRD1; COL1A1; NRP1; TRIP13; NUCB1; ARID1A; STX7	4853; 3417; 4907; 23291; 7048; 1028; 3475; 10857; 3815; 9319; 8289; 3162; 3337; 8829; 1432; 4924; 136319; 1277; 488; 8417; 4035	333	192
0.0474901	0.13794	Vinka Alkaloid Pathway, Pharmacokinetics	PharmGKB	PA150981002	ABCB1; BCL2	596; 5243	10	5
0.0474901	0.13794	RUNX1 regulates transcription of genes involved in WNT signaling	Reactome	R-HSA-8939256	CBFB; ESR1	865; 2099	7	5
0.0474901	0.13794	G2/M DNA replication checkpoint	Reactome	R-HSA-69478	CCNB2; CCNB1	891; 9133	5	5
0.0474901	0.13794	Scavenging by Class B Receptors	Reactome	R-HSA-3000471	SCARB1; SAA1	949; 6288	6	5
0.0474901	0.13794	Vitamin C (ascorbate) metabolism	Reactome	R-HSA-196836	CYB5R3; CYB5A	1528; 1727	8	5
0.0474901	0.13794	GDP-glucose biosynthesis II	HumanCyc	PWY-5661-1	HK3; GCK	2645; 3101	6	5
0.0474901	0.13794	Steroids metabolism	INOH	None	FDFT1; HMGCR	3156; 2222	16	5
0.0474901	0.13794	Interleukin-9 signaling	Reactome	R-HSA-8985947	IL9R; IL2RG	3581; 3561	5	5
0.0474901	0.13794	RUNX3 Regulates Immune Response and Cell Migration	Reactome	R-HSA-8949275	CBFB; ITGAL	3683; 865	5	5
0.0474901	0.13794	Synthesis of 5-eicosatetraenoic acids	Reactome	R-HSA-2142688	ALOX5; PON1	5444; 240	9	5
0.0474901	0.13794	Metal sequestration by antimicrobial proteins	Reactome	R-HSA-6799990	S100A7; LCN2	6278; 3934	6	5
0.0474901	0.13794	Reelin signalling pathway	Reactome	R-HSA-8866376	VLDLR; RELN	7436; 5649	5	5
0.0474901	0.13794	Lectin pathway of complement activation	Reactome	R-HSA-166662	MASP2; MBL2	10747; 4153	8	5
0.0474938	0.13794	CD4 T cell receptor signaling-ERK cascade	INOH	None	SOS2; MAPK3; MAPK1; HLA-DQB1; ITPR3; LCK	3932; 5595; 3710; 5594; 6655; 3119	42	36
0.0474938	0.13794	Thyroid cancer - Homo sapiens (human)	KEGG	path:hsa05216	GADD45B; RXRG; BAK1; MAPK3; MAPK1; DDB2	4616; 578; 5594; 5595; 1643; 6258	37	36
0.0474938	0.13794	miRNAs involvement in the immune response in sepsis	Wikipathways	WP4329	GZMB; LCN2; MAPK14; IKBKG; MAPK8; IRAK1	8517; 3002; 3654; 3934; 1432; 5599	64	36
0.0479288	0.13794	akt signaling pathway	BioCarta	aktpathway	FOXO3; AKT1; FASLG; PIK3R1	207; 356; 2309; 5295	19	19
0.0479288	0.13794	Nanomaterial induced apoptosis	Wikipathways	WP2507	BCL2; FASLG; APAF1; BAK1	578; 317; 356; 596	20	19
0.0479288	0.13794	ATM Signaling Pathway	Wikipathways	WP2516	ABL1; CCNB1; ATM; CDC25A	891; 993; 472; 25	19	19
0.0479288	0.13794	Galactose metabolism - Homo sapiens (human)	KEGG	path:hsa00052	LCT; HK3; GCK; PFKM	3101; 2645; 5213; 3938	31	19
0.0479288	0.13794	JNK (c-Jun kinases) phosphorylation and activation mediated by activated human TAK1	Reactome	R-HSA-450321	UBE2V1; MAPK8; IRAK1; IKBKG	3654; 7335; 5599; 8517	20	19
0.0479288	0.13794	S1P1 pathway	PID	s1p_s1p1_pathway	MAPK3; MAPK1; VEGFA; KDR	5594; 5595; 7422; 3791	20	19
0.0479288	0.13794	Interleukin-12 family signaling	Reactome	R-HSA-447115	STAT3; IL27RA; JAK2; STAT1	6772; 9466; 3717; 6774	19	19
0.0482501	0.138679	Oocyte meiosis - Homo sapiens (human)	KEGG	path:hsa04114	YWHAZ; CCNB2; CCNB1; FBXW11; ADCY2; IGF1R; INS; MAPK3; MAPK1; PRKACA; ITPR2; ITPR3	3630; 108; 3709; 3710; 891; 23291; 7534; 3480; 9133; 5566; 5594; 5595	125	95
0.0489947	0.14063	Thromboxane A2 receptor signaling	PID	txa2pathway	PRKCA; PRKCD; MAPK14; AKT1; GNA15; PRKACA; GNA11; LCK	207; 5578; 2767; 5566; 1432; 2769; 5580; 3932	57	55
0.0493073	0.141339	Retinoblastoma Gene in Cancer	Wikipathways	WP2446	CCNB2; CCNB1; RFC4; CDC25A; SMC2; RFC3; PRKDC; MCM7; MSH6; HMGB2; ABL1	2956; 25; 5983; 5984; 993; 5591; 10592; 3148; 9133; 4176; 891	89	85
0.0499379	0.142955	Acute myeloid leukemia - Homo sapiens (human)	KEGG	path:hsa05221	STAT3; SOS2; MAPK3; RPS6KB2; AKT1; MAPK1; IKBKG; PIK3R1; KIT	5295; 8517; 6199; 207; 5594; 5595; 3815; 6774; 6655	66	65

## Sheet: Enrichr_KEGG
Term	Overlap	P-value	Adjusted P-value	Old P-value	Old Adjusted P-value	Odds Ratio	Combined Score	Genes
PI3K-Akt signaling pathway	53/354	2.84105e-22	8.75042e-20	0	0	4.974	246.774	CHRM2;FLT1;IRS1;ITGB3;FASLG;BRCA1;IGF1R;GNGT1;RPTOR;GYS1;KDR;AKT1;ITGB7;IKBKG;JAK2;IL6R;PRKCA;OSMR;PRLR;YWHAZ;COL6A2;KIT;COL4A3;IL3RA;ITGA5;SOS2;ATF6B;LAMA1;LAMA3;PIK3R1;FOXO3;IL2RG;THBS1;INS;RELN;NTF3;MAPK1;FGF23;MAPK3;LAMB3;ANGPT1;INSR;VEGFB;OSM;VEGFD;VEGFA;COL1A1;COL1A2;RPS6KB2;BCL2;FGFR4;IL7R;FGFR2
Pathways in cancer	64/530	1.53655e-21	2.36629e-19	0	0	4.01178	192.264	IL5RA;FASLG;IGF1R;GNGT1;HEY2;AKT1;IKBKG;PRKACA;JAK2;IL6R;APC2;APAF1;IFNGR1;MMP1;DAPK2;IL13;PRKCA;FOS;DDB2;TGFBR2;MSH6;MSH3;IL3RA;KIT;COL4A3;BIRC7;SOS2;NOTCH2;LAMA1;LAMA3;ADCY2;CSF2RB;PIK3R1;IL2RG;STK4;MAPK8;GNA11;ABL1;HMOX1;MAPK1;BAK1;RXRG;FGF23;MAPK3;GSTM2;TGFB2;JAG1;GSTM1;TGFB1;GADD45B;LAMB3;STAT1;TGFB3;STAT3;VEGFB;VEGFD;ESR1;ESR2;VEGFA;RPS6KB2;BCL2;FGFR4;IL7R;FGFR2
MAPK signaling pathway	46/295	3.3821e-20	3.47229e-18	0	0	5.18047	232.257	PTPRR;FLT1;FASLG;STK4;DUSP16;IGF1R;INS;RPS6KA4;MAPK8;DUSP10;IRAK1;NTF3;KDR;AKT1;MAPK1;IKBKG;PRKACA;FGF23;MAPK3;HSPA8;TGFB2;TGFB1;GADD45B;ANGPT1;TGFB3;INSR;VEGFB;PRKCA;NFATC1;VEGFD;FOS;MAPK14;MAPK8IP1;VEGFA;TGFBR2;CACNB2;MRAS;IL1B;KIT;NF1;PTPN7;FGFR4;MAP3K13;SOS2;MAP3K11;FGFR2
Prolactin signaling pathway	23/70	3.20378e-18	2.46691e-16	0	0	10.916	439.72	SHC2;CISH;STAT1;STAT3;FOS;PIK3R1;FOXO3;MAPK14;PRLR;ESR1;GCK;ESR2;INS;SOCS2;MAPK8;AKT1;TNFSF11;MAPK1;JAK2;SOS2;SOCS7;SOCS5;MAPK3
JAK-STAT signaling pathway	31/162	1.41506e-16	8.71677e-15	0	0	6.35741	232.009	IL5RA;CSF2RB;PIK3R1;IL2RG;IL27RA;SOCS2;IL21R;AKT1;IL13RA2;JAK2;IL6R;SOCS7;SOCS5;CISH;TSLP;IFNGR1;STAT1;IL13;STAT3;OSM;PTPN11;OSMR;PRLR;GFAP;IL3RA;BCL2;IL7R;SOS2;IL9R;IRF9;CRLF2
FoxO signaling pathway	28/132	2.57398e-16	1.32131e-14	0	0	7.04722	252.966	IRS1;FASLG;PIK3R1;FOXO3;STK4;IGF1R;INS;CCNB2;CCNB1;MAPK8;AKT1;MAPK1;RAG1;MAPK3;PLK3;PRKAB2;TGFB2;TGFB1;GADD45B;TGFB3;INSR;STAT3;MAPK14;TGFBR2;CAT;ATM;IL7R;SOS2
AGE-RAGE signaling pathway in diabetic complications	24/100	1.82673e-15	8.03763e-14	0	0	7.97342	270.588	TGFB2;TGFB1;TGFB3;STAT1;PRKCD;STAT3;VEGFB;PRKCA;NFATC1;VEGFD;PIK3R1;MAPK14;TGFBR2;VEGFA;COL1A1;MAPK8;COL1A2;IL1B;COL4A3;BCL2;AKT1;MAPK1;JAK2;MAPK3
Relaxin signaling pathway	26/130	1.35398e-14	5.21281e-13	0	0	6.64452	212.18	SHC2;ATF6B;ADCY2;PIK3R1;GNGT1;GNA15;MAPK8;AKT1;MAPK1;PRKACA;MAPK3;TGFB1;MMP1;VEGFB;PRKCA;VEGFD;FOS;MAPK14;TGFBR2;VEGFA;COL1A1;ACTA2;COL1A2;MMP13;COL4A3;SOS2
Toxoplasmosis	24/113	3.4591e-14	1.18378e-12	0	0	7.05613	218.706	HSPA8;TGFB2;TGFB1;LAMB3;TGFB3;IFNGR1;LAMA1;STAT1;LAMA3;STAT3;MAPK14;MAPK8;CD40LG;IRAK1;ALOX5;BCL2;AKT1;MAPK1;IKBKG;BIRC7;JAK2;LDLR;HLA-DQB1;MAPK3
Cellular senescence	28/160	4.54185e-14	1.39889e-12	0	0	5.81395	178.621	MRE11;ITPR2;ITPR3;PIK3R1;LIN9;FOXO3;FOXM1;CCNB2;CCNB1;AKT1;MAPK1;TRPM7;MYBL2;NBN;MAPK3;TGFB2;TGFB1;GADD45B;FBXW11;TGFB3;NFATC1;MAPK14;CDC25A;TGFBR2;MRAS;ATM;SLC25A4;ATR
Focal adhesion	31/199	5.36918e-14	1.50337e-12	0	0	5.17538	158.136	SHC2;FLT1;LAMA1;ITGB3;LAMA3;PIK3R1;THBS1;IGF1R;MAPK8;RELN;KDR;AKT1;MAPK1;ITGB7;MAPK3;LAMB3;CAV1;VEGFB;PRKCA;VEGFD;ACTN4;VAV1;VEGFA;COL1A1;COL1A2;COL6A2;COL4A3;BCL2;ITGA5;SOS2;BCAR1
Osteoclast differentiation	25/127	6.43401e-14	1.65139e-12	0	0	6.53988	198.646	ITGB3;NCF4;TNFRSF11B;PIK3R1;MAPK8;FCGR3B;AKT1;SIRPA;TNFSF11;MAPK1;IKBKG;MAPK3;TGFB2;TGFB1;IFNGR1;STAT1;CYBA;NFATC1;FOS;MAPK14;TGFBR2;CYLD;LCK;IL1B;IRF9
Hepatitis B	28/163	7.37506e-14	1.74732e-12	0	0	5.70695	172.567	ATF6B;FASLG;PIK3R1;MAPK8;IRAK1;AKT1;MAPK1;IKBKG;JAK2;IKBKE;MAPK3;TGFB2;TGFB1;APAF1;TGFB3;DDX58;STAT1;STAT3;PRKCA;NFATC1;FOS;MAPK14;YWHAZ;TGFBR2;DDB2;MAVS;BCL2;SOS2
Ras signaling pathway	33/232	1.17806e-13	2.59172e-12	0	0	4.72563	140.681	SHC2;FLT1;FASLG;PIK3R1;STK4;IGF1R;INS;GNGT1;MAPK8;NTF3;KDR;ABL1;AKT1;ABL2;MAPK1;IKBKG;PRKACA;FGF23;MAPK3;BRAP;ANGPT1;INSR;VEGFB;PRKCA;VEGFD;PTPN11;VEGFA;MRAS;KIT;NF1;FGFR4;SOS2;FGFR2
Proteoglycans in cancer	30/201	4.35989e-13	8.9523e-12	0	0	4.9586	141.127	ITGB3;ITPR2;ITPR3;FASLG;PIK3R1;THBS1;IGF1R;GPC1;KDR;GPC3;AKT1;TIMP3;MAPK1;PRKACA;MAPK3;TGFB2;TGFB1;CAV1;STAT3;PRKCA;PTPN11;MAPK14;ESR1;DCN;VEGFA;MRAS;RPS6KB2;ITGA5;SOS2;CD44
Th17 cell differentiation	21/107	7.02068e-12	1.35148e-10	0	0	6.52032	167.456	TGFB1;IFNGR1;STAT1;STAT3;NFATC1;FOS;IL2RG;MAPK14;IL27RA;TGFBR2;MAPK8;LCK;IL1B;IL21R;MAPK1;IKBKG;JAK2;IL6R;RXRG;HLA-DQB1;MAPK3
Apoptosis	24/143	7.60382e-12	1.37763e-10	0	0	5.57582	142.754	GADD45B;APAF1;DAB2IP;ITPR2;GZMB;CSF2RB;ITPR3;FASLG;PIK3R1;FOS;TUBA4A;LMNB1;ERN1;MAPK8;IL3RA;BCL2;AKT1;MAPK1;ATM;IKBKG;BIRC7;BAK1;SPTAN1;MAPK3
Colorectal cancer	19/86	7.79432e-12	1.33369e-10	0	0	7.33987	187.737	APC2;TGFB2;TGFB1;GADD45B;TGFB3;FOS;PIK3R1;TGFBR2;DDB2;MSH6;MAPK8;MSH3;RPS6KB2;BCL2;AKT1;MAPK1;BAK1;SOS2;MAPK3
C-type lectin receptor signaling pathway	20/104	3.29339e-11	5.33876e-10	0	0	6.38896	154.207	PLK3;FCER1G;STAT1;PRKCD;ITPR2;ITPR3;NFATC1;PTPN11;PIK3R1;MAPK14;CYLD;MAPK8;MRAS;IL1B;AKT1;MAPK1;IKBKG;IKBKE;IRF9;MAPK3
Amoebiasis	19/96	6.05475e-11	9.32431e-10	0	0	6.5753	154.701	TGFB2;TGFB1;LAMB3;LAMA1;TGFB3;IL1R2;LAMA3;PRKCA;ACTN4;PIK3R1;CD1D;C8A;COL1A1;GNA15;COL1A2;IL1B;GNA11;COL4A3;PRKACA
Pancreatic cancer	17/75	6.40472e-11	9.3936e-10	0	0	7.53045	176.75	TGFB2;TGFB1;GADD45B;TGFB3;STAT1;STAT3;PIK3R1;TGFBR2;DDB2;VEGFA;MAPK8;RPS6KB2;AKT1;MAPK1;IKBKG;BAK1;MAPK3
HIF-1 signaling pathway	19/100	1.27565e-10	1.78591e-09	0	0	6.31229	143.809	FLT1;ANGPT1;IFNGR1;INSR;STAT3;PRKCA;PIK3R1;IGF1R;INS;VEGFA;HK3;RPS6KB2;PGK1;BCL2;AKT1;HMOX1;MAPK1;IL6R;MAPK3
Tuberculosis	25/179	1.71495e-10	2.29654e-09	0	0	4.64003	104.338	CORO1A;MAPK8;FCGR3B;IRAK1;ITGAX;AKT1;MAPK1;JAK2;MAPK3;HSPA9;PLK3;CD74;TGFB2;TGFB1;FCER1G;APAF1;TGFB3;IFNGR1;STAT1;RFXANK;MAPK14;IL1B;RFX5;BCL2;HLA-DQB1
Cytokine-cytokine receptor interaction	32/294	3.67758e-10	4.71957e-09	0	0	3.61606	78.5539	IL5RA;TNFRSF11B;CSF2RB;FASLG;IL2RG;IL27RA;IL1RL1;IL21R;TNFSF11;IL13RA2;IL6R;TGFB2;TGFB1;TSLP;IFNGR1;IL37;TGFB3;IL1R2;IL13;OSM;INHBA;OSMR;PRLR;TGFBR2;CD40LG;IL1B;IL3RA;LTA;LTB;IL7R;IL9R;CRLF2
Human papillomavirus infection	34/330	4.48379e-10	5.52403e-09	0	0	3.42293	73.68	NOTCH2;LAMA1;ITGB3;LAMA3;FASLG;PIK3R1;RBPJ;THBS1;RELN;HEY2;AKT1;MAPK1;ITGB7;IKBKG;BAK1;PRKACA;IKBKE;MAPK3;APC2;JAG1;LAMB3;STAT1;EIF2AK2;VEGFA;COL1A1;COL1A2;COL6A2;COL4A3;RPS6KB2;ATM;ITGA5;SOS2;IRF9;ATR
Leishmaniasis	16/74	4.96843e-10	5.88568e-09	0	0	7.18326	153.885	TGFB2;TGFB1;IFNGR1;TGFB3;STAT1;NCF4;CYBA;FOS;MAPK14;FCGR3B;IRAK1;IL1B;MAPK1;JAK2;HLA-DQB1;MAPK3
Breast cancer	22/147	5.60825e-10	6.39756e-09	0	0	4.97209	105.914	NOTCH2;APC2;SHC2;JAG1;GADD45B;PIK3R1;BRCA1;FOS;ESR1;ESR2;IGF1R;DDB2;HEY2;KIT;RPS6KB2;AKT1;TNFSF11;MAPK1;BAK1;FGF23;SOS2;MAPK3
Rap1 signaling pathway	26/206	7.06662e-10	7.77328e-09	0	0	4.19314	88.3515	FLT1;ITGB3;FPR1;ADCY2;PIK3R1;ITGAL;THBS1;IGF1R;INS;KDR;AKT1;MAPK1;FGF23;MAPK3;ANGPT1;INSR;VEGFB;PRKCA;VEGFD;MAPK14;VEGFA;MRAS;KIT;FGFR4;FGFR2;BCAR1
Chronic myeloid leukemia	16/76	7.56612e-10	8.03574e-09	0	0	6.99423	146.894	SHC2;TGFB2;TGFB1;GADD45B;TGFB3;PTPN11;PIK3R1;TGFBR2;DDB2;ABL1;AKT1;MAPK1;IKBKG;BAK1;SOS2;MAPK3
Hepatitis C	22/155	1.57209e-09	1.61402e-08	0	0	4.71546	95.5865	SCARB1;APAF1;DDX58;STAT1;STAT3;EIF2AK2;NR1H3;FASLG;PIK3R1;YWHAZ;MAVS;CLDN7;AKT1;MAPK1;IKBKG;BAK1;PPARA;IKBKE;SOS2;LDLR;IRF9;MAPK3
Chagas disease (American trypanosomiasis)	18/103	1.62462e-09	1.61413e-08	0	0	5.80589	117.5	TGFB2;TGFB1;TGFB3;IFNGR1;FASLG;PIK3R1;FOS;MAPK14;TGFBR2;GNA15;MAPK8;IRAK1;IL1B;GNA11;AKT1;MAPK1;IKBKG;MAPK3
Th1 and Th2 cell differentiation	17/92	1.89204e-09	1.82108e-08	0	0	6.13896	123.305	NOTCH2;JAG1;IFNGR1;STAT1;IL13;NFATC1;FOS;RBPJ;IL2RG;MAPK14;MAPK8;LCK;MAPK1;IKBKG;JAK2;HLA-DQB1;MAPK3
Human T-cell leukemia virus 1 infection	26/219	2.66366e-09	2.48608e-08	0	0	3.94423	77.8732	NRP1;ATF6B;ADCY2;PIK3R1;ITGAL;IL2RG;CCNB2;MAPK8;AKT1;MAPK1;IKBKG;PRKACA;MAPK3;TGFB2;TGFB1;TGFB3;IL1R2;NFATC1;FOS;TGFBR2;LCK;LTA;ATM;SLC25A4;ATR;HLA-DQB1
Neurotrophin signaling pathway	19/119	2.77925e-09	2.51767e-08	0	0	5.30445	104.503	SHC2;IRS1;NTRK3;PRKCD;FASLG;PTPN11;PIK3R1;FOXO3;MAPK14;MAPK8;IRAK1;NTF3;ABL1;BCL2;AKT1;MAPK1;SOS2;SH2B1;MAPK3
Insulin signaling pathway	20/137	5.30218e-09	4.66592e-08	0	0	4.85001	92.4177	PRKAB2;SHC2;IRS1;INSR;PIK3R1;GCK;INS;SOCS2;RPTOR;HK3;GYS1;MAPK8;PRKAR1B;PHKG1;RPS6KB2;AKT1;MAPK1;PRKACA;SOS2;MAPK3
Measles	20/138	6.02942e-09	5.1585e-08	0	0	4.81487	91.1292	HSPA8;APAF1;DDX58;STAT1;STAT3;EIF2AK2;FASLG;PIK3R1;FOS;IL2RG;MAVS;MAPK8;IRAK1;IL1B;BCL2;AKT1;IKBKG;BAK1;IKBKE;IRF9
Human cytomegalovirus infection	25/225	2.07698e-08	1.72895e-07	0	0	3.6914	65.3	ATF6B;ITGB3;ITPR2;ADCY2;ITPR3;FASLG;PIK3R1;GNGT1;GNA11;AKT1;MAPK1;IKBKG;BAK1;PRKACA;IL6R;MAPK3;STAT3;PRKCA;NFATC1;MAPK14;VEGFA;IL1B;RPS6KB2;SOS2;BCAR1
Gastric cancer	20/149	2.29677e-08	1.86159e-07	0	0	4.45941	78.4373	APC2;SHC2;TGFB2;ABCB1;TGFB1;GADD45B;TGFB3;PIK3R1;TGFBR2;DDB2;RPS6KB2;BCL2;AKT1;MAPK1;BAK1;FGF23;SOS2;RXRG;FGFR2;MAPK3
Human immunodeficiency virus 1 infection	24/212	2.77103e-08	2.1884e-07	0	0	3.76105	65.4477	FBXW11;ITPR2;PRKCA;NFATC1;ITPR3;FASLG;PIK3R1;FOS;MAPK14;GNGT1;CCNB2;CCNB1;MAPK8;IRAK1;GNA11;RPS6KB2;BCL2;AKT1;MAPK1;ATM;IKBKG;BAK1;ATR;MAPK3
Hepatocellular carcinoma	21/168	3.65804e-08	2.81669e-07	0	0	4.15282	71.1119	APC2;SHC2;TGFB2;GSTM2;TGFB1;GSTM1;GADD45B;TGFB3;PRKCA;PIK3R1;ARID1A;IGF1R;TGFBR2;DDB2;RPS6KB2;AKT1;HMOX1;MAPK1;BAK1;SOS2;MAPK3
Fluid shear stress and atherosclerosis	19/139	3.8206e-08	2.87011e-07	0	0	4.54122	77.5652	GSTM2;GSTM1;IL1R2;CAV1;ITGB3;SUMO4;CYBA;PIK3R1;FOS;MAPK14;VEGFA;MAPK8;IL1B;GPC1;KDR;BCL2;AKT1;HMOX1;IKBKG
Cholinergic synapse	17/112	4.12784e-08	3.02708e-07	0	0	5.04271	85.7409	CHRM2;KCNJ4;CHRNA7;ITPR2;PRKCA;ITPR3;ADCY2;PIK3R1;FOS;GNGT1;GNA11;BCL2;AKT1;MAPK1;PRKACA;JAK2;MAPK3
Influenza A	21/171	4.99457e-08	3.57751e-07	0	0	4.07997	68.5938	HSPA8;DDX58;IFNGR1;STAT1;EIF2AK2;PRKCA;FASLG;PIK3R1;MAPK14;DNAJC3;DNAJB1;MAVS;MAPK8;IL1B;AKT1;MAPK1;JAK2;IKBKE;IRF9;HLA-DQB1;MAPK3
Longevity regulating pathway	16/102	6.42296e-08	4.49607e-07	0	0	5.21139	86.3047	HSPA8;PRKAB2;ATF6B;IRS1;INSR;ADCY2;PIK3R1;FOXO3;IGF1R;INS;SOD1;RPTOR;CAT;RPS6KB2;AKT1;PRKACA
Non-small cell lung cancer	13/66	6.92092e-08	4.73698e-07	0	0	6.54384	107.883	GADD45B;STAT3;PRKCA;PIK3R1;FOXO3;STK4;DDB2;AKT1;MAPK1;BAK1;SOS2;RXRG;MAPK3
Type II diabetes mellitus	1946-11-01	8.59253e-08	5.75326e-07	0	0	7.94453	129.256	SOCS2;HK3;MAPK8;IRS1;INSR;PRKCD;MAPK1;PIK3R1;GCK;INS;MAPK3
Primary immunodeficiency	1937-10-01	9.47839e-08	6.21137e-07	0	0	8.97908	145.207	DCLRE1C;PTPRC;CD40LG;LCK;RFX5;RFXANK;IKBKG;IL2RG;IL7R;RAG1
NOD-like receptor signaling pathway	21/178	1.00445e-07	6.44519e-07	0	0	3.91952	63.1578	CASR;STAT1;CARD8;PRKCD;ITPR2;CYBA;ITPR3;MEFV;MAPK14;MAVS;PSTPIP1;MAPK8;IL1B;CARD17;BCL2;MAPK1;TRPM7;IKBKG;IKBKE;IRF9;MAPK3
Parathyroid hormone synthesis, secretion and action	16/106	1.11722e-07	7.02249e-07	0	0	5.01473	80.2721	CASR;ATF6B;ITPR2;PRKCA;ITPR3;ADCY2;FOS;MMP13;GNA11;BCL2;TNFSF11;MAPK1;PRKACA;FGF23;RXRG;MAPK3
AMPK signaling pathway	17/120	1.16714e-07	7.18956e-07	0	0	4.70653	75.133	PFKFB2;PRKAB2;IRS1;INSR;PIK3R1;HMGCR;FOXO3;IGF1R;INS;RPTOR;GYS1;TBC1D1;EEF2K;HNF4A;RPS6KB2;AKT1;PFKM
ECM-receptor interaction	14/82	1.43909e-07	8.69097e-07	0	0	5.67215	89.3595	LAMB3;LAMA1;ITGB3;LAMA3;HMMR;THBS1;COL1A1;RELN;COL1A2;COL6A2;COL4A3;ITGB7;ITGA5;CD44
Cell cycle	17/124	1.89787e-07	1.12412e-06	0	0	4.55471	70.4949	CDKN1C;TGFB2;TGFB1;GADD45B;MCM7;PRKDC;TGFB3;YWHAZ;CDC14A;CDC25A;CCNB2;ORC4;CCNB1;ORC2;ABL1;ATM;ATR
Epstein-Barr virus infection	22/201	1.90557e-07	1.10739e-06	0	0	3.6363	56.2657	GADD45B;APAF1;STAT1;DDX58;STAT3;EIF2AK2;PIK3R1;RBPJ;ITGAL;MAPK14;DDB2;MAVS;MAPK8;IRAK1;BCL2;AKT1;IKBKG;BAK1;IKBKE;CD44;IRF9;HLA-DQB1
Kaposi sarcoma-associated herpesvirus infection	21/186	2.13465e-07	1.21754e-06	0	0	3.75094	57.6136	IFNGR1;STAT1;STAT3;ITPR2;EIF2AK2;ITPR3;NFATC1;PIK3R1;FOS;MAPK14;VEGFA;GNGT1;MAPK8;AKT1;MAPK1;IKBKG;BAK1;JAK2;IKBKE;IRF9;MAPK3
Autophagy	17/128	3.02408e-07	1.69348e-06	0	0	4.41238	66.2363	IRS1;DAPK2;PRKCD;PIK3R1;IGF1R;INS;ERN1;RPTOR;MAPK8;MRAS;RPS6KB2;BCL2;AKT1;MAPK1;NRBF2;PRKACA;MAPK3
Natural killer cell mediated cytotoxicity	17/131	4.2355e-07	2.32952e-06	0	0	4.31133	63.267	SHC2;FCER1G;IFNGR1;GZMB;PRKCA;NFATC1;FASLG;PTPN11;PIK3R1;ITGAL;VAV1;NCR1;FCGR3B;LCK;MAPK1;SOS2;MAPK3
Inflammatory bowel disease (IBD)	1965-12-01	4.65232e-07	2.51388e-06	0	0	6.1334	89.4295	TGFB2;TGFB1;IFNGR1;TGFB3;STAT1;IL1B;IL13;STAT3;IL21R;NFATC1;IL2RG;HLA-DQB1
Small cell lung cancer	14/93	7.16258e-07	3.80358e-06	0	0	5.00125	70.7638	APAF1;LAMB3;GADD45B;LAMA1;LAMA3;PIK3R1;DDB2;COL4A3;BCL2;AKT1;IKBKG;BIRC7;BAK1;RXRG
Fc epsilon RI signaling pathway	1968-12-01	7.74702e-07	4.04421e-06	0	0	5.86281	82.4944	MAPK8;FCER1G;ALOX5;IL13;AKT1;MAPK1;PRKCA;PIK3R1;MAPK14;SOS2;VAV1;MAPK3
Estrogen signaling pathway	17/137	8.06341e-07	4.13922e-06	0	0	4.12251	57.842	HSPA8;SHC2;ATF6B;PRKCD;ITPR2;ITPR3;ADCY2;PIK3R1;FOS;ESR1;ESR2;BCL2;AKT1;MAPK1;PRKACA;SOS2;MAPK3
NF-kappa B signaling pathway	14/95	9.34013e-07	4.716e-06	0	0	4.89596	67.9744	GADD45B;DDX58;CD40LG;IRAK1;LCK;IL1B;LTA;BCL2;TNFSF11;ATM;IKBKG;LTB;CARD14;CARD11
T cell receptor signaling pathway	14/101	1.98622e-06	9.86704e-06	0	0	4.60511	60.4618	NFATC1;PIK3R1;FOS;MAPK14;VAV1;PTPRC;CD40LG;LCK;AKT1;MAPK1;IKBKG;SOS2;CARD11;MAPK3
Non-alcoholic fatty liver disease (NAFLD)	17/149	2.6247e-06	1.28319e-05	0	0	3.7905	48.71	PRKAB2;TGFB1;IRS1;INSR;NR1H3;FASLG;PIK3R1;INS;ERN1;MAPK8;IL1B;UQCRC1;AKT1;NDUFV2;PPARA;IL6R;MAP3K11
cGMP-PKG signaling pathway	18/166	2.803e-06	1.34894e-05	0	0	3.60245	46.0567	OPRD1;TRPC6;ATF6B;IRS1;INSR;ITPR2;ATP2A2;ITPR3;NFATC1;ADCY2;ADRB2;INS;GNA11;KCNMA1;AKT1;MAPK1;SLC25A4;MAPK3
Dilated cardiomyopathy (DCM)	13/91	3.26027e-06	1.54487e-05	0	0	4.74608	59.9606	TGFB2;TGFB1;TGFB3;ITGB3;ATP2A2;ADCY2;CACNB2;DES;TNNT2;ITGB7;DMD;ITGA5;PRKACA
Rheumatoid arthritis	13/91	3.26027e-06	1.52146e-05	0	0	4.74608	59.9606	TGFB2;FLT1;TGFB1;ANGPT1;MMP1;TGFB3;FOS;ITGAL;VEGFA;IL1B;TNFSF11;LTB;HLA-DQB1
Central carbon metabolism in cancer	1965-11-01	3.4338e-06	1.57852e-05	0	0	5.62228	70.7387	HK3;IDH1;NTRK3;KIT;AKT1;MAPK1;PIK3R1;PFKM;GCK;FGFR2;MAPK3
Mismatch repair	2019-07-23	3.48197e-06	1.57713e-05	0	0	10.1112	127.077	MSH6;RFC3;RFC4;EXO1;MSH3;POLD1;SSBP1
Apelin signaling pathway	16/137	3.7906e-06	1.69203e-05	0	0	3.88001	48.4341	PRKAB2;JAG1;UCP1;ITPR2;ITPR3;ADCY2;GNGT1;ACTA2;MRAS;RPS6KB2;AKT1;MAPK1;CCN2;PLIN1;PRKACA;MAPK3
IL-17 signaling pathway	13/93	4.17771e-06	1.83819e-05	0	0	4.64402	57.5196	MMP1;IL13;FOS;MAPK14;MAPK8;MMP13;IL1B;LCN2;MAPK1;IKBKG;IKBKE;S100A7;MAPK3
Insulin resistance	14/108	4.46046e-06	1.93496e-05	0	0	4.30663	53.0588	PRKAB2;IRS1;INSR;PRKCD;STAT3;NR1H3;PTPN11;PIK3R1;INS;GYS1;MAPK8;RPS6KB2;AKT1;PPARA
Regulation of lipolysis in adipocytes	1955-10-01	4.88741e-06	2.09072e-05	0	0	6.04047	73.868	IRS1;INSR;AKT1;ADCY2;PLIN1;ABHD5;ADRB2;PIK3R1;PRKACA;INS
TNF signaling pathway	14/110	5.54953e-06	2.34145e-05	0	0	4.22833	51.1704	JAG1;ATF6B;DAB2IP;PIK3R1;FOS;MAPK14;RPS6KA4;MAPK8;IL1B;LTA;AKT1;MAPK1;IKBKG;MAPK3
Renal cell carcinoma	1969-11-01	6.27522e-06	2.61185e-05	0	0	5.29636	63.4445	TGFB2;TGFB1;TGFB3;TFE3;AKT1;MAPK1;PTPN11;PIK3R1;SOS2;MAPK3;VEGFA
Hematopoietic cell lineage	13/97	6.72139e-06	2.76025e-05	0	0	4.45251	53.0304	IL1R2;ITGB3;IL5RA;CD1D;IL1B;IL3RA;KIT;ITGA5;IL7R;IL6R;IL9R;CD44;HLA-DQB1
Prion diseases	1935-08-01	7.3786e-06	2.99027e-05	0	0	7.59374	89.7346	C5;C6;IL1B;MAPK1;PRKACA;C8A;MAPK3;SOD1
Regulation of actin cytoskeleton	20/214	7.90075e-06	3.1603e-05	0	0	3.10492	36.4783	APC2;CHRM2;GSN;ITGB3;ACTN4;PIK3R1;ITGAL;VAV1;INS;MRAS;ITGAX;MAPK1;ITGB7;ITGA5;FGFR4;FGF23;SOS2;FGFR2;BCAR1;MAPK3
Endometrial cancer	1958-10-01	8.04009e-06	3.17481e-05	0	0	5.72803	67.196	APC2;GADD45B;AKT1;MAPK1;PIK3R1;BAK1;FOXO3;SOS2;DDB2;MAPK3
B cell receptor signaling pathway	1971-11-01	8.34375e-06	3.25301e-05	0	0	5.14716	60.1909	CD79B;AKT1;MAPK1;NFATC1;IKBKG;FOS;PIK3R1;SOS2;VAV1;CARD11;MAPK3
Progesterone-mediated oocyte maturation	13/99	8.44414e-06	3.25099e-05	0	0	4.36256	50.9636	ADCY2;PIK3R1;MAPK14;CDC25A;IGF1R;INS;CCNB2;CCNB1;MAPK8;AKT1;MAPK1;PRKACA;MAPK3
Hypertrophic cardiomyopathy (HCM)	1985-12-01	8.78941e-06	3.34214e-05	0	0	4.69025	54.6037	CACNB2;PRKAB2;TGFB2;TGFB1;DES;TGFB3;ITGB3;TNNT2;ATP2A2;ITGB7;DMD;ITGA5
Nucleotide excision repair	1947-09-01	9.36767e-06	3.51859e-05	0	0	6.36177	73.6582	RFC3;RFC4;POLD1;XPA;ERCC8;XPC;GTF2H2;ERCC6;DDB2
VEGF signaling pathway	1959-10-01	9.42292e-06	3.4967e-05	0	0	5.63095	65.1634	SHC2;SH2D2A;KDR;AKT1;MAPK1;PRKCA;PIK3R1;MAPK14;MAPK3;VEGFA
Thyroid hormone signaling pathway	14/116	1.03652e-05	3.80056e-05	0	0	4.00962	46.0187	PFKFB2;NOTCH2;STAT1;ITGB3;ATP2A2;PRKCA;PIK3R1;ESR1;AKT1;MAPK1;SLC16A2;PRKACA;RXRG;MAPK3
Ovarian steroidogenesis	1949-09-01	1.33868e-05	4.85074e-05	0	0	6.10211	68.4732	SCARB1;CYP11A1;ALOX5;INSR;ADCY2;PRKACA;LDLR;IGF1R;INS
Glioma	1975-11-01	1.43171e-05	5.12753e-05	0	0	4.87265	54.3498	SHC2;GADD45B;AKT1;MAPK1;PRKCA;PIK3R1;BAK1;SOS2;IGF1R;DDB2;MAPK3
Protein digestion and absorption	1990-12-01	1.59617e-05	5.65082e-05	0	0	4.42968	48.9272	COL1A1;COL18A1;SLC9A3;CPB2;COL1A2;SLC7A8;COL13A1;COL5A1;COL14A1;COL6A2;COL5A3;COL4A3
TGF-beta signaling pathway	1990-12-01	1.59617e-05	5.58661e-05	0	0	4.42968	48.9272	TGFB2;TGFB1;TGFB3;FST;RPS6KB2;MAPK1;INHBA;FMOD;THBS1;DCN;TGFBR2;MAPK3
GnRH signaling pathway	1993-12-01	2.23678e-05	7.74077e-05	0	0	4.28679	45.9024	MAPK8;GNA11;PRKCD;ITPR2;MAPK1;PRKCA;ITPR3;ADCY2;PRKACA;MAPK14;SOS2;MAPK3
Complement and coagulation cascades	1979-11-01	2.36956e-05	8.10916e-05	0	0	4.62593	49.2672	F7;CPB2;C5;SERPINB2;C6;PROC;ITGAX;MASP2;C8A;F2RL2;MBL2
Non-homologous end-joining	2019-05-13	2.55887e-05	8.66078e-05	0	0	12.7779	135.106	XRCC6;DCLRE1C;MRE11;PRKDC;LIG4
Aldosterone synthesis and secretion	1998-12-01	3.80558e-05	0.000127404	0	0	4.06807	41.3986	ATF1;SCARB1;ATF6B;CYP11A1;CYP11B2;GNA11;ITPR2;PRKCA;ITPR3;ADCY2;PRKACA;LDLR
Adipocytokine signaling pathway	1969-10-01	3.89395e-05	0.000128961	0	0	4.81487	48.8878	PRKAB2;MAPK8;IRS1;STAT3;AKT1;PTPN11;IKBKG;JAK2;PPARA;RXRG
MicroRNAs in cancer	23/299	4.0653e-05	0.000133203	0	0	2.55558	25.8381	APC2;NOTCH2;TGFB2;ABCB1;IRS1;ITGB3;STAT3;PRKCA;BRCA1;THBS1;CDC25A;VEGFA;RPTOR;ABL1;BCL2;HMOX1;TIMP3;MAPK1;ATM;ITGA5;BAK1;SOS2;CD44
Phospholipase D signaling pathway	15/148	4.15996e-05	0.00013487	0	0	3.36715	33.9659	SHC2;FCER1G;DGKA;INSR;PRKCA;ADCY2;PTPN11;PIK3R1;INS;MRAS;KIT;AKT1;MAPK1;SOS2;MAPK3
ErbB signaling pathway	1985-11-01	4.75396e-05	0.000152523	0	0	4.29939	42.7959	SHC2;MAPK8;RPS6KB2;ABL1;AKT1;ABL2;MAPK1;PRKCA;PIK3R1;SOS2;MAPK3
p53 signaling pathway	1972-10-01	5.6639e-05	0.000179843	0	0	4.61425	45.1219	CCNB2;CCNB1;APAF1;RRM2B;GADD45B;BCL2;ATM;THBS1;DDB2;ATR
Chemokine signaling pathway	17/190	6.47264e-05	0.000203426	0	0	2.97255	28.6712	SHC2;STAT1;PRKCD;STAT3;ADCY2;PIK3R1;FOXO3;VAV1;GNGT1;AKT1;MAPK1;IKBKG;PRKACA;JAK2;SOS2;BCAR1;MAPK3
Toll-like receptor signaling pathway	12/104	6.87663e-05	0.00021394	0	0	3.83338	36.7421	MAPK8;IRAK1;STAT1;IL1B;AKT1;MAPK1;PIK3R1;IKBKG;FOS;MAPK14;IKBKE;MAPK3
Signaling pathways regulating pluripotency of stem cells	14/139	7.96898e-05	0.000245444	0	0	3.34616	31.579	APC2;PCGF2;STAT3;PIK3R1;INHBA;MAPK14;IGF1R;HAND1;AKT1;MAPK1;FGFR4;JAK2;FGFR2;MAPK3
Platelet activation	13/124	9.44093e-05	0.000287902	0	0	3.48301	32.2801	FCER1G;ITGB3;ITPR2;ITPR3;ADCY2;PIK3R1;MAPK14;COL1A1;COL1A2;AKT1;MAPK1;PRKACA;MAPK3
Malaria	1949-08-01	9.75992e-05	0.000294711	0	0	5.4241	50.0896	TGFB2;TGFB1;CD40LG;LRP1;TGFB3;IL1B;ITGAL;THBS1
Aldosterone-regulated sodium reabsorption	1937-07-01	0.000101413	0.000303253	0	0	6.28536	57.8021	IRS1;INSR;MAPK1;PRKCA;PIK3R1;INS;MAPK3
Cortisol synthesis and secretion	1965-09-01	0.00013584	0.000402294	0	0	4.60005	40.959	SCARB1;ATF6B;CYP11A1;GNA11;ITPR2;ITPR3;ADCY2;PRKACA;LDLR
Shigellosis	1965-09-01	0.00013584	0.000398463	0	0	4.60005	40.959	MAPK8;FBXW11;ABL1;MAPK1;IKBKG;ITGA5;MAPK14;CD44;MAPK3
Acute myeloid leukemia	1966-09-01	0.000153152	0.000445007	0	0	4.53035	39.795	KIT;STAT3;RPS6KB2;AKT1;MAPK1;IKBKG;PIK3R1;SOS2;MAPK3
Prostate cancer	1997-11-01	0.00016016	0.000461023	0	0	3.76751	32.9255	IL1R2;BCL2;AKT1;MAPK1;PIK3R1;IKBKG;SOS2;FGFR2;IGF1R;INS;MAPK3
Glucagon signaling pathway	11/103	0.000273095	0.000778826	0	0	3.54804	29.1142	GYS1;PRKAB2;PHKG1;AKT1;ITPR2;ITPR3;ADCY2;SIK2;PRKACA;PPARA;GCK
Bile secretion	1972-09-01	0.000300185	0.00084823	0	0	4.15282	33.684	SCARB1;SLC9A3;ABCB1;NR1H4;ADCY2;SLC4A2;HMGCR;PRKACA;LDLR
Melanoma	1972-09-01	0.000300185	0.000840519	0	0	4.15282	33.684	GADD45B;AKT1;MAPK1;PIK3R1;BAK1;FGF23;IGF1R;DDB2;MAPK3
Gap junction	1988-10-01	0.000310187	0.000860698	0	0	3.77529	30.4981	GNA11;ITPR2;MAPK1;PRKCA;ITPR3;ADCY2;PRKACA;SOS2;TUBA4A;MAPK3
Oocyte meiosis	12/125	0.000396022	0.00108906	0	0	3.18937	24.9856	CCNB2;CCNB1;FBXW11;ITPR2;MAPK1;ITPR3;ADCY2;PRKACA;YWHAZ;IGF1R;INS;MAPK3
Fc gamma R-mediated phagocytosis	1991-10-01	0.000407551	0.00111085	0	0	3.65083	28.496	GSN;PTPRC;PRKCD;RPS6KB2;AKT1;MAPK1;PRKCA;PIK3R1;VAV1;MAPK3
Adrenergic signaling in cardiomyocytes	13/145	0.000448384	0.00121142	0	0	2.97858	22.9644	ATF6B;ATP2A2;PRKCA;ADCY2;ADRB2;MAPK14;CACNB2;TNNT2;BCL2;AKT1;MAPK1;PRKACA;MAPK3
Pertussis	1976-09-01	0.000451794	0.00121002	0	0	3.93425	30.3027	C5;MAPK8;IRAK1;IL1B;MAPK1;FOS;ITGA5;MAPK14;MAPK3
Leukocyte transendothelial migration	11/112	0.000563694	0.0014967	0	0	3.26293	24.41	NCF4;CLDN7;CYBA;PRKCA;PTPN11;ACTN4;PIK3R1;ITGAL;MAPK14;VAV1;BCAR1
Calcium signaling pathway	15/188	0.000588072	0.00154809	0	0	2.65074	19.7179	CHRM2;CHRNA7;ITPR2;ATP2A2;PRKCA;ITPR3;ADCY2;ADRB2;GNA15;CCKBR;PHKG1;STIM2;GNA11;PRKACA;SLC25A4
Serotonergic synapse	11/113	0.000607889	0.00158669	0	0	3.23406	23.9499	GNGT1;APP;GABRB2;ALOX5;ITPR2;MAPK1;PRKCA;ITPR3;HTR3A;PRKACA;MAPK3
Vascular smooth muscle contraction	12/132	0.000649002	0.00167977	0	0	3.02024	22.1688	ACTA2;EDN2;GNA11;PRKCD;KCNMA1;ITPR2;MAPK1;PRKCA;ITPR3;ADCY2;PRKACA;MAPK3
mTOR signaling pathway	13/152	0.00070225	0.00180244	0	0	2.84141	20.6321	IRS1;MAPKAP1;INSR;PRKCA;PIK3R1;IGF1R;INS;RPTOR;RPS6KB2;AKT1;MAPK1;SOS2;MAPK3
cAMP signaling pathway	16/212	0.00071851	0.00182893	0	0	2.50737	18.1491	CHRM2;EDN2;ATP2A2;NFATC1;ADCY2;PIK3R1;FOS;ADRB2;VAV1;MAPK8;FXYD1;AKT1;MAPK1;PRKACA;PPARA;MAPK3
Oxytocin signaling pathway	13/153	0.000746867	0.00188553	0	0	2.82283	20.3233	KCNJ4;PRKAB2;ITPR2;PRKCA;ITPR3;NFATC1;ADCY2;FOS;CACNB2;EEF2K;MAPK1;PRKACA;MAPK3
Thyroid cancer	1937-06-01	0.000761356	0.00190648	0	0	5.38745	38.6841	GADD45B;MAPK1;BAK1;RXRG;MAPK3;DDB2
Choline metabolism in cancer	1999-10-01	0.000797578	0.00198108	0	0	3.35582	23.9402	MAPK8;DGKA;RPS6KB2;AKT1;MAPK1;PRKCA;PIK3R1;FOS;SOS2;MAPK3
Inflammatory mediator regulation of TRP channels	10/100	0.000862833	0.00212602	0	0	3.32226	23.4395	MAPK8;IL1B;PRKCD;ITPR2;PRKCA;ITPR3;ADCY2;PIK3R1;PRKACA;MAPK14
Maturity onset diabetes of the young	2019-05-26	0.000945721	0.00231176	0	0	6.38896	44.4899	HNF4A;HNF4G;HNF1B;GCK;INS
Insulin secretion	1986-09-01	0.00111868	0.00271303	0	0	3.47678	23.6268	ATF6B;GNA11;KCNMA1;PRKCA;ITPR3;ADCY2;PRKACA;GCK;INS
Viral carcinogenesis	15/201	0.00116644	0.00280675	0	0	2.4793	16.7447	GSN;ATF6B;STAT3;EIF2AK2;ACTN4;PIK3R1;GTF2H2;RBPJ;YWHAZ;MAPK1;IKBKG;BAK1;PRKACA;IRF9;MAPK3
Necroptosis	13/162	0.00126692	0.00302489	0	0	2.66601	17.7854	IFNGR1;STAT1;STAT3;EIF2AK2;FASLG;CYLD;MAPK8;IL1B;BCL2;TRPM7;JAK2;SLC25A4;IRF9
Bladder cancer	1941-06-01	0.00133021	0.00315157	0	0	4.86184	32.1972	MMP1;DAPK2;MAPK1;THBS1;MAPK3;VEGFA
Homologous recombination	1941-06-01	0.00133021	0.00312751	0	0	4.86184	32.1972	MRE11;POLD1;ATM;BRCA1;NBN;SSBP1
Protein processing in endoplasmic reticulum	13/165	0.00149623	0.00349119	0	0	2.61754	17.0266	HSPA8;ATF6B;SSR3;EIF2AK2;PDIA6;ERN1;DNAJC3;DNAJB1;MAPK8;BAG2;DNAJC5;BCL2;BAK1
Salivary secretion	1990-09-01	0.00154561	0.00357931	0	0	3.32226	21.5028	KCNMA1;ITPR2;PRKCA;ITPR3;ADCY2;SLC4A2;ADRB2;PRKACA;LYZ
Transcriptional misregulation in cancer	14/186	0.00154984	0.00356232	0	0	2.50063	16.1781	ATF1;FLT1;GADD45B;IL1R2;TFE3;JMJD1C;GZMB;IGF1R;TGFBR2;DDB2;ATM;ITGB7;BAK1;RXRG
Type I diabetes mellitus	1943-06-01	0.00171435	0.00391125	0	0	4.63571	29.5236	IL1B;LTA;GZMB;FASLG;INS;HLA-DQB1
Retrograde endocannabinoid signaling	12/148	0.00176013	0.00398618	0	0	2.69372	17.0846	GNGT1;GABRB2;MAPK8;ITPR2;MAPK1;PRKCA;ITPR3;ADCY2;PRKACA;NDUFV2;MAPK14;MAPK3
Gastric acid secretion	1975-08-01	0.00184405	0.00414575	0	0	3.54374	22.3107	CCKBR;ITPR2;GAST;PRKCA;ITPR3;ADCY2;SLC4A2;PRKACA
Viral myocarditis	1959-07-01	0.00189971	0.00423994	0	0	3.94166	24.6987	CD40LG;CAV1;ABL1;ABL2;DMD;ITGAL;HLA-DQB1
Alzheimer disease	13/171	0.00205872	0.00456176	0	0	2.52569	15.6231	APP;APAF1;LRP1;ITPR2;ATP2A2;ITPR3;ERN1;ATP5F1B;IL1B;UQCRC1;MAPK1;NDUFV2;MAPK3
Long-term depression	1960-07-01	0.00209589	0.00461095	0	0	3.87597	23.9061	GNA11;ITPR2;MAPK1;PRKCA;ITPR3;IGF1R;MAPK3
Phagosome	12/152	0.00220323	0.00481273	0	0	2.62284	16.0461	SCARB1;FCGR3B;ITGB3;NCF4;STX7;CYBA;ITGA5;CORO1A;THBS1;TUBA4A;MBL2;HLA-DQB1
Cushing syndrome	12/155	0.00259215	0.00562241	0	0	2.57207	15.3174	APC2;SCARB1;ATF6B;CYP11A1;GNA11;ITPR2;MAPK1;ITPR3;ADCY2;PRKACA;LDLR;MAPK3
Cytosolic DNA-sensing pathway	1963-07-01	0.00277929	0.00598617	0	0	3.6914	21.7259	MAVS;DDX58;IL1B;TREX1;POLR1C;IKBKG;IKBKE
Sphingolipid signaling pathway	10/119	0.00319702	0.00683808	0	0	2.79181	16.0405	OPRD1;MAPK8;FCER1G;BCL2;AKT1;MAPK1;PRKCA;PIK3R1;MAPK14;MAPK3
Peroxisome	1983-08-01	0.00349916	0.0074327	0	0	3.20218	18.1091	GNPAT;ABCD3;PEX19;PEX6;IDH1;CAT;PEX12;SOD1
Mineral absorption	1951-06-01	0.00413683	0.00872702	0	0	3.90854	21.4494	SLC9A3;SLC40A1;MT1G;HMOX1;TRPM7;ATP7A
DNA replication	1936-05-01	0.00423311	0.00886937	0	0	4.61425	25.216	RFC3;RFC4;MCM7;POLD1;SSBP1
Staphylococcus aureus infection	1968-07-01	0.00428271	0.00891267	0	0	3.41997	18.6497	C5;FCGR3B;FPR1;MASP2;ITGAL;MBL2;HLA-DQB1
RIG-I-like receptor signaling pathway	1970-07-01	0.00503102	0.0103997	0	0	3.32226	17.5818	CYLD;MAPK8;MAVS;DDX58;IKBKG;MAPK14;IKBKE
Fanconi anemia pathway	1954-06-01	0.00550069	0.0112947	0	0	3.6914	19.2059	FANCD2;FANCA;FANCC;BRCA1;FANCB;ATR
Adherens junction	1972-07-01	0.00587354	0.0119805	0	0	3.22997	16.5933	INSR;SNAI1;MAPK1;ACTN4;IGF1R;TGFBR2;MAPK3
Arrhythmogenic right ventricular cardiomyopathy (ARVC)	1972-07-01	0.00587354	0.0119016	0	0	3.22997	16.5933	CACNB2;DES;ITGB3;ATP2A2;ITGB7;DMD;ITGA5
Dopaminergic synapse	10/131	0.00630549	0.0126934	0	0	2.53608	12.8486	GNGT1;MAPK8;ATF6B;AKT1;ITPR2;PRKCA;ITPR3;FOS;PRKACA;MAPK14
Bacterial invasion of epithelial cells	1974-07-01	0.00681721	0.0136344	0	0	3.14268	15.6766	SHC2;CAV1;CLTCL1;CLTA;ITGA5;PIK3R1;BCAR1
PPAR signaling pathway	1974-07-01	0.00681721	0.0135464	0	0	3.14268	15.6766	FABP1;MMP1;UCP1;NR1H3;PLIN1;PPARA;RXRG
Thyroid hormone synthesis	1974-07-01	0.00681721	0.0134596	0	0	3.14268	15.6766	TG;ATF6B;ITPR2;PRKCA;ITPR3;ADCY2;PRKACA
Glutamatergic synapse	9/114	0.00754395	0.0147996	0	0	2.62284	12.8178	GNGT1;GRIK3;ITPR2;MAPK1;PRKCA;ITPR3;ADCY2;PRKACA;MAPK3
Neomycin, kanamycin and gentamicin biosynthesis	2019-02-05	0.00851472	0.0165983	0	0	13.289	63.335	HK3;GCK
Circadian entrainment	1997-08-01	0.00891436	0.0172681	0	0	2.74001	12.9331	GNGT1;MAPK1;PRKCA;ITPR3;ADCY2;FOS;PRKACA;MAPK3
Pancreatic secretion	1998-08-01	0.00945889	0.0182084	0	0	2.71205	12.6403	CPB2;KCNMA1;ITPR2;ATP2A2;PRKCA;ITPR3;ADCY2;SLC4A2
Asthma	1931-04-01	0.0134204	0.0256739	0	0	4.28679	18.4802	FCER1G;CD40LG;IL13;HLA-DQB1
Galactose metabolism	1931-04-01	0.0134204	0.0255154	0	0	4.28679	18.4802	HK3;LCT;PFKM;GCK
Endocrine and other factor-regulated calcium reabsorption	1948-05-01	0.0143312	0.0270798	0	0	3.46069	14.6917	CLTCL1;CLTA;PRKCA;PRKACA;ESR1
Herpes simplex virus 1 infection	24/492	0.0144699	0.0271752	0	0	1.62061	6.86441	CD74;APAF1;IFNGR1;STAT1;DDX58;ITGB3;EIF2AK2;FASLG;PTPN11;PIK3R1;C5;MAVS;IRAK1;IL1B;BCL2;LTA;AKT1;IKBKG;ITGA5;BAK1;JAK2;IKBKE;IRF9;HLA-DQB1
Salmonella infection	1986-07-01	0.0149909	0.027983	0	0	2.70416	11.3583	MAPK8;IFNGR1;IL1B;MAPK1;FOS;MAPK14;MAPK3
Long-term potentiation	1967-06-01	0.0153455	0.0284723	0	0	2.97516	12.427	ITPR2;MAPK1;PRKCA;ITPR3;PRKACA;MAPK3
Fructose and mannose metabolism	1933-04-01	0.0166517	0.030711	0	0	4.02698	16.4915	PFKFB2;HK3;TPI1;PFKM
Cholesterol metabolism	1950-05-01	0.0168906	0.0309661	0	0	3.32226	13.5581	SCARB1;LRPAP1;LRP1;LPA;LDLR
Renin secretion	1969-06-01	0.0175371	0.0319611	0	0	2.88892	11.6812	EDN2;KCNMA1;ITPR2;ITPR3;ADRB2;PRKACA
Amyotrophic lateral sclerosis (ALS)	1951-05-01	0.0182769	0.0331134	0	0	3.25712	13.0354	APAF1;CAT;BCL2;MAPK14;SOD1
Autoimmune thyroid disease	1953-05-01	0.0212696	0.0383102	0	0	3.13421	12.0682	TG;CD40LG;GZMB;FASLG;HLA-DQB1
Axon guidance	11/181	0.0213996	0.0383202	0	0	2.01905	7.76201	NRP1;TRPC6;SEMA4D;ABL1;PLXNA1;MAPK1;PRKCA;PTPN11;PIK3R1;RHOD;MAPK3
Thermogenesis	13/231	0.0231457	0.0412073	0	0	1.86967	7.04108	PRKAB2;UCP1;ADCY2;ARID1A;MAPK14;RPTOR;ATP5F1B;RPS6KB2;UQCRC1;PLIN1;PRKACA;NDUFV2;SOS2
Hippo signaling pathway	10/160	0.0231821	0.0410349	0	0	2.07641	7.81639	APC2;LATS1;TGFB2;RASSF2;TGFB1;FBXW11;TGFB3;CCN2;YWHAZ;TGFBR2
Glutathione metabolism	1956-05-01	0.0263281	0.0463374	0	0	2.9663	10.7888	GSTM2;GSTM1;RRM2B;IDH1;PGD
Allograft rejection	1938-04-01	0.0267204	0.0467606	0	0	3.49711	12.6677	CD40LG;GZMB;FASLG;HLA-DQB1

## Sheet: Enrichr_Reactome
Term	Overlap	P-value	Adjusted P-value	Old P-value	Old Adjusted P-value	Odds Ratio	Combined Score	Genes
Hemostasis_Homo sapiens_R-HSA-109582	73/552	6.04638e-27	9.25096e-24	0	0	4.39357	265.241	LGALS3BP;APP;ORM1;SPARC;WDR1;DGKA;ITGB3;PLEK;IL5RA;JMJD1C;ATP2A2;SLC7A11;ITGAL;SERPINA4;GNGT1;AKAP10;ITGAX;AKT1;TIMP3;SIRPA;KIF1A;PRKACA;JAK2;SERPINB2;TRPC6;FCER1G;AHSG;MMP1;APLP2;PRKCD;PRKCA;ACTN4;YWHAZ;TUBA4A;VAV1;F7;PRKAR1B;SLC7A8;LCK;KCNMA1;IL3RA;ITGA5;CD44;ITPR2;ITPR3;CSF2RB;PIK3R1;IL2RG;THBS1;CLEC3B;GNA15;KIF3A;GNA11;ABL1;MAPK1;CSK;SH2B1;MAPK3;CD74;TGFB2;TGFB1;ANGPT1;TGFB3;CAV1;VEGFB;PTPN11…
Immune System_Homo sapiens_R-HSA-168256	128/1547	1.35423e-26	1.03598e-23	0	0	2.74886	163.733	ATF1;APP;IRS1;NCF4;IL5RA;IL27RA;HERC5;IGHG1;AKT1;TNFSF11;PRKACA;IL13RA2;IL6R;IER3;CISH;FBXW11;IL1R2;PRKCD;PRKCA;CYBA;PRLR;RNF123;PRKAR1B;MASP2;UBE2V1;CARD11;SHC2;UBA7;PRKDC;MAPKAP1;ITPR2;ITPR3;TNFRSF11B;CSF2RB;PIK3R1;CD1D;MEFV;FOXO3;SOCS2;CD79B;C5;C6;IRAK1;KIF3A;NLRP4;ABL1;FGF23;PAG1;BRAP;XRCC6;UBE2C;INSR;TREX1;EIF2AK2;NFATC1;CYLD;MAVS;PTPRC;BCL2;NF1;FGFR4;IL7R;MAP3K11;CD200;FGFR2;ITGB3;CLTA;ITGA…
Platelet activation, signaling and aggregation_Homo sapiens_R-HSA-76002	49/253	9.12827e-26	4.65542e-23	0	0	6.43441	370.982	LGALS3BP;APP;ORM1;SPARC;WDR1;DGKA;ITGB3;PLEK;IL5RA;SERPINA4;GNGT1;AKT1;TIMP3;JAK2;FCER1G;TRPC6;AHSG;APLP2;PRKCD;PRKCA;ACTN4;YWHAZ;VAV1;TUBA4A;LCK;IL3RA;ITPR2;CSF2RB;ITPR3;PIK3R1;IL2RG;THBS1;CLEC3B;GNA15;GNA11;MAPK1;CSK;MAPK3;TGFB2;TGFB1;TGFB3;VEGFB;PTPN11;MAPK14;VEGFA;SOD1;HRG;F2RL2;BCAR1
Cytokine Signaling in Immune system_Homo sapiens_R-HSA-1280215	72/620	3.87311e-23	1.48146e-20	0	0	3.85811	199.099	IRS1;ITGB3;IL5RA;DUSP16;IL27RA;HERC5;DUSP10;TRIM2;TRIM3;TNFSF11;IKBKG;PRKACA;JAK2;IL13RA2;SPTAN1;IL6R;CISH;IFNGR1;FBXW11;DDX58;IL1R2;PRKCD;IL13;OSMR;PRLR;YWHAZ;VAV1;PSMA5;PSMA6;LCK;IL1B;IL3RA;KIT;PELI1;LTA;UBE2V1;LTB;CD44;IL9R;IRF9;HLA-DQB1;SHC2;UBA7;TNFRSF11B;CSF2RB;PIK3R1;IL2RG;USP18;SOCS2;IL1RL1;IRAK1;MAPK1;CSK;FGF23;SH2B1;MAPK3;BRAP;ANGPT1;STAT1;IL37;STAT3;DAB2IP;OSM;EIF2AK2;PTPN11;PSMB9;CD40…
Innate Immune System_Homo sapiens_R-HSA-168249	80/807	3.04829e-21	9.32778e-19	0	0	3.29344	155.581	ATF1;APP;IRS1;ITGB3;IL5RA;DUSP16;C8A;HERC5;IGHG1;PSTPIP1;DUSP10;AKT1;IKBKG;PRKACA;JAK2;IKBKE;SPTAN1;IER3;MBL2;FCER1G;FBXW11;DDX58;PRKCD;PRKCA;FOS;VAV1;PSMA5;PSMA6;PRKAR1B;LCK;IL1B;POLR1C;IL3RA;KIT;PELI1;MASP2;UBE2V1;CARD11;SHC2;UBA7;PRKDC;MAPKAP1;ITPR2;ADCY2;ITPR3;CSF2RB;PIK3R1;MEFV;FOXO3;IL2RG;INS;C5;MAPK8;C6;IRAK1;NLRP4;ABL1;MAPK1;CSK;FGF23;MAPK3;BRAP;XRCC6;ANGPT1;INSR;TREX1;DAB2IP;NFATC1;PTPN1…
Signaling by PDGF_Homo sapiens_R-HSA-186797	50/364	2.05277e-19	5.23456e-17	0	0	4.56354	196.369	IRS1;ITGB3;IL5RA;DUSP16;DUSP10;AKT1;PRKACA;JAK2;SPTAN1;IER3;PRKCD;PRKCA;VAV1;PSMA5;PSMA6;PRKAR1B;LCK;COL6A2;KIT;COL4A3;IL3RA;SHC2;MAPKAP1;ITPR2;ADCY2;CSF2RB;ITPR3;PIK3R1;FOXO3;IL2RG;THBS1;INS;MAPK1;CSK;FGF23;MAPK3;BRAP;ANGPT1;STAT1;INSR;STAT3;DAB2IP;PTPN11;PSMB9;RPS6KB2;NF1;FGFR4;MAP3K11;FGFR2;BCAR1
Signaling by Interleukins_Homo sapiens_R-HSA-449147	51/392	9.62832e-19	2.10448e-16	0	0	4.32233	179.309	IRS1;ITGB3;IL5RA;DUSP16;IL27RA;DUSP10;IKBKG;PRKACA;JAK2;IL13RA2;SPTAN1;IL6R;FBXW11;IL1R2;IL13;OSMR;YWHAZ;VAV1;PSMA5;PSMA6;LCK;IL1B;IL3RA;KIT;PELI1;UBE2V1;IL9R;SHC2;CSF2RB;PIK3R1;IL2RG;IL1RL1;IRAK1;MAPK1;CSK;FGF23;MAPK3;BRAP;ANGPT1;STAT1;IL37;STAT3;DAB2IP;OSM;PTPN11;PSMB9;NF1;FGFR4;IL7R;MAP3K11;FGFR2
Downstream signal transduction_Homo sapiens_R-HSA-186763	47/341	2.25657e-18	4.31569e-16	0	0	4.57907	186.06	SHC2;IRS1;MAPKAP1;ITGB3;IL5RA;ITPR2;ADCY2;CSF2RB;ITPR3;PIK3R1;FOXO3;IL2RG;DUSP16;INS;DUSP10;AKT1;MAPK1;CSK;PRKACA;JAK2;SPTAN1;FGF23;IER3;MAPK3;BRAP;ANGPT1;STAT1;INSR;PRKCD;STAT3;DAB2IP;PRKCA;PTPN11;VAV1;PSMB9;PSMA5;PSMA6;PRKAR1B;LCK;KIT;IL3RA;RPS6KB2;NF1;FGFR4;MAP3K11;FGFR2;BCAR1
Signaling by VEGF_Homo sapiens_R-HSA-194138	46/328	2.61741e-18	4.44959e-16	0	0	4.65927	188.627	NRP1;SHC2;FLT1;IRS1;SH2D2A;MAPKAP1;ITGB3;NCF4;IL5RA;ITPR2;CSF2RB;ITPR3;PIK3R1;IL2RG;DUSP16;DUSP10;KDR;AKT1;MAPK1;CSK;PRKACA;JAK2;SPTAN1;FGF23;MAPK3;BRAP;ANGPT1;CAV1;PRKCD;VEGFB;DAB2IP;PRKCA;CYBA;MAPK14;VAV1;PSMB9;VEGFA;PSMA5;PSMA6;KIT;IL3RA;NF1;FGFR4;MAP3K11;FGFR2;BCAR1
NGF signalling via TRKA from the plasma membrane_Homo sapiens_R-HSA-187037	48/374	1.84796e-17	2.82738e-15	0	0	4.26386	164.286	ATF1;SHC2;IRS1;MAPKAP1;ITGB3;CLTA;IL5RA;ITPR2;ADCY2;CSF2RB;ITPR3;PIK3R1;FOXO3;IL2RG;DUSP16;INS;DUSP10;AKT1;MAPK1;CSK;PRKACA;JAK2;SPTAN1;FGF23;IER3;MAPK3;BRAP;ANGPT1;INSR;PRKCD;STAT3;DAB2IP;PRKCA;PTPN11;MAPK14;VAV1;PSMB9;PSMA5;PSMA6;PRKAR1B;LCK;KIT;IL3RA;RPS6KB2;NF1;FGFR4;MAP3K11;FGFR2
Signaling by EGFR_Homo sapiens_R-HSA-177929	46/355	6.09905e-17	8.48323e-15	0	0	4.3049	160.727	SHC2;IRS1;MAPKAP1;ITGB3;CLTA;IL5RA;ITPR2;ADCY2;CSF2RB;ITPR3;PIK3R1;FOXO3;IL2RG;DUSP16;INS;DUSP10;AKT1;MAPK1;CSK;PRKACA;JAK2;SPTAN1;FGF23;PAG1;IER3;MAPK3;BRAP;ANGPT1;INSR;PRKCD;DAB2IP;PRKCA;PTPN11;VAV1;PSMB9;PSMA5;PSMA6;PRKAR1B;LCK;KIT;IL3RA;RPS6KB2;NF1;FGFR4;MAP3K11;FGFR2
Downstream signaling of activated FGFR2_Homo sapiens_R-HSA-5654696	44/329	9.00195e-17	1.14775e-14	0	0	4.44314	164.159	SHC2;IRS1;MAPKAP1;ITGB3;IL5RA;ITPR2;ADCY2;CSF2RB;ITPR3;PIK3R1;FOXO3;IL2RG;DUSP16;INS;DUSP10;AKT1;MAPK1;CSK;PRKACA;JAK2;SPTAN1;FGF23;IER3;MAPK3;BRAP;ANGPT1;INSR;PRKCD;DAB2IP;PRKCA;PTPN11;VAV1;PSMB9;PSMA5;PSMA6;PRKAR1B;LCK;KIT;IL3RA;RPS6KB2;NF1;FGFR4;MAP3K11;FGFR2
Downstream signaling of activated FGFR4_Homo sapiens_R-HSA-5654716	44/329	9.00195e-17	1.05946e-14	0	0	4.44314	164.159	SHC2;IRS1;MAPKAP1;ITGB3;IL5RA;ITPR2;ADCY2;CSF2RB;ITPR3;PIK3R1;FOXO3;IL2RG;DUSP16;INS;DUSP10;AKT1;MAPK1;CSK;PRKACA;JAK2;SPTAN1;FGF23;IER3;MAPK3;BRAP;ANGPT1;INSR;PRKCD;DAB2IP;PRKCA;PTPN11;VAV1;PSMB9;PSMA5;PSMA6;PRKAR1B;LCK;KIT;IL3RA;RPS6KB2;NF1;FGFR4;MAP3K11;FGFR2
Downstream signaling of activated FGFR3_Homo sapiens_R-HSA-5654708	44/329	9.00195e-17	9.83785e-15	0	0	4.44314	164.159	SHC2;IRS1;MAPKAP1;ITGB3;IL5RA;ITPR2;ADCY2;CSF2RB;ITPR3;PIK3R1;FOXO3;IL2RG;DUSP16;INS;DUSP10;AKT1;MAPK1;CSK;PRKACA;JAK2;SPTAN1;FGF23;IER3;MAPK3;BRAP;ANGPT1;INSR;PRKCD;DAB2IP;PRKCA;PTPN11;VAV1;PSMB9;PSMA5;PSMA6;PRKAR1B;LCK;KIT;IL3RA;RPS6KB2;NF1;FGFR4;MAP3K11;FGFR2
Signaling by FGFR4_Homo sapiens_R-HSA-5654743	44/332	1.26977e-16	1.29517e-14	0	0	4.40299	161.161	SHC2;IRS1;MAPKAP1;ITGB3;IL5RA;ITPR2;ADCY2;CSF2RB;ITPR3;PIK3R1;FOXO3;IL2RG;DUSP16;INS;DUSP10;AKT1;MAPK1;CSK;PRKACA;JAK2;SPTAN1;FGF23;IER3;MAPK3;BRAP;ANGPT1;INSR;PRKCD;DAB2IP;PRKCA;PTPN11;VAV1;PSMB9;PSMA5;PSMA6;PRKAR1B;LCK;KIT;IL3RA;RPS6KB2;NF1;FGFR4;MAP3K11;FGFR2
Downstream signaling of activated FGFR1_Homo sapiens_R-HSA-5654687	44/332	1.26977e-16	1.21422e-14	0	0	4.40299	161.161	SHC2;IRS1;MAPKAP1;ITGB3;IL5RA;ITPR2;ADCY2;CSF2RB;ITPR3;PIK3R1;FOXO3;IL2RG;DUSP16;INS;DUSP10;AKT1;MAPK1;CSK;PRKACA;JAK2;SPTAN1;FGF23;IER3;MAPK3;BRAP;ANGPT1;INSR;PRKCD;DAB2IP;PRKCA;PTPN11;VAV1;PSMB9;PSMA5;PSMA6;PRKAR1B;LCK;KIT;IL3RA;RPS6KB2;NF1;FGFR4;MAP3K11;FGFR2
Signaling by FGFR3_Homo sapiens_R-HSA-5654741	44/333	1.42273e-16	1.28046e-14	0	0	4.38977	160.177	SHC2;IRS1;MAPKAP1;ITGB3;IL5RA;ITPR2;ADCY2;CSF2RB;ITPR3;PIK3R1;FOXO3;IL2RG;DUSP16;INS;DUSP10;AKT1;MAPK1;CSK;PRKACA;JAK2;SPTAN1;FGF23;IER3;MAPK3;BRAP;ANGPT1;INSR;PRKCD;DAB2IP;PRKCA;PTPN11;VAV1;PSMB9;PSMA5;PSMA6;PRKAR1B;LCK;KIT;IL3RA;RPS6KB2;NF1;FGFR4;MAP3K11;FGFR2
VEGFA-VEGFR2 Pathway_Homo sapiens_R-HSA-4420097	43/320	1.70921e-16	1.45283e-14	0	0	4.46429	162.077	SHC2;IRS1;SH2D2A;MAPKAP1;ITGB3;NCF4;IL5RA;ITPR2;CSF2RB;ITPR3;PIK3R1;IL2RG;DUSP16;DUSP10;KDR;AKT1;MAPK1;CSK;PRKACA;JAK2;SPTAN1;FGF23;MAPK3;BRAP;ANGPT1;CAV1;PRKCD;DAB2IP;PRKCA;CYBA;MAPK14;VAV1;PSMB9;VEGFA;PSMA5;PSMA6;KIT;IL3RA;NF1;FGFR4;MAP3K11;FGFR2;BCAR1
Signaling by FGFR1_Homo sapiens_R-HSA-5654736	44/336	1.99583e-16	1.60717e-14	0	0	4.35058	157.275	SHC2;IRS1;MAPKAP1;ITGB3;IL5RA;ITPR2;ADCY2;CSF2RB;ITPR3;PIK3R1;FOXO3;IL2RG;DUSP16;INS;DUSP10;AKT1;MAPK1;CSK;PRKACA;JAK2;SPTAN1;FGF23;IER3;MAPK3;BRAP;ANGPT1;INSR;PRKCD;DAB2IP;PRKCA;PTPN11;VAV1;PSMB9;PSMA5;PSMA6;PRKAR1B;LCK;KIT;IL3RA;RPS6KB2;NF1;FGFR4;MAP3K11;FGFR2
Signalling by NGF_Homo sapiens_R-HSA-166520	51/450	3.44178e-16	2.63296e-14	0	0	3.76523	134.062	ATF1;IRS1;ITGB3;CLTA;IL5RA;DUSP16;DUSP10;AKT1;PRKACA;JAK2;SPTAN1;IER3;PRKCD;PRKCA;VAV1;PSMA5;PSMA6;PRKAR1B;LCK;IL3RA;KIT;SOS2;SHC2;MAPKAP1;ITPR2;ADCY2;ITPR3;CSF2RB;PIK3R1;FOXO3;IL2RG;INS;MAPK8;IRAK1;MAPK1;CSK;FGF23;MAPK3;BRAP;ANGPT1;INSR;STAT3;DAB2IP;PTPN11;MAPK14;PSMB9;RPS6KB2;NF1;FGFR4;MAP3K11;FGFR2
DAP12 signaling_Homo sapiens_R-HSA-2424491	44/344	4.82682e-16	3.51668e-14	0	0	4.2494	149.864	SHC2;IRS1;MAPKAP1;ITGB3;IL5RA;ITPR2;ADCY2;CSF2RB;ITPR3;PIK3R1;FOXO3;IL2RG;DUSP16;INS;DUSP10;AKT1;MAPK1;CSK;PRKACA;JAK2;SPTAN1;FGF23;IER3;MAPK3;BRAP;ANGPT1;INSR;PRKCD;DAB2IP;PRKCA;PTPN11;VAV1;PSMB9;PSMA5;PSMA6;PRKAR1B;LCK;KIT;IL3RA;RPS6KB2;NF1;FGFR4;MAP3K11;FGFR2
Signaling by FGFR2_Homo sapiens_R-HSA-5654738	45/361	5.90166e-16	4.10434e-14	0	0	4.14132	145.22	SHC2;IRS1;MAPKAP1;ITGB3;IL5RA;ITPR2;ADCY2;CSF2RB;ITPR3;PIK3R1;FOXO3;IL2RG;DUSP16;INS;TIAL1;DUSP10;AKT1;MAPK1;CSK;PRKACA;JAK2;SPTAN1;FGF23;IER3;MAPK3;BRAP;ANGPT1;INSR;PRKCD;DAB2IP;PRKCA;PTPN11;VAV1;PSMB9;PSMA5;PSMA6;PRKAR1B;LCK;KIT;IL3RA;RPS6KB2;NF1;FGFR4;MAP3K11;FGFR2
Fc epsilon receptor (FCERI) signaling_Homo sapiens_R-HSA-2454202	47/395	8.03843e-16	5.3473e-14	0	0	3.95307	137.397	SHC2;IRS1;MAPKAP1;ITGB3;IL5RA;ITPR2;ITPR3;CSF2RB;PIK3R1;FOXO3;IL2RG;DUSP16;INS;MAPK8;DUSP10;AKT1;MAPK1;CSK;IKBKG;JAK2;SPTAN1;FGF23;IER3;MAPK3;BRAP;FCER1G;ANGPT1;FBXW11;INSR;DAB2IP;NFATC1;PTPN11;FOS;VAV1;PSMB9;PSMA5;PSMA6;LCK;IL3RA;KIT;RPS6KB2;NF1;UBE2V1;FGFR4;MAP3K11;CARD11;FGFR2
Signaling by FGFR_Homo sapiens_R-HSA-190236	45/366	9.92626e-16	6.32799e-14	0	0	4.08474	141.112	SHC2;IRS1;MAPKAP1;ITGB3;IL5RA;ITPR2;ADCY2;CSF2RB;ITPR3;PIK3R1;FOXO3;IL2RG;DUSP16;INS;TIAL1;DUSP10;AKT1;MAPK1;CSK;PRKACA;JAK2;SPTAN1;FGF23;IER3;MAPK3;BRAP;ANGPT1;INSR;PRKCD;DAB2IP;PRKCA;PTPN11;VAV1;PSMB9;PSMA5;PSMA6;PRKAR1B;LCK;KIT;IL3RA;RPS6KB2;NF1;FGFR4;MAP3K11;FGFR2
Extracellular matrix organization_Homo sapiens_R-HSA-1474244	39/283	1.93061e-15	1.18153e-13	0	0	4.57838	155.12	COL18A1;SPARC;CD151;COL13A1;COL14A1;LAMA1;ITGB3;LAMA3;LOXL4;NID1;ITGAL;THBS1;LOXL1;FBLN5;KDR;ITGAX;DMD;ITGB7;TGFB2;TGFB1;LAMB3;TGFB3;MMP1;PRKCA;MMP8;DCN;COL1A1;COL1A2;MMP13;COL5A1;COL5A3;COL6A2;COL4A3;MFAP2;ADAM9;ITGA5;FMOD;CD44;FBN1
DAP12 interactions_Homo sapiens_R-HSA-2172127	44/359	2.3514e-15	1.38371e-13	0	0	4.07185	137.155	SHC2;IRS1;MAPKAP1;ITGB3;IL5RA;ITPR2;ADCY2;CSF2RB;ITPR3;PIK3R1;FOXO3;IL2RG;DUSP16;INS;DUSP10;AKT1;MAPK1;CSK;PRKACA;JAK2;SPTAN1;FGF23;IER3;MAPK3;BRAP;ANGPT1;INSR;PRKCD;DAB2IP;PRKCA;PTPN11;VAV1;PSMB9;PSMA5;PSMA6;PRKAR1B;LCK;KIT;IL3RA;RPS6KB2;NF1;FGFR4;MAP3K11;FGFR2
Signal Transduction_Homo sapiens_R-HSA-162582	142/2465	6.31228e-15	3.57696e-13	0	0	1.91384	62.5753	ATF1;CHRM2;APP;IRS1;DGKA;NCF4;IL5RA;SPINT2;RBPJ;CDC14A;IGF1R;TIAL1;KDR;AKT1;PRKACA;IL6R;IER3;RAG1;TLE3;PRKAB2;CASR;FST;PRKCD;PRKCA;CYBA;PRLR;RBP4;PRKAR1B;COL4A3;NOTCH2;SHC2;MAPKAP1;SH2D2A;FPR1;ITPR2;ITPR3;CSF2RB;ARHGAP17;PIK3R1;ADRB2;FOXO3;STK4;C5;IRAK1;KIF3A;ABL1;HCRT;FGF23;PAG1;BRAP;JAG1;TGFB1;INSR;CAV1;NFATC1;INHBA;ESR1;GFAP;CYLD;MKS1;NF1;GRAP;FGFR4;MAP3K11;FGFR2;NRP1;FLT1;ITGB3;CHD8;CLTA;ATP2…
Signaling by SCF-KIT_Homo sapiens_R-HSA-1433557	41/325	8.04141e-15	4.39406e-13	0	0	4.19116	136.021	SHC2;IRS1;MAPKAP1;ITGB3;IL5RA;CSF2RB;PIK3R1;FOXO3;IL2RG;DUSP16;INS;DUSP10;AKT1;MAPK1;CSK;JAK2;SPTAN1;FGF23;IER3;MAPK3;BRAP;ANGPT1;STAT1;INSR;STAT3;DAB2IP;PRKCA;PTPN11;VAV1;PSMB9;PSMA5;PSMA6;LCK;KIT;IL3RA;RPS6KB2;NF1;GRAP;FGFR4;MAP3K11;FGFR2
Signaling by ERBB4_Homo sapiens_R-HSA-1236394	41/330	1.36263e-14	7.18904e-13	0	0	4.12766	131.783	SHC2;IRS1;MAPKAP1;ITGB3;IL5RA;CSF2RB;PIK3R1;FOXO3;IL2RG;DUSP16;INS;DUSP10;AKT1;MAPK1;CSK;JAK2;SPTAN1;FGF23;IER3;SH2B1;MAPK3;BRAP;ANGPT1;INSR;DAB2IP;PTPN11;PRLR;ESR1;VAV1;PSMB9;GFAP;PSMA5;PSMA6;LCK;KIT;IL3RA;RPS6KB2;NF1;FGFR4;MAP3K11;FGFR2
Gastrin-CREB signalling pathway via PKC and MAPK_Homo sapiens_R-HSA-881907	46/432	1.03898e-13	5.29878e-12	0	0	3.53759	105.758	APP;SHC2;IRS1;DGKA;ITGB3;IL5RA;ITPR2;ITPR3;CSF2RB;PIK3R1;IL2RG;DUSP16;GNGT1;GNA15;DUSP10;GNA11;MAPK1;GAST;CSK;HCRT;JAK2;SPTAN1;FGF23;MAPK3;BRAP;CASR;ANXA1;TRPC6;EDN2;ANGPT1;PRKCD;DAB2IP;PRKCA;HCRTR2;PSMB9;PSMA5;PSMA6;CCKBR;IL3RA;KIT;NF1;SAA1;FGFR4;MAP3K11;F2RL2;FGFR2
Developmental Biology_Homo sapiens_R-HSA-1266738	65/786	1.41192e-13	6.9685e-12	0	0	2.74742	81.2923	NRP1;IRS1;CHD9;ITGB3;HNF4G;CLTA;IL5RA;RBPJ;DUSP16;RPS6KA4;DUSP10;HNF4A;KDR;AKT1;JAK2;SPTAN1;TRPC6;EBF1;HNF1B;PSMA5;PSMA6;CACNB2;SCN8A;COL6A2;IL3RA;KIT;COL4A3;PLIN1;ITGA5;PPARA;SOS2;SHC2;LAMA1;CSF2RB;FOXO3;IL2RG;INS;GPC1;CLTCL1;ABL1;ABL2;PLXNA1;MAPK1;CSK;FGF23;CLASP1;MAPK3;BRAP;HSPA8;TGFB1;ANGPT1;SEMA4D;PCGF2;STAT3;DAB2IP;PTPN11;MAPK14;GCK;PSMB9;VEGFA;PTPRC;NF1;FGFR4;MAP3K11;FGFR2
Response to elevated platelet cytosolic Ca2+_Homo sapiens_R-HSA-76005	23/110	1.69056e-13	8.08297e-12	0	0	6.94654	204.288	LGALS3BP;APP;TGFB2;ORM1;SPARC;TGFB1;WDR1;TGFB3;AHSG;APLP2;ITGB3;PLEK;VEGFB;PRKCA;ACTN4;THBS1;TUBA4A;SERPINA4;VEGFA;SOD1;CLEC3B;TIMP3;HRG
Platelet degranulation_Homo sapiens_R-HSA-114608	22/105	5.45777e-13	2.53042e-11	0	0	6.96092	196.553	LGALS3BP;APP;TGFB2;ORM1;SPARC;TGFB1;WDR1;TGFB3;AHSG;APLP2;ITGB3;PLEK;VEGFB;ACTN4;THBS1;TUBA4A;SERPINA4;VEGFA;SOD1;CLEC3B;TIMP3;HRG
Axon guidance_Homo sapiens_R-HSA-422475	49/515	1.12871e-12	5.07918e-11	0	0	3.16098	86.9585	NRP1;IRS1;ITGB3;CLTA;IL5RA;DUSP16;RPS6KA4;DUSP10;KDR;JAK2;SPTAN1;TRPC6;PSMA5;PSMA6;CACNB2;SCN8A;COL6A2;IL3RA;KIT;COL4A3;ITGA5;SOS2;SHC2;LAMA1;CSF2RB;IL2RG;GPC1;CLTCL1;ABL1;ABL2;PLXNA1;MAPK1;CSK;FGF23;CLASP1;MAPK3;BRAP;HSPA8;SEMA4D;ANGPT1;DAB2IP;PTPN11;PSMB9;VEGFA;PTPRC;NF1;FGFR4;MAP3K11;FGFR2
MAPK family signaling cascades_Homo sapiens_R-HSA-5683057	35/284	1.55207e-12	6.78478e-11	0	0	4.09433	111.331	SHC2;IRS1;ITGB3;IL5RA;CSF2RB;FOXO3;IL2RG;DUSP16;CDC14A;DNAJB1;DUSP10;MAPK1;CSK;PRKACA;JAK2;SPTAN1;IL6R;FGF23;RAG1;MAPK3;BRAP;ANGPT1;DAB2IP;PTPN11;PSMB9;PSMA5;PSMA6;KIT;CDC42EP3;IL3RA;CDC42EP2;NF1;FGFR4;MAP3K11;FGFR2
VEGFR2 mediated cell proliferation_Homo sapiens_R-HSA-5218921	32/248	4.13289e-12	1.75648e-10	0	0	4.28679	112.365	SHC2;IRS1;ITGB3;IL5RA;ITPR2;CSF2RB;ITPR3;IL2RG;DUSP16;DUSP10;KDR;MAPK1;CSK;JAK2;SPTAN1;FGF23;MAPK3;BRAP;ANGPT1;PRKCD;DAB2IP;PRKCA;PSMB9;VEGFA;PSMA5;PSMA6;KIT;IL3RA;NF1;FGFR4;MAP3K11;FGFR2
Insulin receptor signalling cascade_Homo sapiens_R-HSA-74751	34/287	9.9276e-12	4.1052e-10	0	0	3.93578	99.7157	SHC2;IRS1;ITGB3;IL5RA;CSF2RB;PIK3R1;IL2RG;DUSP16;INS;RPTOR;EEF2K;DUSP10;AKT1;MAPK1;CSK;JAK2;SPTAN1;FGF23;MAPK3;BRAP;PRKAB2;ANGPT1;INSR;DAB2IP;PTPN11;PSMB9;PSMA5;PSMA6;KIT;IL3RA;NF1;FGFR4;MAP3K11;FGFR2
IGF1R signaling cascade_Homo sapiens_R-HSA-2428924	33/288	4.95629e-11	1.99556e-09	0	0	3.80676	90.3258	SHC2;IRS1;ITGB3;IL5RA;CSF2RB;PIK3R1;IL2RG;DUSP16;IGF1R;RPTOR;EEF2K;DUSP10;AKT1;MAPK1;CSK;JAK2;SPTAN1;FGF23;MAPK3;BRAP;PRKAB2;ANGPT1;DAB2IP;PTPN11;PSMB9;PSMA5;PSMA6;KIT;IL3RA;NF1;FGFR4;MAP3K11;FGFR2
Signaling by Type 1 Insulin-like Growth Factor 1 Receptor (IGF1R)_Homo sapiens_R-HSA-2404192	33/288	4.95629e-11	1.94439e-09	0	0	3.80676	90.3258	SHC2;IRS1;ITGB3;IL5RA;CSF2RB;PIK3R1;IL2RG;DUSP16;IGF1R;RPTOR;EEF2K;DUSP10;AKT1;MAPK1;CSK;JAK2;SPTAN1;FGF23;MAPK3;BRAP;PRKAB2;ANGPT1;DAB2IP;PTPN11;PSMB9;PSMA5;PSMA6;KIT;IL3RA;NF1;FGFR4;MAP3K11;FGFR2
IRS-related events triggered by IGF1R_Homo sapiens_R-HSA-2428928	33/288	4.95629e-11	1.89578e-09	0	0	3.80676	90.3258	SHC2;IRS1;ITGB3;IL5RA;CSF2RB;PIK3R1;IL2RG;DUSP16;IGF1R;RPTOR;EEF2K;DUSP10;AKT1;MAPK1;CSK;JAK2;SPTAN1;FGF23;MAPK3;BRAP;PRKAB2;ANGPT1;DAB2IP;PTPN11;PSMB9;PSMA5;PSMA6;KIT;IL3RA;NF1;FGFR4;MAP3K11;FGFR2
Interleukin-3, 5 and GM-CSF signaling_Homo sapiens_R-HSA-512988	31/261	7.72668e-11	2.88337e-09	0	0	3.94598	91.8772	SHC2;IRS1;ITGB3;IL5RA;CSF2RB;PIK3R1;IL2RG;DUSP16;DUSP10;MAPK1;CSK;PRKACA;JAK2;SPTAN1;FGF23;MAPK3;BRAP;ANGPT1;DAB2IP;PTPN11;YWHAZ;VAV1;PSMB9;PSMA5;PSMA6;KIT;IL3RA;NF1;FGFR4;MAP3K11;FGFR2
Signaling by Insulin receptor_Homo sapiens_R-HSA-74752	34/311	9.11985e-11	3.32223e-09	0	0	3.63205	83.9657	SHC2;IRS1;ITGB3;IL5RA;CSF2RB;PIK3R1;IL2RG;DUSP16;INS;RPTOR;EEF2K;DUSP10;AKT1;MAPK1;CSK;JAK2;SPTAN1;FGF23;MAPK3;BRAP;PRKAB2;ANGPT1;INSR;DAB2IP;PTPN11;PSMB9;PSMA5;PSMA6;KIT;IL3RA;NF1;FGFR4;MAP3K11;FGFR2
IRS-mediated signalling_Homo sapiens_R-HSA-112399	32/284	1.5107e-10	5.37528e-09	0	0	3.74339	84.6503	SHC2;IRS1;ITGB3;IL5RA;CSF2RB;PIK3R1;IL2RG;DUSP16;RPTOR;EEF2K;DUSP10;AKT1;MAPK1;CSK;JAK2;SPTAN1;FGF23;MAPK3;BRAP;PRKAB2;ANGPT1;DAB2IP;PTPN11;PSMB9;PSMA5;PSMA6;KIT;IL3RA;NF1;FGFR4;MAP3K11;FGFR2
Signaling by Leptin_Homo sapiens_R-HSA-2586552	29/243	2.83365e-10	9.85337e-09	0	0	3.96484	87.1641	SHC2;IRS1;ITGB3;IL5RA;CSF2RB;IL2RG;DUSP16;DUSP10;MAPK1;CSK;JAK2;SPTAN1;FGF23;SH2B1;MAPK3;BRAP;ANGPT1;STAT3;DAB2IP;PTPN11;PSMB9;PSMA5;PSMA6;KIT;IL3RA;NF1;FGFR4;MAP3K11;FGFR2
Growth hormone receptor signaling_Homo sapiens_R-HSA-982772	2019-10-24	7.59832e-10	2.58343e-08	0	0	13.8427	290.669	SOCS2;CISH;STAT1;IRS1;STAT3;MAPK1;JAK2;PRLR;SH2B1;MAPK3
GAB1 signalosome_Homo sapiens_R-HSA-180292	20/125	1.02352e-09	3.40432e-08	0	0	5.31561	110.033	IRS1;MAPKAP1;INSR;PTPN11;PIK3R1;FOXO3;VAV1;INS;LCK;KIT;RPS6KB2;AKT1;MAPK1;CSK;FGFR4;FGF23;PAG1;FGFR2;IER3;MAPK3
MAPK1/MAPK3 signaling_Homo sapiens_R-HSA-5684996	28/241	1.06896e-09	3.4798e-08	0	0	3.85989	79.7321	SHC2;IRS1;ITGB3;IL5RA;CSF2RB;IL2RG;DUSP16;DUSP10;MAPK1;CSK;JAK2;SPTAN1;IL6R;FGF23;MAPK3;BRAP;ANGPT1;DAB2IP;PTPN11;PSMB9;PSMA5;PSMA6;KIT;IL3RA;NF1;FGFR4;MAP3K11;FGFR2
Signaling by the B Cell Receptor (BCR)_Homo sapiens_R-HSA-983705	27/233	2.25203e-09	7.17835e-08	0	0	3.84983	76.6556	IRS1;MAPKAP1;ITPR2;ITPR3;PIK3R1;FOXO3;INS;CD79B;AKT1;MAPK1;IKBKG;FGF23;IER3;MAPK3;FBXW11;INSR;PTPN11;VAV1;PSMB9;PSMA5;PSMA6;LCK;KIT;RPS6KB2;FGFR4;CARD11;FGFR2
NCAM signaling for neurite out-growth_Homo sapiens_R-HSA-375165	29/266	2.38629e-09	7.45108e-08	0	0	3.62201	71.9097	SHC2;IRS1;ITGB3;IL5RA;CSF2RB;IL2RG;DUSP16;DUSP10;MAPK1;CSK;JAK2;SPTAN1;FGF23;MAPK3;BRAP;ANGPT1;DAB2IP;PSMB9;PSMA5;PSMA6;CACNB2;COL6A2;KIT;COL4A3;IL3RA;NF1;FGFR4;MAP3K11;FGFR2
Nuclear Receptor transcription pathway_Homo sapiens_R-HSA-383280	13/51	2.43869e-09	7.46239e-08	0	0	8.4685	167.946	NR1I2;HNF4G;NR1H4;NR1H3;NR1D2;NR1D1;ESR1;ESR2;NR2F6;HNF4A;NRBF2;PPARA;RXRG
DNA Repair_Homo sapiens_R-HSA-73894	30/285	2.90752e-09	8.72256e-08	0	0	3.49711	68.7392	DCLRE1C;UBA7;PRKDC;MPG;OGG1;XPA;XPC;BRCA1;WRN;MAPK8;EXO1;POLD1;ABL1;NBN;XRCC6;RFC3;RFC4;FANCA;LIG4;FANCC;GTF2H2;FANCB;DDB2;MSH6;MSH3;FANCD2;ERCC8;ATM;ERCC6;ATR
Interleukin-2 signaling_Homo sapiens_R-HSA-451927	28/252	2.94614e-09	8.66845e-08	0	0	3.6914	72.5093	SHC2;IRS1;ITGB3;IL5RA;CSF2RB;PIK3R1;IL2RG;DUSP16;DUSP10;MAPK1;CSK;JAK2;SPTAN1;FGF23;MAPK3;BRAP;ANGPT1;DAB2IP;PSMB9;PSMA5;PSMA6;LCK;KIT;IL3RA;NF1;FGFR4;MAP3K11;FGFR2
FRS-mediated FGFR2 signaling_Homo sapiens_R-HSA-5654700	27/236	2.98464e-09	8.61604e-08	0	0	3.80089	74.6107	SHC2;IRS1;ITGB3;IL5RA;CSF2RB;IL2RG;DUSP16;DUSP10;MAPK1;CSK;JAK2;SPTAN1;FGF23;MAPK3;BRAP;ANGPT1;DAB2IP;PTPN11;PSMB9;PSMA5;PSMA6;KIT;IL3RA;NF1;FGFR4;MAP3K11;FGFR2
FRS-mediated FGFR4 signaling_Homo sapiens_R-HSA-5654712	27/236	2.98464e-09	8.45649e-08	0	0	3.80089	74.6107	SHC2;IRS1;ITGB3;IL5RA;CSF2RB;IL2RG;DUSP16;DUSP10;MAPK1;CSK;JAK2;SPTAN1;FGF23;MAPK3;BRAP;ANGPT1;DAB2IP;PTPN11;PSMB9;PSMA5;PSMA6;KIT;IL3RA;NF1;FGFR4;MAP3K11;FGFR2
FRS-mediated FGFR3 signaling_Homo sapiens_R-HSA-5654706	27/236	2.98464e-09	8.30273e-08	0	0	3.80089	74.6107	SHC2;IRS1;ITGB3;IL5RA;CSF2RB;IL2RG;DUSP16;DUSP10;MAPK1;CSK;JAK2;SPTAN1;FGF23;MAPK3;BRAP;ANGPT1;DAB2IP;PTPN11;PSMB9;PSMA5;PSMA6;KIT;IL3RA;NF1;FGFR4;MAP3K11;FGFR2
FRS-mediated FGFR1 signaling_Homo sapiens_R-HSA-5654693	27/236	2.98464e-09	8.15447e-08	0	0	3.80089	74.6107	SHC2;IRS1;ITGB3;IL5RA;CSF2RB;IL2RG;DUSP16;DUSP10;MAPK1;CSK;JAK2;SPTAN1;FGF23;MAPK3;BRAP;ANGPT1;DAB2IP;PTPN11;PSMB9;PSMA5;PSMA6;KIT;IL3RA;NF1;FGFR4;MAP3K11;FGFR2
Downstream signaling events of B Cell Receptor (BCR)_Homo sapiens_R-HSA-1168372	24/192	3.89212e-09	1.04473e-07	0	0	4.15282	80.4166	IRS1;FBXW11;MAPKAP1;INSR;PTPN11;PIK3R1;FOXO3;VAV1;INS;PSMB9;PSMA5;PSMA6;LCK;KIT;RPS6KB2;AKT1;MAPK1;IKBKG;FGFR4;FGF23;CARD11;FGFR2;IER3;MAPK3
Assembly of collagen fibrils and other multimeric structures_Homo sapiens_R-HSA-2022090	13/54	5.22314e-09	1.37783e-07	0	0	7.99803	152.524	COL18A1;CD151;LAMB3;LAMA3;LOXL4;LOXL1;COL1A1;MMP13;COL1A2;COL5A1;COL6A2;COL5A3;COL4A3
Interleukin receptor SHC signaling_Homo sapiens_R-HSA-912526	27/245	6.74984e-09	1.75038e-07	0	0	3.66127	68.8821	SHC2;IRS1;ITGB3;IL5RA;CSF2RB;PIK3R1;IL2RG;DUSP16;DUSP10;MAPK1;CSK;JAK2;SPTAN1;FGF23;MAPK3;BRAP;ANGPT1;DAB2IP;PSMB9;PSMA5;PSMA6;KIT;IL3RA;NF1;FGFR4;MAP3K11;FGFR2
Signalling to RAS_Homo sapiens_R-HSA-167044	27/246	7.37145e-09	1.87972e-07	0	0	3.64638	68.2809	SHC2;IRS1;ITGB3;IL5RA;CSF2RB;IL2RG;DUSP16;DUSP10;MAPK1;CSK;JAK2;SPTAN1;FGF23;MAPK3;BRAP;ANGPT1;DAB2IP;MAPK14;PSMB9;PSMA5;PSMA6;KIT;IL3RA;NF1;FGFR4;MAP3K11;FGFR2
Cell surface interactions at the vascular wall_Homo sapiens_R-HSA-202733	17/101	8.34819e-09	2.09389e-07	0	0	5.59192	104.017	CD74;FCER1G;ANGPT1;MMP1;CAV1;ITGB3;PTPN11;PIK3R1;SLC7A11;ITGAL;PROC;SLC7A8;LCK;ITGAX;SIRPA;ITGA5;CD44
GRB2 events in EGFR signaling_Homo sapiens_R-HSA-179812	26/235	1.18449e-08	2.92301e-07	0	0	3.67569	67.0864	SHC2;IRS1;ITGB3;IL5RA;CSF2RB;IL2RG;DUSP16;DUSP10;MAPK1;CSK;JAK2;SPTAN1;FGF23;MAPK3;BRAP;ANGPT1;DAB2IP;PSMB9;PSMA5;PSMA6;KIT;IL3RA;NF1;FGFR4;MAP3K11;FGFR2
SHC1 events in EGFR signaling_Homo sapiens_R-HSA-180336	26/235	1.18449e-08	2.87662e-07	0	0	3.67569	67.0864	SHC2;IRS1;ITGB3;IL5RA;CSF2RB;IL2RG;DUSP16;DUSP10;MAPK1;CSK;JAK2;SPTAN1;FGF23;MAPK3;BRAP;ANGPT1;DAB2IP;PSMB9;PSMA5;PSMA6;KIT;IL3RA;NF1;FGFR4;MAP3K11;FGFR2
SOS-mediated signalling_Homo sapiens_R-HSA-112412	26/235	1.18449e-08	2.83167e-07	0	0	3.67569	67.0864	SHC2;IRS1;ITGB3;IL5RA;CSF2RB;IL2RG;DUSP16;DUSP10;MAPK1;CSK;JAK2;SPTAN1;FGF23;MAPK3;BRAP;ANGPT1;DAB2IP;PSMB9;PSMA5;PSMA6;KIT;IL3RA;NF1;FGFR4;MAP3K11;FGFR2
SHC1 events in ERBB4 signaling_Homo sapiens_R-HSA-1250347	26/235	1.18449e-08	2.7881e-07	0	0	3.67569	67.0864	SHC2;IRS1;ITGB3;IL5RA;CSF2RB;IL2RG;DUSP16;DUSP10;MAPK1;CSK;JAK2;SPTAN1;FGF23;MAPK3;BRAP;ANGPT1;DAB2IP;PSMB9;PSMA5;PSMA6;KIT;IL3RA;NF1;FGFR4;MAP3K11;FGFR2
RAF/MAP kinase cascade_Homo sapiens_R-HSA-5673001	26/235	1.18449e-08	2.74586e-07	0	0	3.67569	67.0864	SHC2;IRS1;ITGB3;IL5RA;CSF2RB;IL2RG;DUSP16;DUSP10;MAPK1;CSK;JAK2;SPTAN1;FGF23;MAPK3;BRAP;ANGPT1;DAB2IP;PSMB9;PSMA5;PSMA6;KIT;IL3RA;NF1;FGFR4;MAP3K11;FGFR2
Signalling to ERKs_Homo sapiens_R-HSA-187687	27/253	1.34712e-08	3.07627e-07	0	0	3.54549	64.254	SHC2;IRS1;ITGB3;IL5RA;CSF2RB;IL2RG;DUSP16;DUSP10;MAPK1;CSK;JAK2;SPTAN1;FGF23;MAPK3;BRAP;ANGPT1;DAB2IP;MAPK14;PSMB9;PSMA5;PSMA6;KIT;IL3RA;NF1;FGFR4;MAP3K11;FGFR2
FCERI mediated MAPK activation_Homo sapiens_R-HSA-2871796	29/289	1.57548e-08	3.54482e-07	0	0	3.33375	59.8946	SHC2;IRS1;ITGB3;IL5RA;CSF2RB;IL2RG;DUSP16;MAPK8;DUSP10;MAPK1;CSK;JAK2;SPTAN1;FGF23;MAPK3;BRAP;ANGPT1;DAB2IP;FOS;VAV1;PSMB9;PSMA5;PSMA6;KIT;IL3RA;NF1;FGFR4;MAP3K11;FGFR2
ARMS-mediated activation_Homo sapiens_R-HSA-170984	26/239	1.68285e-08	3.73153e-07	0	0	3.61417	64.6944	SHC2;IRS1;ITGB3;IL5RA;CSF2RB;IL2RG;DUSP16;DUSP10;MAPK1;CSK;JAK2;SPTAN1;FGF23;MAPK3;BRAP;ANGPT1;DAB2IP;PSMB9;PSMA5;PSMA6;KIT;IL3RA;NF1;FGFR4;MAP3K11;FGFR2
Signalling to p38 via RIT and RIN_Homo sapiens_R-HSA-187706	26/239	1.68285e-08	3.67823e-07	0	0	3.61417	64.6944	SHC2;IRS1;ITGB3;IL5RA;CSF2RB;IL2RG;DUSP16;DUSP10;MAPK1;CSK;JAK2;SPTAN1;FGF23;MAPK3;BRAP;ANGPT1;DAB2IP;PSMB9;PSMA5;PSMA6;KIT;IL3RA;NF1;FGFR4;MAP3K11;FGFR2
Frs2-mediated activation_Homo sapiens_R-HSA-170968	26/240	1.83492e-08	3.95412e-07	0	0	3.59911	64.1135	SHC2;IRS1;ITGB3;IL5RA;CSF2RB;IL2RG;DUSP16;DUSP10;MAPK1;CSK;JAK2;SPTAN1;FGF23;MAPK3;BRAP;ANGPT1;DAB2IP;PSMB9;PSMA5;PSMA6;KIT;IL3RA;NF1;FGFR4;MAP3K11;FGFR2
Prolonged ERK activation events_Homo sapiens_R-HSA-169893	26/242	2.17824e-08	4.62877e-07	0	0	3.56937	62.9714	SHC2;IRS1;ITGB3;IL5RA;CSF2RB;IL2RG;DUSP16;DUSP10;MAPK1;CSK;JAK2;SPTAN1;FGF23;MAPK3;BRAP;ANGPT1;DAB2IP;PSMB9;PSMA5;PSMA6;KIT;IL3RA;NF1;FGFR4;MAP3K11;FGFR2
PI5P, PP2A and IER3 Regulate PI3K/AKT Signaling_Homo sapiens_R-HSA-6811558	15/83	2.32761e-08	4.87842e-07	0	0	6.00408	105.527	IRS1;INSR;PTPN11;PIK3R1;VAV1;INS;LCK;KIT;AKT1;MAPK1;FGFR4;FGF23;FGFR2;IER3;MAPK3
PI-3K cascade:FGFR1_Homo sapiens_R-HSA-5654689	18/122	2.60505e-08	5.38611e-07	0	0	4.90169	85.5994	IRS1;MAPKAP1;INSR;PTPN11;PIK3R1;FOXO3;VAV1;INS;LCK;KIT;RPS6KB2;AKT1;MAPK1;FGFR4;FGF23;FGFR2;IER3;MAPK3
PI-3K cascade:FGFR3_Homo sapiens_R-HSA-5654710	18/122	2.60505e-08	5.3143e-07	0	0	4.90169	85.5994	IRS1;MAPKAP1;INSR;PTPN11;PIK3R1;FOXO3;VAV1;INS;LCK;KIT;RPS6KB2;AKT1;MAPK1;FGFR4;FGF23;FGFR2;IER3;MAPK3
PI3K events in ERBB4 signaling_Homo sapiens_R-HSA-1250342	18/122	2.60505e-08	5.24437e-07	0	0	4.90169	85.5994	IRS1;MAPKAP1;INSR;PTPN11;PIK3R1;FOXO3;VAV1;INS;LCK;KIT;RPS6KB2;AKT1;MAPK1;FGFR4;FGF23;FGFR2;IER3;MAPK3
PIP3 activates AKT signaling_Homo sapiens_R-HSA-1257604	18/122	2.60505e-08	5.17627e-07	0	0	4.90169	85.5994	IRS1;MAPKAP1;INSR;PTPN11;PIK3R1;FOXO3;VAV1;INS;LCK;KIT;RPS6KB2;AKT1;MAPK1;FGFR4;FGF23;FGFR2;IER3;MAPK3
PI-3K cascade:FGFR4_Homo sapiens_R-HSA-5654720	18/122	2.60505e-08	5.1099e-07	0	0	4.90169	85.5994	IRS1;MAPKAP1;INSR;PTPN11;PIK3R1;FOXO3;VAV1;INS;LCK;KIT;RPS6KB2;AKT1;MAPK1;FGFR4;FGF23;FGFR2;IER3;MAPK3
PI-3K cascade:FGFR2_Homo sapiens_R-HSA-5654695	18/122	2.60505e-08	5.04522e-07	0	0	4.90169	85.5994	IRS1;MAPKAP1;INSR;PTPN11;PIK3R1;FOXO3;VAV1;INS;LCK;KIT;RPS6KB2;AKT1;MAPK1;FGFR4;FGF23;FGFR2;IER3;MAPK3
Collagen formation_Homo sapiens_R-HSA-1474290	15/85	3.25492e-08	6.22503e-07	0	0	5.86281	101.078	COL18A1;CD151;COL13A1;LAMB3;COL14A1;LAMA3;LOXL4;LOXL1;COL1A1;MMP13;COL1A2;COL5A1;COL6A2;COL5A3;COL4A3
PI3K/AKT activation_Homo sapiens_R-HSA-198203	18/125	3.83502e-08	7.24392e-07	0	0	4.78405	81.6949	IRS1;MAPKAP1;INSR;PTPN11;PIK3R1;FOXO3;VAV1;INS;LCK;KIT;RPS6KB2;AKT1;MAPK1;FGFR4;FGF23;FGFR2;IER3;MAPK3
Negative regulation of the PI3K/AKT network_Homo sapiens_R-HSA-199418	15/90	7.21412e-08	1.34605e-06	0	0	5.5371	91.0556	IRS1;INSR;PTPN11;PIK3R1;VAV1;INS;LCK;KIT;AKT1;MAPK1;FGFR4;FGF23;FGFR2;IER3;MAPK3
Adaptive Immune System_Homo sapiens_R-HSA-1280218	51/762	8.81116e-08	1.62423e-06	0	0	2.22356	36.121	IRS1;NCF4;CLTA;ITGAL;HERC5;ACTR1A;AKT1;ITGB7;IKBKG;PRKACA;IER3;FBXW11;CYBA;YWHAZ;VAV1;PSMA5;NCR1;RNF123;PSMA6;TRAF7;LCK;KIT;UBE2V1;CARD11;HLA-DQB1;UBA7;MAPKAP1;ITPR2;ITPR3;PIK3R1;CD1D;FOXO3;INS;CD79B;KIF3A;MAPK1;CSK;FGF23;PAG1;MAPK3;CD74;UBE2C;INSR;PTPN11;PSMB9;PTPRC;CD40LG;RPS6KB2;FGFR4;CD200;FGFR2
Elastic fibre formation_Homo sapiens_R-HSA-1566948	1941-10-01	2.73688e-07	4.98503e-06	0	0	8.10307	122.448	TGFB2;TGFB1;TGFB3;ITGB3;MFAP2;LOXL4;ITGA5;LOXL1;FBLN5;FBN1
Disease_Homo sapiens_R-HSA-1643685	48/725	2.94999e-07	5.30998e-06	0	0	2.19956	33.0733	NOTCH2;RPL10;IRS1;MAPKAP1;CLTA;CSF2RB;PIK3R1;RBPJ;FOXO3;THBS1;RPS4X;GYS1;CYP11A1;GPC1;HEY2;FDXR;GPC3;AKT1;NELFB;IKBKG;FGF23;XRCC6;JAG1;TGFB1;STAT1;IDH1;STAT3;EIF2AK2;LIG4;PTPN11;GTF2H2;VAV1;GCK;DCN;PSMB9;TGFBR2;PSMA5;DNAJC3;PSMA6;RBP4;LCK;FDX1;KIT;RPS6KB2;FMOD;FGFR4;SLC25A4;FGFR2
GPVI-mediated activation cascade_Homo sapiens_R-HSA-114604	1953-11-01	4.05542e-07	7.21488e-06	0	0	6.89525	101.485	FCER1G;LCK;IL3RA;IL5RA;AKT1;CSF2RB;PTPN11;PIK3R1;JAK2;IL2RG;VAV1
G2/M Checkpoints_Homo sapiens_R-HSA-69481	18/150	6.35184e-07	1.11705e-05	0	0	3.98671	56.8878	RFC3;RFC4;MCM7;BRCA1;YWHAZ;CDC25A;PSMB9;PSMA5;CCNB2;ORC4;PSMA6;CCNB1;WRN;EXO1;ORC2;ATM;NBN;ATR
Integrin cell surface interactions_Homo sapiens_R-HSA-216083	1967-12-01	6.55719e-07	1.14006e-05	0	0	5.95031	84.7178	COL18A1;COL13A1;ITGB3;COL4A3;KDR;ITGAX;ITGB7;ITGA5;ITGAL;THBS1;CD44;FBN1
Interleukin-6 family signaling_Homo sapiens_R-HSA-6783589	2019-08-27	8.60862e-07	1.47991e-05	0	0	9.84373	137.471	STAT1;STAT3;OSM;PTPN11;JAK2;OSMR;IL6R;IL27RA
Toll Like Receptor 10 (TLR10) Cascade_Homo sapiens_R-HSA-168142	13/82	9.71634e-07	1.65178e-05	0	0	5.267	72.9178	ATF1;APP;FBXW11;FOS;MAPK14;MAPK8;IRAK1;PELI1;SAA1;MAPK1;IKBKG;UBE2V1;MAPK3
Toll Like Receptor 5 (TLR5) Cascade_Homo sapiens_R-HSA-168176	13/82	9.71634e-07	1.63363e-05	0	0	5.267	72.9178	ATF1;APP;FBXW11;FOS;MAPK14;MAPK8;IRAK1;PELI1;SAA1;MAPK1;IKBKG;UBE2V1;MAPK3
MyD88 cascade initiated on plasma membrane_Homo sapiens_R-HSA-975871	13/82	9.71634e-07	1.61587e-05	0	0	5.267	72.9178	ATF1;APP;FBXW11;FOS;MAPK14;MAPK8;IRAK1;PELI1;SAA1;MAPK1;IKBKG;UBE2V1;MAPK3
HDR through Single Strand Annealing (SSA)_Homo sapiens_R-HSA-5685938	1937-09-01	1.11845e-06	1.84002e-05	0	0	8.08117	110.741	WRN;RFC3;RFC4;EXO1;ABL1;ATM;BRCA1;NBN;ATR
TRAF6 mediated induction of NFkB and MAP kinases upon TLR7/8 or 9 activation_Homo sapiens_R-HSA-975138	13/83	1.12081e-06	1.8243e-05	0	0	5.20354	71.2961	ATF1;APP;FBXW11;FOS;MAPK14;MAPK8;IRAK1;PELI1;SAA1;MAPK1;IKBKG;UBE2V1;MAPK3
MyD88-independent TLR3/TLR4 cascade_Homo sapiens_R-HSA-166166	14/97	1.20925e-06	1.94753e-05	0	0	4.79501	65.3345	ATF1;APP;FBXW11;PTPN11;FOS;MAPK14;MAPK8;IRAK1;SAA1;MAPK1;UBE2V1;IKBKG;IKBKE;MAPK3
Toll Like Receptor 3 (TLR3) Cascade_Homo sapiens_R-HSA-168164	14/97	1.20925e-06	1.92725e-05	0	0	4.79501	65.3345	ATF1;APP;FBXW11;PTPN11;FOS;MAPK14;MAPK8;IRAK1;SAA1;MAPK1;UBE2V1;IKBKG;IKBKE;MAPK3
TRIF-mediated TLR3/TLR4 signaling_Homo sapiens_R-HSA-937061	14/97	1.20925e-06	1.90738e-05	0	0	4.79501	65.3345	ATF1;APP;FBXW11;PTPN11;FOS;MAPK14;MAPK8;IRAK1;SAA1;MAPK1;UBE2V1;IKBKG;IKBKE;MAPK3
Activated TLR4 signalling_Homo sapiens_R-HSA-166054	15/112	1.34362e-06	2.0977e-05	0	0	4.44945	60.1572	ATF1;APP;FBXW11;PTPN11;FOS;MAPK14;MAPK8;IRAK1;PELI1;SAA1;MAPK1;UBE2V1;IKBKG;IKBKE;MAPK3
MyD88 dependent cascade initiated on endosome_Homo sapiens_R-HSA-975155	13/85	1.48164e-06	2.28981e-05	0	0	5.0811	68.2004	ATF1;APP;FBXW11;FOS;MAPK14;MAPK8;IRAK1;PELI1;SAA1;MAPK1;IKBKG;UBE2V1;MAPK3
Toll Like Receptor 7/8 (TLR7/8) Cascade_Homo sapiens_R-HSA-168181	13/85	1.48164e-06	2.26691e-05	0	0	5.0811	68.2004	ATF1;APP;FBXW11;FOS;MAPK14;MAPK8;IRAK1;PELI1;SAA1;MAPK1;IKBKG;UBE2V1;MAPK3
PI3K/AKT Signaling in Cancer_Homo sapiens_R-HSA-2219528	13/86	1.69814e-06	2.57243e-05	0	0	5.02202	66.7224	IRS1;MAPKAP1;PTPN11;PIK3R1;FOXO3;VAV1;LCK;KIT;RPS6KB2;AKT1;FGFR4;FGF23;FGFR2
Role of LAT2/NTAL/LAB on calcium mobilization_Homo sapiens_R-HSA-2730905	18/162	1.97111e-06	2.95666e-05	0	0	3.6914	48.4936	IRS1;MAPKAP1;INSR;PTPN11;PIK3R1;FOXO3;VAV1;INS;LCK;KIT;RPS6KB2;AKT1;MAPK1;FGFR4;FGF23;FGFR2;IER3;MAPK3
Toll Like Receptor 9 (TLR9) Cascade_Homo sapiens_R-HSA-168138	13/88	2.21715e-06	3.29344e-05	0	0	4.90788	63.8971	ATF1;APP;FBXW11;FOS;MAPK14;MAPK8;IRAK1;PELI1;SAA1;MAPK1;IKBKG;UBE2V1;MAPK3
Cell Cycle Checkpoints_Homo sapiens_R-HSA-69620	19/182	2.63847e-06	3.8816e-05	0	0	3.46829	44.5513	RFC3;RFC4;MCM7;UBE2C;BRCA1;YWHAZ;CDC25A;PSMB9;PSMA5;CCNB2;ORC4;PSMA6;CCNB1;WRN;EXO1;ORC2;ATM;NBN;ATR
RAF-independent MAPK1/3 activation_Homo sapiens_R-HSA-112409	2019-07-23	3.48197e-06	5.07373e-05	0	0	10.1112	127.077	DUSP10;MAPK1;PTPN11;JAK2;DUSP16;IL6R;MAPK3
MyD88:Mal cascade initiated on plasma membrane_Homo sapiens_R-HSA-166058	13/92	3.69385e-06	5.33169e-05	0	0	4.6945	58.7227	ATF1;APP;FBXW11;FOS;MAPK14;MAPK8;IRAK1;PELI1;SAA1;MAPK1;IKBKG;UBE2V1;MAPK3
Toll Like Receptor TLR1:TLR2 Cascade_Homo sapiens_R-HSA-168179	13/92	3.69385e-06	5.28186e-05	0	0	4.6945	58.7227	ATF1;APP;FBXW11;FOS;MAPK14;MAPK8;IRAK1;PELI1;SAA1;MAPK1;IKBKG;UBE2V1;MAPK3
Toll Like Receptor TLR6:TLR2 Cascade_Homo sapiens_R-HSA-168188	13/92	3.69385e-06	5.23295e-05	0	0	4.6945	58.7227	ATF1;APP;FBXW11;FOS;MAPK14;MAPK8;IRAK1;PELI1;SAA1;MAPK1;IKBKG;UBE2V1;MAPK3
Toll Like Receptor 2 (TLR2) Cascade_Homo sapiens_R-HSA-181438	13/92	3.69385e-06	5.18494e-05	0	0	4.6945	58.7227	ATF1;APP;FBXW11;FOS;MAPK14;MAPK8;IRAK1;PELI1;SAA1;MAPK1;IKBKG;UBE2V1;MAPK3
Toll Like Receptor 4 (TLR4) Cascade_Homo sapiens_R-HSA-166016	15/122	3.99594e-06	5.55799e-05	0	0	4.08474	50.7743	ATF1;APP;FBXW11;PTPN11;FOS;MAPK14;MAPK8;IRAK1;PELI1;SAA1;MAPK1;UBE2V1;IKBKG;IKBKE;MAPK3
Polo-like kinase mediated events_Homo sapiens_R-HSA-156711	2019-06-16	4.48969e-06	6.1885e-05	0	0	12.4585	153.41	CCNB2;CCNB1;MYBL2;LIN9;FOXM1;CDC25A
ECM proteoglycans_Homo sapiens_R-HSA-3000178	1955-10-01	4.88741e-06	6.67655e-05	0	0	6.04047	73.868	TGFB2;SPARC;TGFB1;LAMA1;TGFB3;ITGB3;LAMA3;ITGAX;FMOD;DCN
G alpha (q) signalling events_Homo sapiens_R-HSA-416476	19/191	5.3848e-06	7.29093e-05	0	0	3.30487	40.0944	APP;CASR;TRPC6;EDN2;ANXA1;DGKA;PRKCD;ITPR2;ITPR3;PIK3R1;HCRTR2;GNGT1;GNA15;CCKBR;GNA11;SAA1;GAST;HCRT;F2RL2
Signal attenuation_Homo sapiens_R-HSA-74749	2019-05-10	5.40195e-06	7.24999e-05	0	0	16.6113	201.474	IRS1;INSR;MAPK1;MAPK3;INS
Activation of the AP-1 family of transcription factors_Homo sapiens_R-HSA-450341	2019-05-10	5.40195e-06	7.18695e-05	0	0	16.6113	201.474	MAPK8;MAPK1;FOS;MAPK14;MAPK3
Diseases of signal transduction_Homo sapiens_R-HSA-5663202	24/288	7.38623e-06	9.74218e-05	0	0	2.76855	32.7129	JAG1;TGFB1;STAT1;IRS1;MAPKAP1;STAT3;PTPN11;PIK3R1;RBPJ;FOXO3;VAV1;PSMB9;TGFBR2;PSMA5;PSMA6;RBP4;LCK;HEY2;KIT;RPS6KB2;AKT1;FGFR4;FGF23;FGFR2
Phospholipase C-mediated cascade; FGFR4_Homo sapiens_R-HSA-5654228	1946-09-01	7.77958e-06	0.000101733	0	0	6.50007	76.4669	PRKAR1B;PRKCD;ITPR2;ITPR3;ADCY2;PRKCA;PRKACA;FGFR4;FGF23
Apoptosis_Homo sapiens_R-HSA-109581	17/163	8.90787e-06	0.0001155	0	0	3.46493	40.2922	GSN;APAF1;DAPK2;PRKCD;HMGB2;GZMB;FASLG;YWHAZ;LMNB1;PSMB9;PSMA5;PSMA6;MAPK8;BCL2;AKT1;BAK1;SPTAN1
Nucleotide-binding domain, leucine rich repeat containing receptor (NLR) signaling pathways_Homo sapiens_R-HSA-168643	1947-09-01	9.36767e-06	0.000120441	0	0	6.36177	73.6582	APP;CYLD;PSTPIP1;IRAK1;BCL2;IKBKG;UBE2V1;MEFV;MAPK14
TRAF6 Mediated Induction of proinflammatory cytokines_Homo sapiens_R-HSA-168180	1972-11-01	9.58424e-06	0.000122199	0	0	5.07567	58.6514	ATF1;APP;MAPK8;IRAK1;FBXW11;SAA1;MAPK1;IKBKG;FOS;MAPK14;MAPK3
Interleukin-6 signaling_Homo sapiens_R-HSA-1059683	2019-05-11	9.65809e-06	0.000122123	0	0	15.1012	174.384	STAT1;STAT3;PTPN11;JAK2;IL6R
Programmed Cell Death_Homo sapiens_R-HSA-5357801	17/166	1.13569e-05	0.000142427	0	0	3.40231	38.7377	GSN;APAF1;DAPK2;PRKCD;HMGB2;GZMB;FASLG;YWHAZ;LMNB1;PSMB9;PSMA5;PSMA6;MAPK8;BCL2;AKT1;BAK1;SPTAN1
Phospholipase C-mediated cascade; FGFR2_Homo sapiens_R-HSA-5654221	1949-09-01	1.33868e-05	0.000166519	0	0	6.10211	68.4732	PRKAR1B;PRKCD;ITPR2;PRKCA;ITPR3;ADCY2;PRKACA;FGF23;FGFR2
Presynaptic phase of homologous DNA pairing and strand exchange_Homo sapiens_R-HSA-5693616	1939-08-01	1.73468e-05	0.000214037	0	0	6.81489	74.7055	WRN;RFC3;RFC4;EXO1;ATM;BRCA1;NBN;ATR
C-type lectin receptors (CLRs)_Homo sapiens_R-HSA-5621481	14/123	2.03761e-05	0.000249404	0	0	3.78143	40.8438	FCER1G;FBXW11;PRKCD;ITPR2;ITPR3;NFATC1;PSMB9;PSMA5;PSMA6;IL1B;UBE2V1;IKBKG;PRKACA;CARD11
Toll-Like Receptors Cascades_Homo sapiens_R-HSA-168898	15/140	2.15804e-05	0.000262048	0	0	3.55956	38.243	ATF1;APP;FBXW11;PTPN11;FOS;MAPK14;MAPK8;IRAK1;PELI1;SAA1;MAPK1;UBE2V1;IKBKG;IKBKE;MAPK3
Regulation of insulin secretion_Homo sapiens_R-HSA-422356	1980-11-01	2.67375e-05	0.000322114	0	0	4.56811	48.0996	GNGT1;CACNB2;GNA15;PRKAR1B;GNA11;ITPR2;PRKCA;ITPR3;PRKACA;SLC25A4;INS
Integration of energy metabolism_Homo sapiens_R-HSA-163685	13/110	2.67668e-05	0.000319947	0	0	3.92631	41.3375	PRKAB2;ITPR2;PRKCA;ITPR3;ADCY2;INS;GNGT1;CACNB2;GNA15;PRKAR1B;GNA11;PRKACA;SLC25A4
Non-integrin membrane-ECM interactions_Homo sapiens_R-HSA-3000171	1942-08-01	3.0737e-05	0.000364555	0	0	6.32811	65.7494	TGFB1;LAMB3;LAMA1;ITGB3;LAMA3;DMD;PRKCA;THBS1
Homologous DNA Pairing and Strand Exchange_Homo sapiens_R-HSA-5693579	1942-08-01	3.0737e-05	0.00036175	0	0	6.32811	65.7494	WRN;RFC3;RFC4;EXO1;ATM;BRCA1;NBN;ATR
DNA Double-Strand Break Repair_Homo sapiens_R-HSA-5693532	15/145	3.27184e-05	0.00038213	0	0	3.43682	35.494	XRCC6;RFC3;DCLRE1C;RFC4;PRKDC;LIG4;BRCA1;WRN;MAPK8;EXO1;POLD1;ABL1;ATM;NBN;ATR
Regulation of beta-cell development_Homo sapiens_R-HSA-186712	1932-07-01	3.7774e-05	0.000437835	0	0	7.26744	74.0108	HNF4A;HNF4G;AKT1;HNF1B;RBPJ;GCK;INS
DAG and IP3 signaling_Homo sapiens_R-HSA-1489509	1932-07-01	3.7774e-05	0.000434543	0	0	7.26744	74.0108	PRKAR1B;PRKCD;ITPR2;ITPR3;ADCY2;PRKCA;PRKACA
CLEC7A (Dectin-1) signaling_Homo sapiens_R-HSA-5607764	1999-12-01	4.21402e-05	0.000481153	0	0	4.02698	40.5699	PSMA5;PSMA6;FBXW11;IL1B;PRKCD;ITPR2;ITPR3;NFATC1;UBE2V1;IKBKG;CARD11;PSMB9
Phospholipase C-mediated cascade; FGFR3_Homo sapiens_R-HSA-5654227	1944-08-01	4.3775e-05	0.000496116	0	0	6.04047	60.6249	PRKAR1B;PRKCD;ITPR2;ITPR3;ADCY2;PRKCA;PRKACA;FGF23
PLC beta mediated events_Homo sapiens_R-HSA-112043	1944-08-01	4.3775e-05	0.000492468	0	0	6.04047	60.6249	PRKAR1B;PRKCD;ITPR2;MAPK1;ITPR3;ADCY2;PRKCA;PRKACA
Cell Cycle_Homo sapiens_R-HSA-1640170	35/566	5.06929e-05	0.000566133	0	0	2.0544	20.3175	MCM7;HMMR;BRCA1;LIN9;FOXM1;CDC14A;SMC2;LMNB1;ORC4;CCNB2;WRN;ACTR1A;CCNB1;EXO1;POLD1;ORC2;MAPK1;MYBL2;NBN;PRKACA;CLASP1;MAPK3;RFC3;RFC4;FBXW11;UBE2C;PRKCA;YWHAZ;CDC25A;TUBA4A;PSMB9;PSMA5;PSMA6;ATM;ATR
Formyl peptide receptors bind formyl peptides and many other ligands_Homo sapiens_R-HSA-444473	2019-04-08	5.16574e-05	0.000572723	0	0	16.6113	163.968	APP;ANXA1;FPR1;SAA1
VEGF ligand-receptor interactions_Homo sapiens_R-HSA-194313	2019-04-08	5.16574e-05	0.000568603	0	0	16.6113	163.968	FLT1;KDR;VEGFB;VEGFA
VEGF binds to VEGFR leading to receptor dimerization_Homo sapiens_R-HSA-195399	2019-04-08	5.16574e-05	0.000564542	0	0	16.6113	163.968	FLT1;KDR;VEGFB;VEGFA
G-protein mediated events_Homo sapiens_R-HSA-112040	1945-08-01	5.18501e-05	0.000562629	0	0	5.90624	58.2778	PRKAR1B;PRKCD;ITPR2;MAPK1;ITPR3;ADCY2;PRKCA;PRKACA
Metabolism_Homo sapiens_R-HSA-1430728	87/1908	5.58264e-05	0.00060151	0	0	1.51487	14.8355	SCARB1;ALAS2;CHD9;TAZ;CNDP2;GNGT1;RPS4X;GYS1;HK3;AKR7A2;CA4;FDXR;CPNE1;AKT1;PRKACA;GUSB;PRKAB2;TPI1;PRKCA;NME4;PGD;DCN;PSMA5;PSMA6;CACNB2;GNPAT;RBP4;POR;PRKAR1B;RRM2B;FDX1;CAT;UQCRC1;SUCLG2;MT1G;PLIN1;PPARA;LCT;EEF1E1;LPA;SLC25A4;CD44;PFKFB2;ABCB1;RPL10;LRP1;INSIG1;UCP1;ITPR2;ADCY2;ITPR3;ABHD5;HMMR;PIK3R1;HMGCR;INS;NT5E;GNA15;CYB5R3;INPP5A;AANAT;PHKG1;CYP11A1;ALOX5;GPC1;POLD1;GNA11;PGK1;GPC3;HMOX…
TCR signaling_Homo sapiens_R-HSA-202403	13/118	5.64093e-05	0.00060354	0	0	3.66012	35.8065	FBXW11;PIK3R1;PSMB9;PSMA5;PSMA6;PTPRC;LCK;CSK;UBE2V1;IKBKG;CARD11;PAG1;HLA-DQB1
EGFR interacts with phospholipase C-gamma_Homo sapiens_R-HSA-212718	1934-07-01	5.73024e-05	0.000608838	0	0	6.83995	66.8069	PRKAR1B;PRKCD;ITPR2;ITPR3;ADCY2;PRKCA;PRKACA
PLC-gamma1 signalling_Homo sapiens_R-HSA-167021	1934-07-01	5.73024e-05	0.000604639	0	0	6.83995	66.8069	PRKAR1B;PRKCD;ITPR2;ITPR3;ADCY2;PRKCA;PRKACA
Transcriptional Regulation by TP53_Homo sapiens_R-HSA-3700989	25/348	5.88315e-05	0.000616522	0	0	2.38668	23.2483	MAPKAP1;BRCA1;TRIAP1;RPTOR;WRN;CCNB1;EXO1;AKT1;NELFB;NBN;PLK3;PRKAB2;RFC3;RFC4;APAF1;FANCC;FOS;GTF2H2;MAPK14;YWHAZ;DDB2;RRM2B;FANCD2;ATM;ATR
Phospholipase C-mediated cascade: FGFR1_Homo sapiens_R-HSA-5654219	1947-08-01	7.17458e-05	0.000746742	0	0	5.65491	53.9613	PRKAR1B;PRKCD;ITPR2;ITPR3;ADCY2;PRKCA;PRKACA;FGF23
MAP kinase activation in TLR cascade_Homo sapiens_R-HSA-450294	1960-09-01	7.17818e-05	0.000742069	0	0	4.98339	47.5509	ATF1;MAPK8;IRAK1;FBXW11;MAPK1;IKBKG;FOS;MAPK14;MAPK3
Regulation of TP53 Activity through Phosphorylation_Homo sapiens_R-HSA-6804756	1989-11-01	7.30153e-05	0.000749754	0	0	4.10616	39.1106	PLK3;RFC3;PRKAB2;WRN;RFC4;EXO1;ATM;BRCA1;NBN;MAPK14;ATR
TP53 Regulates Transcription of DNA Repair Genes_Homo sapiens_R-HSA-6796648	1961-09-01	8.19879e-05	0.000836277	0	0	4.90169	46.1197	FANCD2;NELFB;FANCC;ATM;BRCA1;FOS;GTF2H2;DDB2;ATR
Constitutive Signaling by Aberrant PI3K in Cancer_Homo sapiens_R-HSA-2219530	1961-09-01	8.19879e-05	0.000830739	0	0	4.90169	46.1197	IRS1;LCK;KIT;PTPN11;PIK3R1;FGFR4;FGF23;VAV1;FGFR2
Degradation of the extracellular matrix_Homo sapiens_R-HSA-1474228	12/106	8.29104e-05	0.000834559	0	0	3.76105	35.3454	COL18A1;MMP13;COL13A1;LAMB3;COL14A1;MMP1;LAMA3;ADAM9;NID1;MMP8;DCN;CD44
G beta:gamma signalling through PI3Kgamma_Homo sapiens_R-HSA-392451	1948-08-01	8.38502e-05	0.000838502	0	0	5.5371	51.9739	GNGT1;IL3RA;IL5RA;AKT1;CSF2RB;PIK3R1;IL2RG;JAK2
MAPK1 (ERK2) activation_Homo sapiens_R-HSA-112411	2019-04-09	9.0768e-05	0.000901786	0	0	14.7656	137.426	MAPK1;PTPN11;JAK2;IL6R
Role of Abl in Robo-Slit signaling_Homo sapiens_R-HSA-428890	2019-04-09	9.0768e-05	0.000895968	0	0	14.7656	137.426	GPC1;ABL1;ABL2;CLASP1
Activation of ATR in response to replication stress_Homo sapiens_R-HSA-176187	1937-07-01	0.000101413	0.000994623	0	0	6.28536	57.8021	ORC4;RFC3;RFC4;MCM7;ORC2;CDC25A;ATR
Collagen biosynthesis and modifying enzymes_Homo sapiens_R-HSA-1650814	1963-09-01	0.000106082	0.00103379	0	0	4.74608	43.4328	COL1A1;COL18A1;COL1A2;COL13A1;COL5A1;COL14A1;COL6A2;COL5A3;COL4A3
G2/M DNA damage checkpoint_Homo sapiens_R-HSA-69473	1978-10-01	0.000113101	0.00109522	0	0	4.25931	38.7053	RFC3;WRN;CCNB1;RFC4;EXO1;ATM;BRCA1;NBN;YWHAZ;ATR
HDR through Homologous Recombination (HRR)_Homo sapiens_R-HSA-5685942	1964-09-01	0.000120193	0.00115657	0	0	4.67193	42.1708	RFC3;WRN;RFC4;EXO1;POLD1;ATM;BRCA1;NBN;ATR
PI3K Cascade_Homo sapiens_R-HSA-109704	1979-10-01	0.000126059	0.00120544	0	0	4.20539	37.7592	RPTOR;PRKAB2;EEF2K;IRS1;AKT1;PTPN11;PIK3R1;FGFR4;FGF23;FGFR2
G-protein beta:gamma signalling_Homo sapiens_R-HSA-397795	1951-08-01	0.00013072	0.00124224	0	0	5.21139	46.6026	GNGT1;IL3RA;IL5RA;AKT1;CSF2RB;PIK3R1;JAK2;IL2RG
Collagen degradation_Homo sapiens_R-HSA-1442490	1939-07-01	0.000143815	0.00135825	0	0	5.96303	52.7548	COL18A1;MMP13;COL13A1;COL14A1;MMP1;ADAM9;MMP8
L1CAM interactions_Homo sapiens_R-HSA-373760	1996-11-01	0.00014589	0.00136939	0	0	3.80676	33.6238	RPS6KA4;NRP1;HSPA8;LAMA1;ITGB3;SCN8A;CLTA;MAPK1;ITGA5;SPTAN1;MAPK3
E2F-enabled inhibition of pre-replication complex formation_Homo sapiens_R-HSA-113507	2019-04-10	0.000147679	0.00137774	0	0	13.289	117.216	ORC4;CCNB1;ORC2;CDC25A
MAPK3 (ERK1) activation_Homo sapiens_R-HSA-110056	2019-04-10	0.000147679	0.00136939	0	0	13.289	117.216	PTPN11;JAK2;IL6R;MAPK3
IRAK1 recruits IKK complex_Homo sapiens_R-HSA-937039	2019-04-10	0.000147679	0.00136114	0	0	13.289	117.216	IRAK1;PELI1;UBE2V1;IKBKG
IRAK1 recruits IKK complex upon TLR7/8 or 9 stimulation_Homo sapiens_R-HSA-975144	2019-04-10	0.000147679	0.00135299	0	0	13.289	117.216	IRAK1;PELI1;UBE2V1;IKBKG
Ca-dependent events_Homo sapiens_R-HSA-111996	2019-06-28	0.000155229	0.00141369	0	0	7.11913	62.4391	PRKAR1B;PRKCD;MAPK1;ADCY2;PRKCA;PRKACA
Signaling by GPCR_Homo sapiens_R-HSA-372790	62/1293	0.00019089	0.00172818	0	0	1.59304	13.6425	CHRM2;APP;IRS1;DGKA;ITGB3;IL5RA;DUSP16;GNGT1;DUSP10;AKT1;GAST;PRKACA;JAK2;SPTAN1;CASR;ANXA1;TRPC6;EDN2;PRKCD;PRKCA;VAV1;PSMA5;PSMA6;PRKAR1B;CCKBR;IL3RA;KIT;SOS2;OPRD1;SHC2;NPY4R;FPR1;ITPR2;ADCY2;ITPR3;CSF2RB;PIK3R1;ADRB2;IL2RG;C5;GNA15;GNA11;RHO;MAPK1;CSK;HCRT;FGF23;MAPK3;BRAP;ANGPT1;DAB2IP;OPRK1;HCRTR2;PSMB9;GPR143;MC5R;NF1;SAA1;FGFR4;MAP3K11;F2RL2;FGFR2
Molecules associated with elastic fibres_Homo sapiens_R-HSA-2129379	2019-06-30	0.000232458	0.00209213	0	0	6.64452	55.5934	TGFB2;TGFB1;TGFB3;ITGB3;MFAP2;FBLN5
MAPK targets/ Nuclear events mediated by MAP kinases_Homo sapiens_R-HSA-450282	2019-06-30	0.000232458	0.00207989	0	0	6.64452	55.5934	ATF1;MAPK8;MAPK1;FOS;MAPK14;MAPK3
Intrinsic Pathway for Apoptosis_Homo sapiens_R-HSA-109606	1942-07-01	0.000233311	0.00207539	0	0	5.5371	46.3075	MAPK8;APAF1;BCL2;AKT1;GZMB;BAK1;YWHAZ
G2/M Transition_Homo sapiens_R-HSA-69275	15/173	0.000242304	0.00214292	0	0	2.88057	23.9817	FBXW11;HMMR;LIN9;FOXM1;CDC25A;TUBA4A;PSMB9;PSMA5;CCNB2;PSMA6;CCNB1;ACTR1A;MYBL2;PRKACA;CLASP1
Regulation of gene expression in beta cells_Homo sapiens_R-HSA-210745	2019-05-20	0.000258778	0.00227546	0	0	8.30565	68.6008	HNF4A;HNF4G;AKT1;GCK;INS
Hormone-sensitive lipase (HSL)-mediated triacylglycerol hydrolysis_Homo sapiens_R-HSA-163560	2019-05-20	0.000258778	0.00226246	0	0	8.30565	68.6008	FABP1;CAV1;ABHD5;PLIN1;PRKACA
IRS activation_Homo sapiens_R-HSA-74713	2019-03-05	0.000259335	0.00225445	0	0	19.9336	164.599	IRS1;INSR;INS
Mitotic G2-G2/M phases_Homo sapiens_R-HSA-453274	15/175	0.000274513	0.00237291	0	0	2.84765	23.3522	FBXW11;HMMR;LIN9;FOXM1;CDC25A;TUBA4A;PSMB9;PSMA5;CCNB2;PSMA6;CCNB1;ACTR1A;MYBL2;PRKACA;CLASP1
Interferon Signaling_Homo sapiens_R-HSA-913531	16/196	0.00030286	0.00260324	0	0	2.71205	21.9737	UBA7;IFNGR1;STAT1;DDX58;PRKCD;EIF2AK2;PTPN11;USP18;HERC5;TRIM2;TRIM3;JAK2;CD44;IRF9;HLA-DQB1;MAPK3
Interleukin-1 signaling_Homo sapiens_R-HSA-446652	1944-07-01	0.000314615	0.00268917	0	0	5.28541	42.6224	IRAK1;FBXW11;IL1R2;IL1B;PELI1;IKBKG;UBE2V1
Signal transduction by L1_Homo sapiens_R-HSA-445144	2019-05-21	0.000331286	0.00281593	0	0	7.91014	63.3802	NRP1;ITGB3;MAPK1;ITGA5;MAPK3
Glycolysis_Homo sapiens_R-HSA-70171	1932-06-01	0.000337103	0.00284954	0	0	6.22924	49.8035	PFKFB2;HK3;TPI1;PGK1;PFKM;GCK
Thrombin signalling through proteinase activated receptors (PARs)_Homo sapiens_R-HSA-456926	1932-06-01	0.000337103	0.00283389	0	0	6.22924	49.8035	GNGT1;GNA15;GNA11;MAPK1;F2RL2;MAPK3
Cellular responses to stress_Homo sapiens_R-HSA-2262752	24/367	0.000337683	0.00282325	0	0	2.17259	17.3664	HSPA9;HSPA8;PRKAB2;ST13;UBE2C;STAT3;CYBA;FOS;MAPK14;PRDX6;VEGFA;LMNB1;SOD1;RPTOR;DNAJB1;MAPK8;BAG2;CAT;MAPK1;ATM;NBN;ATP7A;ATR;MAPK3
Cell Cycle, Mitotic_Homo sapiens_R-HSA-69278	28/462	0.000388093	0.00322708	0	0	2.01349	15.8145	MCM7;HMMR;LIN9;FOXM1;CDC14A;SMC2;LMNB1;ORC4;CCNB2;ACTR1A;CCNB1;POLD1;ORC2;MAPK1;MYBL2;PRKACA;CLASP1;MAPK3;RFC3;RFC4;FBXW11;UBE2C;PRKCA;CDC25A;TUBA4A;PSMB9;PSMA5;PSMA6
MAPK6/MAPK4 signaling_Homo sapiens_R-HSA-5687128	1992-10-01	0.000445169	0.00368167	0	0	3.61115	27.8675	PSMA5;PSMA6;DNAJB1;CDC42EP3;CDC42EP2;PRKACA;FOXO3;CDC14A;RAG1;PSMB9
IRF3-mediated induction of type I IFN_Homo sapiens_R-HSA-3270619	2019-04-13	0.000467824	0.00384823	0	0	10.2223	78.3789	XRCC6;PRKDC;TREX1;NLRP4
Advanced glycosylation endproduct receptor signaling_Homo sapiens_R-HSA-879415	2019-04-13	0.000467824	0.00382765	0	0	10.2223	78.3789	APP;SAA1;MAPK1;MAPK3
Negative regulators of RIG-I/MDA5 signaling_Homo sapiens_R-HSA-936440	1934-06-01	0.000475422	0.00386912	0	0	5.86281	44.8582	HERC5;CYLD;MAVS;UBA7;DDX58;IKBKE
Interferon gamma signaling_Homo sapiens_R-HSA-877300	1993-10-01	0.000485626	0.00393126	0	0	3.57232	27.2571	IFNGR1;STAT1;TRIM2;TRIM3;PRKCD;PTPN11;JAK2;IRF9;CD44;HLA-DQB1
Metabolic disorders of biological oxidation enzymes_Homo sapiens_R-HSA-5579029	2019-03-06	0.000507056	0.00408313	0	0	16.6113	126.028	CYP11A1;FDX1;FDXR
Laminin interactions_Homo sapiens_R-HSA-3000157	2019-05-23	0.000521208	0.00417512	0	0	7.2223	54.596	COL18A1;LAMB3;LAMA1;LAMA3;NID1
Glucose metabolism_Homo sapiens_R-HSA-70326	1979-09-01	0.000602717	0.0048029	0	0	3.78485	28.0611	PFKFB2;HK3;GYS1;TPI1;PHKG1;PGK1;PRKACA;PFKM;GCK
RIG-I/MDA5 mediated induction of IFN-alpha/beta pathways_Homo sapiens_R-HSA-168928	1979-09-01	0.000602717	0.00477801	0	0	3.78485	28.0611	HERC5;APP;CYLD;MAVS;UBA7;DDX58;SAA1;IKBKG;IKBKE
Cell-Cell communication_Homo sapiens_R-HSA-1500931	12/131	0.000606198	0.00478084	0	0	3.04329	22.5456	MAPK8;CD151;LAMB3;CLDN7;LAMA3;SIRPA;PTPN11;ACTN4;PIK3R1;RSU1;MAPK14;SPTAN1
Cellular response to heat stress_Homo sapiens_R-HSA-3371556	1996-10-01	0.000625698	0.00490932	0	0	3.46069	25.5282	RPTOR;HSPA9;DNAJB1;HSPA8;BAG2;ST13;MAPK1;ATM;MAPK3;ATR
Regulation of IFNG signaling_Homo sapiens_R-HSA-877312	2019-04-14	0.000639427	0.00499144	0	0	9.49217	69.8143	STAT1;IFNGR1;PTPN11;JAK2
Golgi Cisternae Pericentriolar Stack Reorganization_Homo sapiens_R-HSA-162658	2019-04-14	0.000639427	0.0049661	0	0	9.49217	69.8143	CCNB2;CCNB1;MAPK1;MAPK3
Phosphorylation of CD3 and TCR zeta chains_Homo sapiens_R-HSA-202427	2019-05-24	0.0006422	0.00496246	0	0	6.92137	50.8763	PTPRC;LCK;CSK;PAG1;HLA-DQB1
TRAF6 mediated NF-kB activation_Homo sapiens_R-HSA-933542	2019-05-24	0.0006422	0.00493752	0	0	6.92137	50.8763	APP;MAVS;DDX58;SAA1;IKBKG
Endogenous sterols_Homo sapiens_R-HSA-211976	2019-05-24	0.0006422	0.00491283	0	0	6.92137	50.8763	CYP11A1;CYP11B2;FDX1;NR1H4;FDXR
Regulation of TP53 Activity_Homo sapiens_R-HSA-5633007	13/151	0.000659897	0.0050231	0	0	2.86022	20.9466	PLK3;PRKAB2;RFC3;RFC4;MAPKAP1;BRCA1;MAPK14;WRN;EXO1;AKT1;ATM;NBN;ATR
Regulation of HSF1-mediated heat shock response_Homo sapiens_R-HSA-3371453	1980-09-01	0.00066134	0.00500916	0	0	3.73754	27.3635	HSPA9;DNAJB1;HSPA8;BAG2;ST13;MAPK1;ATM;MAPK3;ATR
Opioid Signalling_Homo sapiens_R-HSA-111885	1981-09-01	0.000724537	0.0054608	0	0	3.6914	26.6887	GNGT1;PRKAR1B;PRKCD;ITPR2;MAPK1;PRKCA;ITPR3;ADCY2;PRKACA
Cytosolic sensors of pathogen-associated DNA_Homo sapiens_R-HSA-1834949	1966-08-01	0.000794607	0.00595955	0	0	4.02698	28.7432	APP;XRCC6;PRKDC;NLRP4;TREX1;POLR1C;SAA1;IKBKG
Downstream TCR signaling_Homo sapiens_R-HSA-202424	1999-10-01	0.000797578	0.00595266	0	0	3.35582	23.9402	PSMA5;PSMA6;FBXW11;LCK;UBE2V1;PIK3R1;IKBKG;CARD11;HLA-DQB1;PSMB9
Mismatch Repair_Homo sapiens_R-HSA-5358508	2019-04-15	0.000851295	0.00632273	0	0	8.85936	62.6246	MSH6;EXO1;MSH3;POLD1
Prolactin receptor signaling_Homo sapiens_R-HSA-1170546	2019-04-15	0.000851295	0.00629218	0	0	8.85936	62.6246	PTPN11;JAK2;PRLR;SH2B1
Nonhomologous End-Joining (NHEJ)_Homo sapiens_R-HSA-5693571	1952-07-01	0.000892639	0.00656605	0	0	4.47227	31.4013	XRCC6;DCLRE1C;PRKDC;LIG4;ATM;BRCA1;NBN
Generic Transcription Pathway_Homo sapiens_R-HSA-212436	41/812	0.000894835	0.00655071	0	0	1.6775	11.7741	NOTCH2;CHD9;MAPKAP1;NR1I2;HNF4G;BRCA1;TRIAP1;RBPJ;RPTOR;WRN;CCNB1;EXO1;HNF4A;AKT1;NELFB;NRBF2;NBN;RXRG;PLK3;PRKAB2;RFC3;RFC4;APAF1;NR1H4;NR1H3;NR1D2;FANCC;NR1D1;FOS;GTF2H2;MAPK14;ESR1;YWHAZ;ESR2;NR2F6;DDB2;RRM2B;FANCD2;ATM;PPARA;ATR
Resolution of D-loop Structures through Synthesis-Dependent Strand Annealing (SDSA)_Homo sapiens_R-HSA-5693554	2019-05-26	0.000945721	0.00689025	0	0	6.38896	44.4899	WRN;EXO1;ATM;BRCA1;NBN
CaM pathway_Homo sapiens_R-HSA-111997	2019-05-26	0.000945721	0.0068576	0	0	6.38896	44.4899	PRKAR1B;PRKCD;ADCY2;PRKCA;PRKACA
Calmodulin induced events_Homo sapiens_R-HSA-111933	2019-05-26	0.000945721	0.00682525	0	0	6.38896	44.4899	PRKAR1B;PRKCD;ADCY2;PRKCA;PRKACA
Dual Incision in GG-NER_Homo sapiens_R-HSA-5696400	1939-06-01	0.00101551	0.0072945	0	0	5.11117	35.228	RFC3;RFC4;POLD1;XPA;GTF2H2;DDB2
Nuclear signaling by ERBB4_Homo sapiens_R-HSA-1251985	1939-06-01	0.00101551	0.00726041	0	0	5.11117	35.228	PTPN11;JAK2;PRLR;ESR1;SH2B1;GFAP
STING mediated induction of host immune responses_Homo sapiens_R-HSA-1834941	2019-04-16	0.00110821	0.00788631	0	0	8.30565	56.52	XRCC6;PRKDC;TREX1;NLRP4
Regulation of mRNA stability by proteins that bind AU-rich elements_Homo sapiens_R-HSA-450531	1986-09-01	0.00111868	0.00792401	0	0	3.47678	23.6268	PSMA5;PSMA6;HSPA8;PRKCD;AKT1;PRKCA;MAPK14;YWHAZ;PSMB9
Effects of PIP2 hydrolysis_Homo sapiens_R-HSA-114508	2019-05-27	0.00113222	0.00798294	0	0	6.15233	41.7348	TRPC6;DGKA;PRKCD;ITPR2;ITPR3
Lipid digestion, mobilization, and transport_Homo sapiens_R-HSA-73923	1971-08-01	0.00129114	0.00906167	0	0	3.74339	24.9019	FABP1;SCARB1;CAV1;PLIN1;ABHD5;PRKACA;LPA;LDLR
Terminal pathway of complement_Homo sapiens_R-HSA-166665	2019-03-08	0.00135702	0.00948053	0	0	12.4585	82.2566	C5;C6;C8A
TNF receptor superfamily (TNFSF) members mediating non-canonical NF-kB pathway_Homo sapiens_R-HSA-5676594	2019-04-17	0.00141495	0.0098403	0	0	7.81708	51.2852	CD40LG;LTA;TNFSF11;LTB
Inflammasomes_Homo sapiens_R-HSA-622312	2019-04-17	0.00141495	0.00979578	0	0	7.81708	51.2852	APP;PSTPIP1;BCL2;MEFV
Costimulation by the CD28 family_Homo sapiens_R-HSA-388841	1972-08-01	0.00141501	0.00975209	0	0	3.6914	24.2179	LCK;MAPKAP1;AKT1;CSK;PTPN11;PIK3R1;VAV1;HLA-DQB1
Type I hemidesmosome assembly_Homo sapiens_R-HSA-446107	2019-03-09	0.00199014	0.0136544	0	0	11.0742	68.8765	CD151;LAMB3;LAMA3
AKT phosphorylates targets in the nucleus_Homo sapiens_R-HSA-198693	2019-03-09	0.00199014	0.0135934	0	0	11.0742	68.8765	RPS6KB2;AKT1;FOXO3
Pregnenolone biosynthesis_Homo sapiens_R-HSA-196108	2019-03-09	0.00199014	0.013533	0	0	11.0742	68.8765	CYP11A1;FDX1;FDXR
HDR through Homologous Recombination (HR) or Single Strand Annealing (SSA)_Homo sapiens_R-HSA-5693567	10/112	0.00204842	0.0138676	0	0	2.9663	18.3635	RFC3;WRN;RFC4;EXO1;POLD1;ABL1;ATM;NBN;BRCA1;ATR
Negative regulation of FGFR4 signaling_Homo sapiens_R-HSA-5654733	2019-05-31	0.0021583	0.0145471	0	0	5.35848	32.8927	MAPK1;PTPN11;FGFR4;FGF23;MAPK3
NOD1/2 Signaling Pathway_Homo sapiens_R-HSA-168638	2019-05-31	0.0021583	0.0144833	0	0	5.35848	32.8927	CYLD;IRAK1;IKBKG;UBE2V1;MAPK14
Diseases of metabolism_Homo sapiens_R-HSA-5668914	1945-06-01	0.00217726	0.0145468	0	0	4.42968	27.1526	GYS1;CYP11A1;IDH1;FDX1;FDXR;CSF2RB
Peptide ligand-binding receptors_Homo sapiens_R-HSA-375276	14/193	0.00218904	0.0145618	0	0	2.40993	14.7591	OPRD1;APP;EDN2;ANXA1;NPY4R;FPR1;OPRK1;HCRTR2;C5;CCKBR;MC5R;SAA1;HCRT;F2RL2
TNFR2 non-canonical NF-kB pathway_Homo sapiens_R-HSA-5668541	1995-09-01	0.00225339	0.0149251	0	0	3.1474	19.1844	PSMA5;PSMA6;CD40LG;FBXW11;LTA;TNFSF11;TNFRSF11B;LTB;PSMB9
Metabolism of carbohydrates_Homo sapiens_R-HSA-71387	18/282	0.00233617	0.0154067	0	0	2.12059	12.8492	PFKFB2;TPI1;HMMR;PGD;GCK;DCN;GYS1;HK3;PHKG1;GPC1;GPC3;PGK1;PRKACA;FMOD;GUSB;LCT;PFKM;CD44
Resolution of D-loop Structures through Holliday Junction Intermediates_Homo sapiens_R-HSA-5693568	1932-05-01	0.00249555	0.0163871	0	0	5.19103	31.1111	WRN;EXO1;ATM;BRCA1;NBN
Signaling by Robo receptor_Homo sapiens_R-HSA-376176	1932-05-01	0.00249555	0.0163171	0	0	5.19103	31.1111	GPC1;ABL1;ABL2;SOS2;CLASP1
Muscle contraction_Homo sapiens_R-HSA-397014	14/196	0.00252286	0.0164255	0	0	2.37304	14.1964	TMOD1;KCNJ4;ANXA1;ITPR2;ATP2A2;ITPR3;ACTA2;CACNB2;DES;TNNT2;SCN8A;FXYD1;DMD;PRKACA
Visual phototransduction_Homo sapiens_R-HSA-2187338	1997-09-01	0.00259999	0.0168559	0	0	3.08251	18.3479	GNGT1;RBP4;LRP1;GPC1;GPC3;RHO;PRKCA;LDLR;METAP2
Synthesis of DNA_Homo sapiens_R-HSA-69239	1997-09-01	0.00259999	0.0167848	0	0	3.08251	18.3479	PSMA5;ORC4;PSMA6;RFC3;RFC4;MCM7;POLD1;ORC2;PSMB9
Syndecan interactions_Homo sapiens_R-HSA-3000170	2019-04-20	0.0026814	0.0172376	0	0	6.64452	39.3449	TGFB1;ITGB3;PRKCA;THBS1
IL-6-type cytokine receptor ligand interactions_Homo sapiens_R-HSA-6788467	2019-04-20	0.0026814	0.0171655	0	0	6.64452	39.3449	OSM;OSMR;JAK2;IL27RA
Dual incision in TC-NER_Homo sapiens_R-HSA-6782135	1963-07-01	0.00277929	0.017718	0	0	3.6914	21.7259	RFC3;RFC4;POLD1;XPA;ERCC8;GTF2H2;ERCC6
Acetylcholine regulates insulin secretion_Homo sapiens_R-HSA-399997	2019-03-10	0.00277978	0.0176475	0	0	9.96678	58.6583	GNA15;GNA11;PRKCA
CD28 co-stimulation_Homo sapiens_R-HSA-389356	1933-05-01	0.00286947	0.0181417	0	0	5.03373	29.4656	LCK;MAPKAP1;AKT1;PIK3R1;VAV1
Resolution of D-Loop Structures_Homo sapiens_R-HSA-5693537	1933-05-01	0.00286947	0.018067	0	0	5.03373	29.4656	WRN;EXO1;ATM;BRCA1;NBN
Detoxification of Reactive Oxygen Species_Homo sapiens_R-HSA-3299685	1933-05-01	0.00286947	0.017993	0	0	5.03373	29.4656	CAT;CYBA;ATP7A;PRDX6;SOD1
Processing of DNA double-strand break ends_Homo sapiens_R-HSA-5693607	1981-08-01	0.00300604	0.0187724	0	0	3.28124	19.0546	RFC3;WRN;RFC4;EXO1;ATM;BRCA1;NBN;ATR
Homology Directed Repair_Homo sapiens_R-HSA-5693538	10/118	0.00300719	0.0187032	0	0	2.81547	16.3488	RFC3;WRN;RFC4;EXO1;POLD1;ABL1;ATM;NBN;BRCA1;ATR
Negative regulation of FGFR2 signaling_Homo sapiens_R-HSA-5654727	1934-05-01	0.00328224	0.0203313	0	0	4.88568	27.9423	MAPK1;PTPN11;FGF23;FGFR2;MAPK3
Mitochondrial biogenesis_Homo sapiens_R-HSA-1592230	1949-06-01	0.00337842	0.0208427	0	0	4.06807	23.1487	PRKAB2;CHD9;NR1D1;SSBP1;PPARA;MAPK14
Base Excision Repair_Homo sapiens_R-HSA-73884	1935-05-01	0.00373605	0.0229565	0	0	4.74608	26.5293	RFC3;RFC4;MPG;OGG1;POLD1
Resolution of Abasic Sites (AP sites)_Homo sapiens_R-HSA-73933	1935-05-01	0.00373605	0.0228647	0	0	4.74608	26.5293	RFC3;RFC4;MPG;OGG1;POLD1
Fanconi Anemia Pathway_Homo sapiens_R-HSA-6783310	1935-05-01	0.00373605	0.0227736	0	0	4.74608	26.5293	FANCD2;FANCA;FANCC;FANCB;ATR
Condensation of Prometaphase Chromosomes_Homo sapiens_R-HSA-2514853	2019-03-11	0.00373724	0.0226904	0	0	9.06071	50.644	CCNB2;CCNB1;SMC2
Interleukin-7 signaling_Homo sapiens_R-HSA-1266695	2019-03-11	0.00373724	0.0226007	0	0	9.06071	50.644	PIK3R1;IL2RG;IL7R
CLEC7A (Dectin-1) induces NFAT activation_Homo sapiens_R-HSA-5607763	2019-03-11	0.00373724	0.0225117	0	0	9.06071	50.644	ITPR2;ITPR3;NFATC1
CD28 dependent PI3K/Akt signaling_Homo sapiens_R-HSA-389357	2019-04-22	0.0038602	0.0231612	0	0	6.04047	33.5671	LCK;MAPKAP1;AKT1;PIK3R1
Cyclin A/B1 associated events during G2/M transition_Homo sapiens_R-HSA-69273	2019-04-22	0.0038602	0.0230707	0	0	6.04047	33.5671	CCNB2;CCNB1;FOXM1;CDC25A
Vesicle-mediated transport_Homo sapiens_R-HSA-5653656	26/492	0.00415784	0.0247529	0	0	1.75567	9.62589	APP;SCARB1;SPARC;LRP1;CLTA;INS;BLOC1S4;KIF3A;CLTCL1;AKT1;KIF1A;SPTAN1;TRAPPC2;HSPA8;PRKAB2;AMBP;COG5;COG4;COG3;COG2;COG1;YWHAZ;COL1A1;TBC1D1;COL1A2;SAA1
S Phase_Homo sapiens_R-HSA-69242	10/124	0.004294	0.0254644	0	0	2.67924	14.6033	PSMA5;ORC4;PSMA6;RFC3;RFC4;MCM7;POLD1;ORC2;CDC25A;PSMB9
DNA Replication_Homo sapiens_R-HSA-69306	9/105	0.00442891	0.0261631	0	0	2.84765	15.4331	PSMA5;ORC4;PSMA6;RFC3;RFC4;MCM7;POLD1;ORC2;PSMB9
Platelet homeostasis_Homo sapiens_R-HSA-418346	1987-08-01	0.00467149	0.0274899	0	0	3.05495	16.3937	GNGT1;TRPC6;KCNMA1;ATP2A2;ITPR2;ITPR3;PTPN11;MAPK14
Hyaluronan uptake and degradation_Homo sapiens_R-HSA-2160916	2019-03-12	0.00487241	0.0285624	0	0	8.30565	44.2207	HMMR;GUSB;CD44
NOTCH2 intracellular domain regulates transcription_Homo sapiens_R-HSA-2197563	2019-03-12	0.00487241	0.0284534	0	0	8.30565	44.2207	NOTCH2;GZMB;RBPJ
NF-kB activation through FADD/RIP-1 pathway mediated by caspase-8 and -10_Homo sapiens_R-HSA-933543	2019-03-12	0.00487241	0.0283452	0	0	8.30565	44.2207	MAVS;DDX58;IKBKG
PECAM1 interactions_Homo sapiens_R-HSA-210990	2019-03-12	0.00487241	0.0282378	0	0	8.30565	44.2207	LCK;ITGB3;PTPN11
The NLRP3 inflammasome_Homo sapiens_R-HSA-844456	2019-03-12	0.00487241	0.0281313	0	0	8.30565	44.2207	APP;PSTPIP1;MEFV
Nucleotide Excision Repair_Homo sapiens_R-HSA-5696398	9/108	0.0053279	0.0306455	0	0	2.76855	14.4928	RFC3;RFC4;POLD1;XPA;ERCC8;XPC;GTF2H2;ERCC6;DDB2
Nuclear Events (kinase and transcription factor activation)_Homo sapiens_R-HSA-198725	2019-04-24	0.00534734	0.0306421	0	0	5.5371	28.9654	ATF1;MAPK1;MAPK14;MAPK3
ISG15 antiviral mechanism_Homo sapiens_R-HSA-1169408	1972-07-01	0.00587354	0.0335317	0	0	3.22997	16.5933	HERC5;UBA7;DDX58;STAT1;EIF2AK2;USP18;MAPK3
Antiviral mechanism by IFN-stimulated genes_Homo sapiens_R-HSA-1169410	1972-07-01	0.00587354	0.0334071	0	0	3.22997	16.5933	HERC5;UBA7;DDX58;STAT1;EIF2AK2;USP18;MAPK3
Constitutive Signaling by AKT1 E17K in Cancer_Homo sapiens_R-HSA-5674400	2019-04-25	0.00621673	0.0352281	0	0	5.31561	27.006	MAPKAP1;RPS6KB2;AKT1;FOXO3
Basigin interactions_Homo sapiens_R-HSA-210991	2019-04-25	0.00621673	0.0350981	0	0	5.31561	27.006	SLC7A8;MMP1;CAV1;SLC7A11
ADP signalling through P2Y purinoceptor 1_Homo sapiens_R-HSA-418592	2019-04-25	0.00621673	0.0349691	0	0	5.31561	27.006	GNGT1;GNA15;GNA11;MAPK14
Negative regulation of MAPK pathway_Homo sapiens_R-HSA-5675221	1940-05-01	0.00669683	0.0375317	0	0	4.15282	20.7895	BRAP;DUSP10;MAPK1;DUSP16;MAPK3
Binding and Uptake of Ligands by Scavenger Receptors_Homo sapiens_R-HSA-2173782	1974-07-01	0.00681721	0.0380669	0	0	3.14268	15.6766	COL1A1;SCARB1;SPARC;COL1A2;LRP1;AMBP;SAA1
Diseases associated with glycosaminoglycan metabolism_Homo sapiens_R-HSA-3560782	2019-04-26	0.0071751	0.0399196	0	0	5.11117	25.2345	GPC1;GPC3;FMOD;DCN
PD-1 signaling_Homo sapiens_R-HSA-389948	2019-04-26	0.0071751	0.039775	0	0	5.11117	25.2345	LCK;CSK;PTPN11;HLA-DQB1
ZBP1(DAI) mediated induction of type I IFNs_Homo sapiens_R-HSA-1606322	2019-04-26	0.0071751	0.0396314	0	0	5.11117	25.2345	APP;NLRP4;SAA1;IKBKG
TAK1 activates NFkB by phosphorylation and activation of IKKs complex_Homo sapiens_R-HSA-445989	2019-04-26	0.0071751	0.0394888	0	0	5.11117	25.2345	APP;IRAK1;SAA1;IKBKG
Polymerase switching on the C-strand of the telomere_Homo sapiens_R-HSA-174411	2019-03-14	0.00770862	0.0422731	0	0	7.11913	34.6375	RFC3;RFC4;POLD1
Polymerase switching_Homo sapiens_R-HSA-69091	2019-03-14	0.00770862	0.0421221	0	0	7.11913	34.6375	RFC3;RFC4;POLD1
Leading Strand Synthesis_Homo sapiens_R-HSA-69109	2019-03-14	0.00770862	0.0419722	0	0	7.11913	34.6375	RFC3;RFC4;POLD1
Mismatch repair (MMR) directed by MSH2:MSH3 (MutSbeta)_Homo sapiens_R-HSA-5358606	2019-03-14	0.00770862	0.0418234	0	0	7.11913	34.6375	EXO1;MSH3;POLD1
Mismatch repair (MMR) directed by MSH2:MSH6 (MutSalpha)_Homo sapiens_R-HSA-5358565	2019-03-14	0.00770862	0.0416756	0	0	7.11913	34.6375	MSH6;EXO1;POLD1
TRAF3-dependent IRF activation pathway_Homo sapiens_R-HSA-918233	2019-03-14	0.00770862	0.0415288	0	0	7.11913	34.6375	MAVS;DDX58;IKBKE
Transcription-Coupled Nucleotide Excision Repair (TC-NER)_Homo sapiens_R-HSA-6781827	1976-07-01	0.00786899	0.0422441	0	0	3.05998	14.825	RFC3;RFC4;POLD1;XPA;ERCC8;GTF2H2;ERCC6
Mitotic G1-G1/S phases_Homo sapiens_R-HSA-453279	10/136	0.00814276	0.0435609	0	0	2.44284	11.7516	PSMA5;ORC4;PSMA6;CCNB1;MCM7;ORC2;MYBL2;LIN9;CDC25A;PSMB9
VEGFR2 mediated vascular permeability_Homo sapiens_R-HSA-5218920	2019-04-27	0.00822604	0.0438531	0	0	4.92187	23.6272	MAPKAP1;CAV1;AKT1;VAV1
Integrin alphaIIb beta3 signaling_Homo sapiens_R-HSA-354192	2019-04-27	0.00822604	0.0437008	0	0	4.92187	23.6272	ITGB3;AKT1;CSK;BCAR1
Platelet calcium homeostasis_Homo sapiens_R-HSA-418360	2019-04-27	0.00822604	0.0435496	0	0	4.92187	23.6272	TRPC6;ITPR2;ATP2A2;ITPR3
Retinoid metabolism and transport_Homo sapiens_R-HSA-975634	1942-05-01	0.00824344	0.0434912	0	0	3.95507	18.9778	RBP4;LRP1;GPC1;GPC3;LDLR
Glucagon-like Peptide-1 (GLP1) regulates insulin secretion_Homo sapiens_R-HSA-381676	1942-05-01	0.00824344	0.0433418	0	0	3.95507	18.9778	GNGT1;PRKAR1B;ITPR2;ITPR3;PRKACA
Cyclin B2 mediated events_Homo sapiens_R-HSA-157881	2019-02-05	0.00851472	0.0446148	0	0	13.289	63.335	CCNB2;CDC25A
G2/M DNA replication checkpoint_Homo sapiens_R-HSA-69478	2019-02-05	0.00851472	0.0444625	0	0	13.289	63.335	CCNB2;CCNB1
Scavenging by Class B Receptors_Homo sapiens_R-HSA-3000471	2019-02-05	0.00851472	0.0443113	0	0	13.289	63.335	SCARB1;SAA1
COPI-mediated anterograde transport_Homo sapiens_R-HSA-6807878	1978-07-01	0.00903585	0.0468639	0	0	2.98151	14.0327	COG5;COG4;COG3;COG2;COG1;SPTAN1;INS
Class A/1 (Rhodopsin-like receptors)_Homo sapiens_R-HSA-373076	18/323	0.00937535	0.0484604	0	0	1.85141	8.64549	OPRD1;CHRM2;APP;EDN2;ANXA1;NPY4R;FPR1;OPRK1;ADRB2;HCRTR2;C5;GPR143;CCKBR;MC5R;RHO;SAA1;HCRT;F2RL2
Depolymerisation of the Nuclear Lamina_Homo sapiens_R-HSA-4419969	2019-03-15	0.00942296	0.0485425	0	0	6.64452	30.9941	CCNB1;PRKCA;LMNB1
Activation of BAD and translocation to mitochondria_Homo sapiens_R-HSA-111447	2019-03-15	0.00942296	0.0483796	0	0	6.64452	30.9941	BCL2;AKT1;YWHAZ
Elevation of cytosolic Ca2+ levels_Homo sapiens_R-HSA-139853	2019-03-15	0.00942296	0.0482178	0	0	6.64452	30.9941	TRPC6;ITPR2;ITPR3

## Sheet: Enrichr_WikiPathways
Term	Overlap	P-value	Adjusted P-value	Old P-value	Old Adjusted P-value	Odds Ratio	Combined Score	Genes
Focal Adhesion-PI3K-Akt-mTOR-signaling pathway WP3932	50/303	5.47167e-23	2.58263e-20	0	0	5.48228	281.021	CHRM2;FLT1;IRS1;ITGB3;ITGAL;IGF1R;GNGT1;RPTOR;GYS1;KDR;ITGAX;AKT1;ITGB7;IKBKG;JAK2;IL6R;OSMR;PRLR;TBC1D1;COL6A2;KIT;IL3RA;ITGA5;PFKFB2;ATF6B;LAMA1;LAMA3;PIK3R1;FOXO3;IL2RG;THBS1;INS;RELN;MAPK1;MAPK3;LAMB3;ANGPT1;INSR;VEGFB;OSM;VEGFD;VEGFA;COL1A1;COL1A2;COL5A1;COL5A3;RPS6KB2;FGFR4;IL7R;FGFR2
PI3K-Akt Signaling Pathway WP4172	52/340	2.64992e-22	6.25382e-20	0	0	5.0811	252.441	CHRM2;FLT1;IRS1;ITGB3;FASLG;BRCA1;IGF1R;GNGT1;RPTOR;GYS1;KDR;AKT1;ITGB7;IKBKG;JAK2;IL6R;PRKCA;OSMR;PRLR;COL6A2;KIT;COL4A3;IL3RA;ITGA5;SOS2;ATF6B;LAMA1;LAMA3;PIK3R1;FOXO3;IL2RG;THBS1;INS;RELN;NTF3;MAPK1;FGF23;MAPK3;LAMB3;ANGPT1;INSR;VEGFB;OSM;VEGFD;VEGFA;COL1A1;COL1A2;RPS6KB2;BCL2;FGFR4;IL7R;FGFR2
Oncostatin M Signaling Pathway WP2374	21/65	1.40131e-16	2.20473e-14	0	0	10.7335	391.813	IRS1;MMP1;STAT1;PRKCD;STAT3;OSM;PRKCA;PTPN11;FOS;PIK3R1;OSMR;MAPK14;VEGFA;MAPK8;MMP13;AKT1;TIMP3;MAPK1;JAK2;LDLR;MAPK3
MAPK Signaling Pathway WP382	36/246	3.57501e-15	4.21852e-13	0	0	4.86184	161.728	PTPRR;FASLG;STK4;DUSP16;RPS6KA4;MAPK8;DUSP10;NTF3;AKT1;MAPK1;IKBKG;PRKACA;FGF23;MAPK3;HSPA8;TGFB2;TGFB1;TGFB3;IL1R2;PRKCD;PRKCA;NFATC1;FOS;MAPK14;MAPK8IP1;TGFBR2;CACNB2;MRAS;IL1B;NF1;PTPN7;FGFR4;MAP3K13;SOS2;MAP3K11;FGFR2
Focal Adhesion WP306	30/198	2.91362e-13	2.75045e-11	0	0	5.03373	145.295	SHC2;FLT1;LAMA1;ITGB3;LAMA3;PIK3R1;THBS1;IGF1R;MAPK8;RELN;KDR;AKT1;MAPK1;ITGB7;MAPK3;LAMB3;CAV1;VEGFB;PRKCA;VEGFD;ACTN4;VAV1;VEGFA;COL1A1;COL1A2;COL5A3;COL6A2;BCL2;ITGA5;BCAR1
IL-3 Signaling Pathway WP286	16/49	4.96864e-13	3.90866e-11	0	0	10.8482	307.334	TGFB1;STAT3;IL5RA;CSF2RB;PTPN11;FOS;PIK3R1;VAV1;MAPK8;IL3RA;BCL2;AKT1;MAPK1;PRKACA;JAK2;MAPK3
Kit receptor signaling pathway WP304	17/59	9.3697e-13	6.31785e-11	0	0	9.57261	265.124	STAT1;STAT3;PRKCA;PTPN11;FOS;PIK3R1;FOXO3;MAPK14;VAV1;MAPK8;KIT;BCL2;SNAI1;AKT1;MAPK1;JAK2;MAPK3
Integrated Breast Cancer Pathway WP1984	25/151	3.79863e-12	2.24119e-10	0	0	5.50043	144.641	ATF1;MRE11;IRS1;BRCA1;HMGCR;JAKMIP1;ABL1;RHO;AKT1;MAPK1;BAK1;PLK3;ANXA1;MMP1;STAT1;ESR1;CDC25A;TGFBR2;VEGFA;MSH6;BCL2;NF1;ATM;MAP3K13;ATR
IL-5 Signaling Pathway WP127	14/40	4.86597e-12	2.55193e-10	0	0	11.6279	302.893	STAT1;STAT3;IL5RA;CSF2RB;PTPN11;PIK3R1;FOS;FOXO3;RPS6KB2;BCL2;AKT1;MAPK1;JAK2;MAPK3
Breast cancer pathway WP4262	25/154	5.96193e-12	2.81403e-10	0	0	5.39328	139.393	NOTCH2;SHC2;MRE11;PIK3R1;BRCA1;IGF1R;HEY2;AKT1;TNFSF11;MAPK1;NBN;BAK1;FGF23;MAPK3;APC2;GADD45B;FOS;ESR1;ESR2;DDB2;KIT;RPS6KB2;ATM;SOS2;ATR
Leptin signaling pathway WP2034	18/76	7.8939e-12	3.3872e-10	0	0	7.86851	201.158	CISH;IRS1;STAT1;STAT3;PTPN11;PIK3R1;MAPK14;ESR1;SOCS2;MAPK8;IL1B;AKT1;MAPK1;IKBKG;JAK2;SOCS7;SH2B1;MAPK3
Prolactin Signaling Pathway WP2037	18/76	7.8939e-12	3.10493e-10	0	0	7.86851	201.158	CISH;IRS1;STAT1;STAT3;PTPN11;FOS;PIK3R1;MAPK14;PRLR;YWHAZ;VAV1;SOCS2;MAPK8;AKT1;SIRPA;MAPK1;JAK2;MAPK3
IL-2 Signaling Pathway WP49	14/42	1.04848e-11	3.80678e-10	0	0	11.0742	279.968	CISH;STAT1;STAT3;PTPN11;PIK3R1;FOS;IL2RG;FOXO3;LCK;RPS6KB2;BCL2;AKT1;MAPK1;MAPK3
VEGFA-VEGFR2 Signaling Pathway WP3888	30/236	2.8585e-11	9.63722e-10	0	0	4.22321	102.532	SHC2;FLT1;SH2D2A;MAPKAP1;ITGB3;PIK3R1;FOXO3;MAPK8;GPC1;KDR;AKT1;MAPK1;CSK;MAPK3;JAG1;ANXA1;STAT1;FBXW11;CAV1;PRKCD;STAT3;PRKCA;NFATC1;PTPN11;MAPK14;VEGFA;ERN1;RHOJ;BCL2;BCAR1
Ras Signaling WP4223	26/184	5.6643e-11	1.78237e-09	0	0	4.6945	110.763	SHC2;FLT1;FASLG;PIK3R1;STK4;IGF1R;GNGT1;MAPK8;KDR;ABL1;AKT1;ABL2;MAPK1;IKBKG;PRKACA;MAPK3;BRAP;INSR;PRKCA;PTPN11;MRAS;KIT;NF1;FGFR4;SOS2;FGFR2
Thymic Stromal LymphoPoietin (TSLP) Signaling Pathway WP2203	14/47	5.89818e-11	1.73996e-09	0	0	9.89609	233.09	CISH;TSLP;STAT1;STAT3;PTPN11;MAPK14;MAPK8;LCK;AKT1;MAPK1;JAK2;IL7R;MAPK3;CRLF2
Angiopoietin Like Protein 8 Regulatory Pathway WP3915	22/132	6.56134e-11	1.82174e-09	0	0	5.5371	129.83	PRKAB2;SHC2;IRS1;MAPKAP1;INSR;NR1H3;PIK3R1;FOXO3;MAPK14;INS;RPS6KA4;RPTOR;GYS1;MAPK8;RPS6KB2;AKT1;MAPK1;SLC16A2;MAP3K13;SOS2;MAP3K11;MAPK3
Insulin Signaling WP481	24/160	8.78125e-11	2.30264e-09	0	0	4.98339	115.394	SHC2;IRS1;INSR;PRKCD;PRKCA;PTPN11;PIK3R1;FOS;FOXO3;MAPK14;IGF1R;RPS6KA4;GYS1;MAPK8;KIF3A;RHOJ;RPS6KB2;AKT1;MAPK1;MAP3K13;SOS2;PFKM;MAP3K11;MAPK3
Alpha 6 Beta 4 signaling pathway WP244	1933-12-01	9.87586e-11	2.45337e-09	0	0	12.0809	278.325	LAMB3;IRS1;LAMA1;LAMA3;PRKCD;AKT1;MAPK1;PTPN11;PRKCA;PIK3R1;MAPK14;MAPK3
Pancreatic adenocarcinoma pathway WP4263	18/89	1.32731e-10	3.13245e-09	0	0	6.71918	152.812	TGFB2;TGFB1;GADD45B;TGFB3;STAT1;PRKCD;STAT3;PIK3R1;TGFBR2;DDB2;VEGFA;MAPK8;RPS6KB2;AKT1;MAPK1;IKBKG;BAK1;MAPK3
miRNA Regulation of DNA Damage Response WP1530	16/71	2.57132e-10	5.77934e-09	0	0	7.48678	165.319	MRE11;MCM7;APAF1;GADD45B;PRKDC;BRCA1;CDC25A;DDB2;CCNB2;CCNB1;RRM2B;FANCD2;ABL1;ATM;NBN;ATR
Chromosomal and microsatellite instability in colorectal cancer WP4216	16/73	4.00429e-10	8.59102e-09	0	0	7.28166	157.564	APC2;TGFB2;TGFB1;GADD45B;TGFB3;FOS;TGFBR2;DDB2;MSH6;MAPK8;MSH3;BCL2;AKT1;MAPK1;BAK1;MAPK3
AGE/RAGE pathway WP2324	15/66	8.23553e-10	1.69007e-08	0	0	7.55059	157.939	IRS1;STAT1;INSR;PRKCD;STAT3;PRKCA;MAPK14;INS;SOD1;MAPK8;MMP13;AKT1;MAPK1;JAK2;MAPK3
DNA Damage Response WP707	15/68	1.28777e-09	2.53262e-08	0	0	7.32851	150.017	MRE11;APAF1;GADD45B;PRKDC;BRCA1;CDC25A;DDB2;CCNB2;CCNB1;RRM2B;FANCD2;ABL1;ATM;NBN;ATR
T-Cell antigen Receptor (TCR) Signaling Pathway WP69	17/90	1.32633e-09	2.50411e-08	0	0	6.27538	128.274	TGFB1;PRKCD;PTPN11;NFATC1;FOS;PIK3R1;MAPK14;VAV1;PSTPIP1;MAPK8;LCK;IL1B;AKT1;MAPK1;IKBKG;CARD11;MAPK3
Hepatitis C and Hepatocellular Carcinoma WP3646	13/49	1.42102e-09	2.5797e-08	0	0	8.81416	179.561	TGFB1;MMP1;STAT3;FASLG;PTPN11;BRCA1;MAPK14;VEGFA;MAPK8;AKT1;IL6R;CD44;MAPK3
IL-6 signaling pathway WP364	1943-12-01	3.24199e-09	5.66748e-08	0	0	9.27142	181.229	STAT1;PRKCD;STAT3;AKT1;MAPK1;PTPN11;PIK3R1;JAK2;IL6R;VAV1;MAPK3;NR2F6
EGF/EGFR Signaling Pathway WP437	22/162	3.66338e-09	6.1754e-08	0	0	4.51171	87.6394	ATF1;PTPRR;STAT1;SH2D2A;CAV1;PRKCD;STAT3;PRKCA;PTPN11;PIK3R1;FOS;MAPK14;VAV1;MAPK8;ABL1;AKT1;MAPK1;MYBL2;CSK;JAK2;SOS2;BCAR1
IL-4 Signaling Pathway WP395	13/54	5.22314e-09	8.50111e-08	0	0	7.99803	152.524	IRS1;STAT1;STAT3;PTPN11;FOS;PIK3R1;IL2RG;MAPK14;AKT1;MAPK1;JAK2;SOCS5;MAPK3
Interferon type I signaling pathways WP585	13/54	5.22314e-09	8.21774e-08	0	0	7.99803	152.524	IRS1;STAT1;MAPKAP1;STAT3;PTPN11;PIK3R1;MAPK14;VAV1;RPTOR;RPS6KA4;PTPRC;LCK;IRF9
DNA IR-Double Strand Breaks (DSBs) and cellular response via ATM WP3959	13/55	6.65352e-09	1.01305e-07	0	0	7.85261	147.85	MRE11;DCLRE1C;APAF1;PRKDC;BRCA1;LATS1;EXO1;FANCD2;ABL1;ATM;NBN;BAK1;ATR
Estrogen signaling pathway WP712	2019-09-23	1.07094e-08	1.57964e-07	0	0	13.0001	238.58	GNGT1;BCL2;AKT1;MAPK1;FOS;IKBKG;MAPK14;PRKACA;ESR1
Ebola Virus Pathway on Host WP4217	19/129	1.10137e-08	1.5753e-07	0	0	4.89325	89.6645	GSN;DDX58;STAT1;CAV1;ITGB3;DAB2IP;EIF2AK2;CLTA;ACTN4;PIK3R1;IGF1R;CLTCL1;AKT1;MAPK1;ITGA5;IKBKE;MBL2;HLA-DQB1;MAPK3
Brain-Derived Neurotrophic Factor (BDNF) signaling pathway WP2380	20/144	1.27167e-08	1.76538e-07	0	0	4.61425	83.8887	SHC2;IRS1;STAT1;NTRK3;PRKCD;STAT3;PTPN11;PIK3R1;FOS;FOXO3;MAPK14;MAPK8;NTF3;AKT1;SIRPA;MAPK1;IKBKG;JAK2;SH2B1;MAPK3
Epithelial to mesenchymal transition in colorectal cancer WP4239	21/159	1.37145e-08	1.8495e-07	0	0	4.38789	79.4419	NOTCH2;TGFB2;SPARC;TGFB1;JAG1;TGFB3;PIK3R1;PROX1;RBPJ;FOXM1;MAPK14;TGFBR2;MAPK8;CLDN7;COL4A3;SNAI1;AKT1;MAPK1;ITGA5;SOS2;MAPK3
DNA IR-damage and cellular response via ATR WP4016	15/80	1.37991e-08	1.80921e-07	0	0	6.22924	112.741	MRE11;PRKDC;XPA;FANCA;BRCA1;FOXM1;CLK2;WRN;EXO1;FANCD2;ATM;NBN;IKBKG;EEF1E1;ATR
Angiogenesis WP1539	2019-09-24	1.66793e-08	2.12774e-07	0	0	12.4585	223.12	FLT1;ANGPT1;KDR;AKT1;TIMP3;MAPK1;MAPK14;FGFR2;VEGFA
Hippo-Merlin Signaling Dysregulation WP4541	18/120	1.99901e-08	2.48299e-07	0	0	4.98339	88.3456	FLT1;INSR;ITGB3;FOXM1;TAZ;ITGAL;IGF1R;LATS1;PRKAR1B;KIT;KDR;ITGAX;ITGB7;ITGA5;PRKACA;FGFR4;FGFR2;CD44
Viral Acute Myocarditis WP4298	15/84	2.756e-08	3.33547e-07	0	0	5.93261	103.268	TGFB1;STAT1;CAV1;STAT3;KRT8;PIK3R1;ITGAL;CD40LG;ABL1;BCL2;AKT1;ABL2;MAPK1;DMD;MAPK3
EPO Receptor Signaling WP581	2019-09-26	3.77671e-08	4.45652e-07	0	0	11.5001	196.558	PTPRC;CISH;IRS1;STAT1;STAT3;AKT1;MAPK1;JAK2;MAPK3
Integrated Cancer Pathway WP1971	1944-11-01	5.2171e-08	6.00603e-07	0	0	8.30565	139.275	ATF1;MSH6;MRE11;STAT1;MMP1;BCL2;AKT1;ATM;BRCA1;CDC25A;ATR
Interleukin-11 Signaling Pathway WP2332	1944-11-01	5.2171e-08	5.86303e-07	0	0	8.30565	139.275	ATF1;TGFB1;STAT1;STAT3;BCL2;AKT1;MAPK1;PTPN11;PIK3R1;JAK2;MAPK3
IL-1 signaling pathway WP195	1955-12-01	6.6677e-08	7.31896e-07	0	0	7.24857	119.771	MAPK8;IRAK1;IL1B;PELI1;AKT1;MAPK1;PTPN11;IKBKG;UBE2V1;PIK3R1;MAPK14;MAPK3
RANKL/RANK (Receptor activator of NFKB (ligand)) Signaling Pathway WP2018	1955-12-01	6.6677e-08	7.15262e-07	0	0	7.24857	119.771	MAPK8;STAT1;AKT1;TNFSF11;MAPK1;TNFRSF11B;NFATC1;IKBKG;FOS;PIK3R1;MAPK14;MAPK3
Non-small cell lung cancer WP4255	13/66	6.92092e-08	7.25928e-07	0	0	6.54384	107.883	GADD45B;STAT3;PRKCA;PIK3R1;FOXO3;STK4;DDB2;AKT1;MAPK1;BAK1;SOS2;RXRG;MAPK3
TGF-beta Signaling Pathway WP366	18/132	9.03316e-08	9.26881e-07	0	0	4.53035	73.4813	APP;TGFB1;CITED1;MMP1;CAV1;ITGB3;PIK3R1;FOS;MAPK14;THBS1;TGFBR2;CCNB2;MAPK8;COL1A2;STAMBPL1;AKT1;MAPK1;BCAR1
PDGFR-beta pathway WP3972	2019-09-29	1.11657e-07	1.12132e-06	0	0	10.3105	165.048	MAPK8;STAT1;STAT3;EIF2AK2;PRKCA;PIK3R1;FOS;JAK2;MAPK3
Cell Cycle WP179	17/120	1.16714e-07	1.14768e-06	0	0	4.70653	75.133	CDKN1C;TGFB2;TGFB1;GADD45B;MCM7;PRKDC;TGFB3;YWHAZ;CDC14A;CDC25A;CCNB2;ORC4;CCNB1;ORC2;ABL1;ATM;ATR
Signaling Pathways in Glioblastoma WP2261	14/82	1.43909e-07	1.38622e-06	0	0	5.67215	89.3595	IRS1;PRKCD;PRKCA;BRCA1;PIK3R1;FOXO3;IGF1R;MSH6;NF1;AKT1;MAPK1;ATM;FGFR2;MAPK3
DNA Damage Response (only ATM dependent) WP710	16/110	1.89239e-07	1.78641e-06	0	0	4.83238	74.8064	TGFB1;IRS1;INSR;FASLG;PIK3R1;FOXO3;MAPK8;CAT;ABL1;BCL2;AKT1;MAPK1;ATM;BAK1;SOS2;LDLR
Nonalcoholic fatty liver disease WP4396	19/155	2.22369e-07	2.05801e-06	0	0	4.07245	62.3855	PRKAB2;TGFB1;IRS1;INSR;NR1H4;NR1H3;FASLG;PIK3R1;INS;ERN1;MAPK8;IL1B;UQCRC1;AKT1;BAK1;NDUFV2;PPARA;IL6R;MAP3K11
Pathways Regulating Hippo Signaling WP4540	15/98	2.30531e-07	2.09251e-06	0	0	5.08509	77.7148	PRKAB2;FLT1;INSR;PRKCD;PRKCA;TAZ;IGF1R;LATS1;PRKAR1B;GNA11;KIT;KDR;PRKACA;FGFR4;FGFR2
IL-9 Signaling Pathway WP22	2019-07-17	3.23337e-07	2.87953e-06	0	0	13.6799	204.44	STAT1;STAT3;MAPK1;PIK3R1;IL2RG;IL9R;MAPK3
Leptin Insulin Overlap WP3935	2019-07-17	3.23337e-07	2.82621e-06	0	0	13.6799	204.44	SOCS2;IRS1;INSR;STAT3;AKT1;JAK2;INS
Endometrial cancer WP4155	1963-12-01	3.25594e-07	2.79419e-06	0	0	6.32811	94.5269	APC2;GADD45B;AKT1;MAPK1;FOS;PIK3R1;BAK1;FOXO3;SOS2;FGFR2;DDB2;MAPK3
Allograft Rejection WP2328	14/89	4.11664e-07	3.46974e-06	0	0	5.22603	76.8386	ABCB1;TGFB1;STAT1;IL13;GZMB;FASLG;C8A;VEGFA;C5;C6;CD40LG;COL5A1;IL1B;HLA-DQB1
IL-7 Signaling Pathway WP205	2019-08-25	4.42324e-07	3.66275e-06	0	0	10.6312	155.548	STAT1;STAT3;AKT1;MAPK1;PIK3R1;IL2RG;IL7R;MAPK3
Senescence and Autophagy in Cancer WP615	15/105	5.78406e-07	4.70703e-06	0	0	4.74608	68.168	SPARC;TGFB1;SERPINB2;GSN;INHBA;MAPK14;THBS1;IGF1R;INS;COL1A1;IL1B;BCL2;MAPK1;IL6R;CD44
Corticotropin-releasing hormone signaling pathway WP2355	14/93	7.16258e-07	5.73006e-06	0	0	5.00125	70.7638	TGFB1;PRKCD;ECE1;PRKCA;FOS;MAPK14;ERN1;MAPK8;CYP11A1;GNA11;BCL2;AKT1;MAPK1;MAPK3
Type II interferon signaling (IFNG) WP619	1937-09-01	1.11845e-06	8.79844e-06	0	0	8.08117	110.741	STAT1;IFNGR1;IL1B;PRKCD;EIF2AK2;PTPN11;JAK2;IRF9;PSMB9
B Cell Receptor Signaling Pathway WP23	14/97	1.20925e-06	9.35684e-06	0	0	4.79501	65.3345	PTPN18;PRKCD;PTPN11;PIK3R1;MAPK14;VAV1;CD79B;MAPK8;PTPRC;LCK;AKT1;MAPK1;IKBKG;CARD11
MicroRNAs in cardiomyocyte hypertrophy WP1544	13/84	1.29004e-06	9.82097e-06	0	0	5.14159	69.7243	TGFB1;CISH;STAT3;PIK3R1;MAPK14;IGF1R;MAPK8;AKT1;MAPK1;IKBKG;IKBKE;FGFR2;MAPK3
Differentiation Pathway WP2848	1948-10-01	1.32085e-06	9.89588e-06	0	0	6.92137	93.6963	NT5E;TGFB1;TGFB3;FST;KIT;TNFSF11;INHBA;IL6R;INS;VEGFA
Nuclear Receptors WP170	1938-09-01	1.4267e-06	1.05219e-05	0	0	7.86851	105.911	HNF4A;NR1I2;NR1H3;NR1D2;PPARA;RXRG;ESR1;ESR2;NR2F6
Pathways in clear cell renal cell carcinoma WP4018	13/85	1.48164e-06	1.0759e-05	0	0	5.0811	68.2004	TGFB2;FLT1;TPI1;TGFB1;TGFB3;STAT3;VEGFA;RPTOR;HK3;KDR;PGK1;AKT1;PFKM
Neovascularisation processes WP4331	2019-07-21	1.74048e-06	1.2447e-05	0	0	11.0742	146.859	MAPK8;JAG1;KIT;KDR;AKT1;MAPK1;MAPK3
PDGF Pathway WP2526	1939-09-01	1.80556e-06	1.27198e-05	0	0	7.66675	101.39	MAPK8;STAT1;STAT3;MAPK1;PTPN11;PIK3R1;FOS;VAV1;MAPK3
ATM Signaling Pathway WP2516	1940-09-01	2.26803e-06	1.57428e-05	0	0	7.47508	97.1507	CCNB1;MRE11;FANCD2;ABL1;ATM;BRCA1;NBN;IKBKG;CDC25A
Endochondral Ossification WP474	1964-11-01	2.93142e-06	2.00526e-05	0	0	5.71013	72.7472	CDKN1C;TGFB2;MMP13;TGFB1;KIF3A;STAT1;AKT1;TIMP3;PRKACA;IGF1R;VEGFA
Human Thyroid Stimulating Hormone (TSH) signaling pathway WP2032	1966-11-01	4.00992e-06	2.70383e-05	0	0	5.5371	68.8081	STAT1;STAT3;AKT1;MAPK1;ADCY2;FOS;PIK3R1;JAK2;MAPK14;IGF1R;MAPK3
TGF-beta Receptor Signaling WP560	1954-10-01	4.10838e-06	2.73121e-05	0	0	6.15233	76.3042	TGFB1;STAT1;FST;TFE3;STAT3;FOS;INHBA;THBS1;TGFBR2;MAPK3
Regulation of toll-like receptor signaling pathway WP1449	16/139	4.58401e-06	3.00507e-05	0	0	3.82418	47.0104	CISH;STAT1;PIK3R1;FOS;MAPK14;CYLD;MAPK8;IRAK1;IL1B;PELI1;AKT1;MAPK1;IKBKG;IKBKE;MBL2;MAPK3
Cardiac Hypertrophic Response WP2795	1955-10-01	4.88741e-06	3.16008e-05	0	0	6.04047	73.868	MAPK8;TGFB1;AKT1;MAPK1;PRKCA;IKBKG;MAPK14;IKBKE;FGFR2;MAPK3
Sudden Infant Death Syndrome (SIDS) Susceptibility Pathways WP706	17/158	5.85822e-06	3.73659e-05	0	0	3.57458	43.0654	CHRM2;CHRNA7;IL13;ECE1;HTR3A;FOXM1;YWHAZ;ESR2;GCK;PHOX2A;VEGFA;SLC9A3;PRKAR1B;IL1B;PRKACA;IL6R;SLC25A4
AMP-activated Protein Kinase (AMPK) Signaling WP1403	1969-11-01	6.27522e-06	3.9492e-05	0	0	5.29636	63.4445	RPTOR;GYS1;PRKAB2;CCNB1;EEF2K;HNF4A;INSR;RPS6KB2;AKT1;PIK3R1;HMGCR
Human Complement System WP2806	13/97	6.72139e-06	4.17434e-05	0	0	4.45251	53.0304	ITGB3;FPR1;PRKCA;C8A;THBS1;DCN;C5;GNA15;C6;ITGAX;MASP2;PRKACA;MBL2
Canonical and Non-Canonical TGF-B signaling WP3874	2019-06-17	6.76228e-06	4.14519e-05	0	0	11.7256	139.584	MAPK8;TGFB1;LOXL4;MAPK14;LOXL1;TGFBR2
Chemokine signaling pathway WP3929	17/164	9.6658e-06	5.84905e-05	0	0	3.44381	39.7653	SHC2;STAT1;PRKCD;STAT3;ADCY2;PIK3R1;FOXO3;VAV1;GNGT1;AKT1;MAPK1;CSK;IKBKG;JAK2;SOS2;BCAR1;MAPK3
Follicle Stimulating Hormone (FSH) signaling pathway WP2035	2019-07-27	1.1358e-05	6.78604e-05	0	0	8.61326	98.0671	RPS6KB2;AKT1;MAPK1;PRKCA;PRKACA;MAPK14;MAPK3
Notch Signaling Pathway WP61	1961-10-01	1.28136e-05	7.56003e-05	0	0	5.44633	61.3529	NOTCH2;JAG1;LCK;HEY2;STAT3;MAGEA1;AKT1;PIK3R1;RBPJ;JAK2
Myometrial Relaxation and Contraction Pathways WP289	16/156	2.00636e-05	0.000116914	0	0	3.40745	36.857	ATF1;ATF6B;IGFBP4;PRKCD;ITPR2;ATP2A2;PRKCA;ITPR3;ADCY2;FOS;YWHAZ;GNGT1;ACTA2;PRKAR1B;IL1B;PRKACA
Inflammatory Response Pathway WP453	2019-07-30	2.40729e-05	0.000138566	0	0	7.75194	82.4374	COL1A1;COL1A2;CD40LG;LCK;IL5RA;IL2RG;THBS1
Apoptosis-related network due to altered Notch3 in ovarian cancer WP2864	1953-09-01	2.59445e-05	0.00014754	0	0	5.64157	59.5725	ERN1;APP;ABL1;AKT1;MAPK1;IL7R;CARD14;THBS1;IER3
RAC1/PAK1/p38/MMP2 Pathway WP3303	1968-10-01	3.42055e-05	0.000192203	0	0	4.88568	50.24	MAPK8;ANGPT1;STAT3;AKT1;MAPK1;PTPN11;IKBKG;PIK3R1;MAPK14;MAPK3
Adipogenesis WP236	14/130	3.80784e-05	0.000211447	0	0	3.57782	36.4074	TGFB1;GADD45B;IRS1;STAT1;STAT3;EBF1;UCP1;OSM;NR1H3;PRLR;INS;PLIN1;PPARA;RXRG
Osteoblast Signaling WP322	2019-05-14	3.88199e-05	0.000213058	0	0	11.8652	120.51	COL1A1;ITGB3;TNFSF11;TNFRSF11B;FGF23
Sterol Regulatory Element-Binding Proteins (SREBP) signalling WP1982	1969-10-01	3.89395e-05	0.000211258	0	0	4.81487	48.8878	SCARB1;PRKAB2;RBP4;INSIG1;AKT1;HMGCR;PRKACA;LDLR;INS;FDFT1
Nuclear Receptors Meta-Pathway WP2882	24/319	3.97397e-05	0.000213149	0	0	2.49951	25.3279	CDKN1C;GSTM2;TGFB2;ABCB1;GSTM1;EDN2;SERPINB2;TGFB1;GADD45B;NR1I2;STAT3;NR1H4;NR1H3;SLC7A11;PGD;PRDX6;ESR1;TGFBR2;FABP1;DNAJB1;IL1B;CDC42EP3;HMOX1;PPARA
Prion disease pathway WP3995	1933-07-01	4.67082e-05	0.000247711	0	0	7.04722	70.272	STAT3;RFX5;EBF1;BCL2;MAPK1;MAPK3;BATF
Signal transduction through IL1R WP4496	1933-07-01	4.67082e-05	0.000244959	0	0	7.04722	70.272	MAPK8;TGFB2;TGFB1;IRAK1;TGFB3;IL1B;MAPK14
Non-genomic actions of 1,25 dihydroxyvitamin D3 WP4341	1971-10-01	5.01036e-05	0.000259878	0	0	4.67924	46.3311	MAPK8;CD40LG;STAT1;CAV1;PRKCD;MAPK1;PRKCA;MAPK14;RXRG;MAPK3
Primary Focal Segmental Glomerulosclerosis FSGS WP2572	1972-10-01	5.6639e-05	0.000290583	0	0	4.61425	45.1219	CDKN1C;TRPC6;CD151;TGFB1;JAG1;ITGB3;COL4A3;KRT8;AKT1;ACTN4
Retinoblastoma Gene in Cancer WP2446	1987-11-01	5.91095e-05	0.000299997	0	0	4.20056	40.8971	MSH6;CCNB2;RFC3;CCNB1;RFC4;MCM7;PRKDC;HMGB2;ABL1;CDC25A;SMC2
Regulation of Microtubule Cytoskeleton WP2038	1946-08-01	6.11282e-05	0.000306942	0	0	5.77784	56.0597	STAT3;RHO;ABL1;AKT1;PRKCA;PRKACA;CLASP1;F2RL2
Toll-like Receptor Signaling Pathway WP75	12/103	6.25114e-05	0.000310583	0	0	3.87059	37.468	MAPK8;IRAK1;STAT1;IL1B;AKT1;MAPK1;PIK3R1;IKBKG;FOS;MAPK14;IKBKE;MAPK3
MET in type 1 papillary renal cell carcinoma WP4205	1959-09-01	6.26654e-05	0.000308105	0	0	5.06785	49.0452	MAPK8;TFE3;STAT3;AKT1;MAPK1;PTPN11;PIK3R1;SOS2;MAPK3
Hypothesized Pathways in Pathogenesis of Cardiovascular Disease WP3668	2019-06-25	7.87964e-05	0.000383421	0	0	7.97342	75.338	MAPK8;MAPK1;MAPK14;MAPK3;TGFBR2;FBN1
Apoptosis Modulation and Signaling WP1772	1991-11-01	8.96315e-05	0.000431694	0	0	4.01592	37.4276	MAPK8;APAF1;IRAK1;IL1R2;BCL2;FASLG;TNFRSF11B;FOS;BIRC7;BAK1;MAPK3
ErbB Signaling Pathway WP673	1991-11-01	8.96315e-05	0.000427334	0	0	4.01592	37.4276	SHC2;MAPK8;RPS6KB2;ABL1;AKT1;ABL2;MAPK1;PRKCA;PIK3R1;SOS2;MAPK3
T-Cell antigen Receptor (TCR) pathway during Staphylococcus aureus infection WP3863	1962-09-01	9.33852e-05	0.000440778	0	0	4.82263	44.7481	PTPRC;CD40LG;LCK;AKT1;AHSA1;IKBKG;FOS;CARD11;MAPK3
Platelet-mediated interactions with vascular and circulating cells WP4462	2019-05-17	0.000111314	0.000520202	0	0	9.77135	88.9501	TGFB2;TGFB1;CD40LG;TGFB3;IL1B
Vitamin B12 Metabolism WP1533	1950-08-01	0.000113162	0.000523652	0	0	5.31561	48.3013	SCARB1;F7;IL1B;INSR;SAA1;LDLR;INS;SOD1
Circadian rhythm related genes WP3594	17/201	0.000129531	0.00059358	0	0	2.80987	25.1528	PRKDC;FBXW11;NTRK3;NR1H3;HNF1B;NR1D2;NR1D1;PROX1;HCRTR2;NR2F6;F7;SLC9A3;MAPK8;AANAT;GNA11;KCNMA1;PPARA
TGF-B Signaling in Thyroid Cells for Epithelial-Mesenchymal Transition WP3859	2019-05-18	0.000150326	0.000682247	0	0	9.2285	81.2358	TGFB1;SNAI1;AKT1;MAPK1;MAPK3
Folate Metabolism WP176	1966-09-01	0.000153152	0.000688454	0	0	4.53035	39.795	SCARB1;F7;IL1B;INSR;CAT;SAA1;LDLR;INS;SOD1
Cardiac Progenitor Differentiation WP2406	1953-08-01	0.000172602	0.000768567	0	0	5.01473	43.4502	TGFB1;TNNT2;KIT;KDR;SIRPA;INHBA;MAPK14;INS
Regulation of Actin Cytoskeleton WP51	14/150	0.000180165	0.000794747	0	0	3.10078	26.7338	CHRM2;APC2;GSN;PIK3R1;VAV1;MRAS;MAPK1;CSK;FGFR4;FGF23;SOS2;FGFR2;BCAR1;MAPK3
Cannabinoid receptor signaling WP3869	2019-06-29	0.000190781	0.000833784	0	0	6.87364	58.8685	MAPK8;PRKAR1B;MAPK1;PRKACA;MAPK14;MAPK3
Lipid Metabolism Pathway WP3965	2019-06-29	0.000190781	0.000826135	0	0	6.87364	58.8685	PRKAB2;PRKAR1B;AKT1;ABHD5;PLIN1;PRKACA
Alzheimers Disease WP2059	1983-10-01	0.000191148	0.000820198	0	0	4.00272	34.2732	ERN1;APP;APAF1;LRP1;IL1B;ATP2A2;ITPR2;MAPK1;ITPR3;MAPK3
Apoptosis WP254	1984-10-01	0.000211232	0.000898212	0	0	3.95507	33.47	APAF1;LTA;BCL2;AKT1;GZMB;FASLG;IKBKG;PIK3R1;BAK1;IGF1R
Integrin-mediated Cell Adhesion WP185	11/101	0.0002297	0.00096802	0	0	3.6183	30.3168	CAV1;ITGB3;ITGAX;RHO;AKT1;MAPK1;ITGB7;CSK;ITGA5;ITGAL;BCAR1
Fas Ligand (FasL) pathway and Stress induction of Heat Shock Proteins (HSP) regulation WP314	1942-07-01	0.000233311	0.00097454	0	0	5.5371	46.3075	MAPK8;APAF1;PRKDC;BCL2;FASLG;SPTAN1;LMNB1
Selenium Micronutrient Network WP15	1986-10-01	0.000256743	0.001063	0	0	3.86309	31.9379	SCARB1;F7;IL1B;ALOX5;INSR;CAT;SAA1;LDLR;INS;SOD1
Imatinib and Chronic Myeloid Leukemia WP3640	2019-05-20	0.000258778	0.00106211	0	0	8.30565	68.6008	FLT1;ABCB1;KIT;ABL1;FOXO3
TCA Cycle Nutrient Utilization and Invasiveness of Ovarian Cancer WP2868	2019-03-05	0.000259335	0.00105523	0	0	19.9336	164.599	STAT3;MAPK1;MAPK3
IL17 signaling pathway WP2112	1931-06-01	0.000280979	0.00113352	0	0	6.43018	52.5811	STAT3;AKT1;MAPK1;IKBKG;JAK2;MAPK3
Heart Development WP1591	1944-07-01	0.000314615	0.00125846	0	0	5.28541	42.6224	HEY2;HAND1;VEGFB;MAPK1;PTPN11;NFATC1;VEGFA
Bile Acids synthesis and enterohepatic circulation WP4389	2019-04-12	0.000331751	0.00131585	0	0	11.0742	88.7168	MAPK1;FGFR4;LDLR;MAPK3
Mammary gland development pathway - Pregnancy and lactation (Stage 3 of 4) WP2817	1932-06-01	0.000337103	0.00132594	0	0	6.22924	49.8035	CAV1;TNFSF11;JAK2;PRLR;ESR1;ESR2
ATM Signaling Network in Development and Disease WP3878	1945-07-01	0.00036302	0.00141608	0	0	5.16796	40.9357	MRE11;DCLRE1C;PRKDC;ATM;NBN;IKBKG;ATR
Nuclear Receptors in Lipid Metabolism and Toxicity WP299	1933-06-01	0.000401636	0.00155387	0	0	6.04047	47.2363	ABCD3;ABCB1;NR1I2;NR1H4;NR1H3;PPARA
Type II diabetes mellitus WP1584	2019-05-22	0.000418179	0.00160472	0	0	7.55059	58.7406	MAPK8;IRS1;INSR;PRKCD;MAPK1
miRNA targets in ECM and membrane receptors WP2911	2019-05-22	0.000418179	0.00159178	0	0	7.55059	58.7406	COL1A2;COL5A1;COL5A3;COL6A2;THBS1
Homologous recombination WP186	2019-04-13	0.000467824	0.0017665	0	0	10.2223	78.3789	MRE11;POLD1;ATM;NBN
MFAP5-mediated ovarian cancer cell motility and invasiveness WP3301	2019-04-13	0.000467824	0.00175248	0	0	10.2223	78.3789	ITGB3;MAPK1;ITPR3;MAPK3
Signaling of Hepatocyte Growth Factor Receptor WP313	1934-06-01	0.000475422	0.00176692	0	0	5.86281	44.8582	MAPK8;STAT3;MAPK1;PTPN11;FOS;MAPK3
Type 2 papillary renal cell carcinoma WP4241	1934-06-01	0.000475422	0.00175312	0	0	5.86281	44.8582	TGFB2;TGFB1;TGFB3;TFE3;BIRC7;VEGFA
NRF2-ARE regulation WP4357	2019-05-23	0.000521208	0.00190706	0	0	7.2223	54.596	MAPK8;INSR;HMOX1;PRKCA;SLC7A11
Calcium Regulation in the Cardiac Cell WP536	13/149	0.000581624	0.00211174	0	0	2.89862	21.5938	CHRM2;PRKCD;ITPR2;ATP2A2;PRKCA;ITPR3;ADCY2;ADRB2;YWHAZ;GNGT1;PRKAR1B;GNA11;PRKACA
G1 to S cell cycle control WP45	1964-08-01	0.000645345	0.00232521	0	0	4.15282	30.5055	CDKN1C;ORC4;CCNB1;MCM7;ATF6B;ORC2;ATM;CDC25A
Target Of Rapamycin (TOR) Signaling WP1471	1936-06-01	0.000654337	0.00233975	0	0	5.5371	40.5974	RPTOR;PRKAB2;MAPKAP1;AKT1;PRKCA;HMGCR
Synaptic signaling pathways associated with autism spectrum disorder WP4539	1950-07-01	0.000701866	0.00249083	0	0	4.65116	33.7757	RPTOR;PRKAB2;NF1;AKT1;MAPK1;PIK3R1;MAPK3
Pathways Affected in Adenoid Cystic Carcinoma WP3651	1965-08-01	0.000716855	0.00252504	0	0	4.08893	29.6065	PRKDC;JMJD1C;AKT1;ATM;BRCA1;ARID1A;FOXO3;FGFR4
miRNAs involvement in the immune response in sepsis WP4329	1937-06-01	0.000761356	0.00266192	0	0	5.38745	38.6841	MAPK8;IRAK1;LCN2;GZMB;IKBKG;MAPK14
Physiological and Pathological Hypertrophy of the Heart WP1528	2019-05-25	0.000783052	0.00271765	0	0	6.64452	47.5237	MAPK8;STAT3;MAPK1;FOS;MAPK14
Classical pathway of steroidogenesis, including diseases WP4523	2019-04-15	0.000851295	0.00293293	0	0	8.85936	62.6246	CYB5A;POR;CYP11A1;CYP11B2
Phytochemical activity on NRF2 transcriptional activation WP3	2019-04-15	0.000851295	0.00291168	0	0	8.85936	62.6246	MAPK8;HMOX1;PRKCA;SLC7A11
DDX1 as a regulatory component of the Drosha microprocessor WP2942	2019-03-07	0.000867505	0.00294577	0	0	14.2383	100.378	MRE11;ATM;NBN
Non-homologous end joining WP438	2019-03-07	0.000867505	0.00292473	0	0	14.2383	100.378	XRCC6;MRE11;PRKDC
Spinal Cord Injury WP2431	11/118	0.000874502	0.00292741	0	0	3.09702	21.8088	C5;TGFB1;ANXA1;IL1B;MAPK1;PRKCA;FOS;LTB;FOXO3;GFAP;MAPK3
Striated Muscle Contraction Pathway WP383	1938-06-01	0.000881401	0.00292973	0	0	5.24567	36.898	TMOD1;ACTA2;DES;TNNT2;DMD;ACTN4
Copper homeostasis WP3286	1952-07-01	0.000892639	0.00294633	0	0	4.47227	31.4013	APP;AKT1;MT1G;ADAM9;ATP7A;FOXO3;SOD1
Osteoclast Signaling WP12	2019-04-16	0.00110821	0.00363246	0	0	8.30565	56.52	MAPK8;ITGB3;TNFSF11;TNFRSF11B
SREBF and miR33 in cholesterol and lipid homeostasis WP2011	2019-04-16	0.00110821	0.00360741	0	0	8.30565	56.52	NR1H3;HMGCR;PPARA;LDLR
Bladder Cancer WP2828	1940-06-01	0.00116474	0.00376547	0	0	4.98339	33.6641	MMP1;DAPK2;MAPK1;PIK3R1;THBS1;VEGFA
Vitamin D Receptor Pathway WP2877	14/182	0.00126046	0.00404718	0	0	2.55558	17.0618	TGFB2;ORM1;ABCB1;TGFB1;COL13A1;TNFRSF11B;ADRB2;IL1RL1;DUSP10;ALOX5;TNFSF11;TIMP3;FGF23;CD200
TFs Regulate miRNAs related to cardiac hypertrophy WP1559	2019-03-08	0.00135702	0.00432778	0	0	12.4585	82.2566	TGFB1;STAT3;AKT1
miR-509-3p alteration of YAP1/ECM axis WP3967	2019-04-17	0.00141495	0.00448224	0	0	7.81708	51.2852	COL1A1;SPARC;COL5A1;BCAR1
DNA Replication WP466	1942-06-01	0.00151302	0.00476098	0	0	4.74608	30.8194	ORC4;RFC3;RFC4;MCM7;POLD1;ORC2
Thermogenesis WP4321	10/108	0.00155913	0.00487357	0	0	3.07617	19.8832	RPTOR;PRKAB2;RPS6KB2;UCP1;ADCY2;PLIN1;PRKACA;ARID1A;MAPK14;SOS2
Selective expression of chemokine receptors during T-cell polarization WP4494	2019-05-29	0.00158499	0.00492182	0	0	5.72803	36.9296	TGFB2;TGFB1;CD40LG;TGFB3;IFNGR1
Statin Pathway WP430	2019-05-29	0.00158499	0.00488965	0	0	5.72803	36.9296	SCARB1;LRP1;HMGCR;LDLR;FDFT1
Arrhythmogenic Right Ventricular Cardiomyopathy WP2118	1974-08-01	0.00169098	0.00518274	0	0	3.59163	22.9234	CACNB2;DES;ITGB3;ATP2A2;ITGB7;DMD;ACTN4;ITGA5
4-hydroxytamoxifen, Dexamethasone, and Retinoic Acids Regulation of p27 Expression WP3879	2019-04-18	0.00177627	0.00540902	0	0	7.3828	46.757	AKT1;MAPK1;MAP3K11;MAPK3
Extracellular vesicle-mediated signaling in recipient cells WP2870	2019-05-30	0.0018555	0.00561408	0	0	5.5371	34.8261	TGFB2;TGFB1;TGFB3;AKT1;TGFBR2
G Protein Signaling Pathways WP35	1993-09-01	0.00194458	0.00584612	0	0	3.21509	20.0709	GNGT1;AKAP10;GNA15;PRKAR1B;GNA11;PRKCD;PRKCA;ADCY2;PRKACA
DNA Mismatch Repair WP531	2019-03-09	0.00199014	0.00594524	0	0	11.0742	68.8765	MSH6;EXO1;POLD1
RIG-I-like Receptor Signaling WP3865	1960-07-01	0.00209589	0.00622175	0	0	3.87597	23.9061	CYLD;MAPK8;MAVS;DDX58;IKBKG;MAPK14;IKBKE
Hematopoietic Stem Cell Gene Regulation by GABP alpha/beta Complex WP3657	2019-04-20	0.0026814	0.00791014	0	0	6.64452	39.3449	BCL2;GZMB;ATM;FOXO3
Nanomaterial induced apoptosis WP2507	2019-04-20	0.0026814	0.00786101	0	0	6.64452	39.3449	APAF1;BCL2;FASLG;BAK1
Mechanoregulation and pathology of YAP/TAZ via Hippo and non-Hippo mechanisms WP4534	1947-06-01	0.00272863	0.00795007	0	0	4.24118	25.0398	LATS1;ACTA2;MAPK8;ITGB3;ITGB7;TAZ
Genotoxicity pathway WP4286	1963-07-01	0.00277929	0.00804801	0	0	3.6914	21.7259	ACTA2;PLK3;PRKAB2;RRM2B;BLOC1S2;TRIAP1;DDB2
Endothelin Pathways WP2197	1933-05-01	0.00286947	0.00825847	0	0	5.03373	29.4656	GNA15;ATP2A2;MAPK1;ECE1;PRKCA
Oxidative Stress WP408	1933-05-01	0.00286947	0.00820842	0	0	5.03373	29.4656	CAT;HMOX1;FOS;MAPK14;SOD1
Resistin as a regulator of inflammation WP4481	1933-05-01	0.00286947	0.00815897	0	0	5.03373	29.4656	AKT1;MAPK1;IKBKG;MAPK14;MAPK3
Structural Pathway of Interleukin 1 (IL-1) WP2637	1949-06-01	0.00337842	0.0095486	0	0	4.06807	23.1487	MAPK8;IRAK1;MAPK1;FOS;MAPK14;MAPK3
The alternative pathway of fetal androgen synthesis WP4524	2019-03-11	0.00373724	0.0104999	0	0	9.06071	50.644	CYB5A;POR;CYP11A1
Photodynamic therapy-induced AP-1 survival signaling. WP3611	1950-06-01	0.00374341	0.010455	0	0	3.98671	22.2768	MAPK8;BCL2;FASLG;FOS;BAK1;MAPK14
Complement Activation WP545	2019-04-22	0.0038602	0.0107177	0	0	6.04047	33.5671	C5;C6;MASP2;C8A
PPAR signaling pathway WP3942	1967-07-01	0.00394174	0.0108801	0	0	3.47102	19.216	FABP1;MMP1;UCP1;NR1H3;PLIN1;PPARA;RXRG
EBV LMP1 signaling WP262	2019-04-23	0.00456315	0.0125221	0	0	5.77784	31.1411	MAPK8;IRAK1;MAPK1;IKBKG
The human immune response to tuberculosis WP4197	2019-04-23	0.00456315	0.0124497	0	0	5.77784	31.1411	STAT1;IFNGR1;JAK2;IRF9
Photodynamic therapy-induced HIF-1 survival signaling WP3614	1937-05-01	0.00477557	0.0129544	0	0	4.48954	23.9932	ANGPT1;TGFB3;PGK1;BAK1;VEGFA
IL-10 Anti-inflammatory Signaling Pathway WP4495	2019-03-12	0.00487241	0.0131416	0	0	8.30565	44.2207	STAT1;STAT3;HMOX1
Photodynamic therapy-induced NFE2L2 (NRF2) survival signaling WP3612	2019-04-24	0.00534734	0.0143406	0	0	5.5371	28.9654	MAPK8;HMOX1;FOS;MAPK14
Amyotrophic lateral sclerosis (ALS) WP2447	1938-05-01	0.0053656	0.0143083	0	0	4.37139	22.8525	APAF1;CAT;BCL2;MAPK14;SOD1
Estrogen Receptor Pathway WP2881	2019-03-13	0.00619379	0.016424	0	0	7.66675	38.9794	STAT3;PPARA;ESR1
Osteopontin Signaling WP1434	2019-03-13	0.00619379	0.0163322	0	0	7.66675	38.9794	ITGB3;MAPK1;MAPK3
ncRNAs involved in STAT3 signaling in hepatocellular carcinoma WP4337	2019-03-13	0.00619379	0.0162415	0	0	7.66675	38.9794	STAT3;JAK2;IL6R
TNF alpha Signaling Pathway WP231	1992-08-01	0.00653539	0.0170426	0	0	2.88892	14.5328	MAPK8;APAF1;FBXW11;AKT1;MAPK1;CYBA;IKBKG;MAPK3
Microglia Pathogen Phagocytosis Pathway WP3937	1940-05-01	0.00669683	0.0173676	0	0	4.15282	20.7895	FCER1G;NCF4;CYBA;PIK3R1;VAV1
Oxidative Damage WP3941	1940-05-01	0.00669683	0.0172727	0	0	4.15282	20.7895	CDKN1C;C5;APAF1;BCL2;BAK1
Peptide GPCRs WP24	1974-07-01	0.00681721	0.0174876	0	0	3.14268	15.6766	OPRD1;CCKBR;NPY4R;MC5R;FPR1;OPRK1;HCRTR2
Nucleotide-binding Oligomerization Domain (NOD) pathway WP1433	1941-05-01	0.0074422	0.0189877	0	0	4.05154	19.8549	NLRP4;CARD8;IL1B;IKBKG;MEFV
Canonical and Non-canonical Notch signaling WP3845	2019-04-27	0.00822604	0.0208747	0	0	4.92187	23.6272	NOTCH2;JAG1;MFAP2;RBPJ
TNF related weak inducer of apoptosis (TWEAK) Signaling Pathway WP2036	1942-05-01	0.00824344	0.020807	0	0	3.95507	18.9778	MAPK8;AKT1;MAPK1;MAPK14;MAPK3
Secretion of Hydrochloric Acid in Parietal Cells WP2597	2019-02-05	0.00851472	0.0213774	0	0	13.289	63.335	CCKBR;GAST
Nanoparticle-mediated activation of receptor signaling WP2643	2019-04-28	0.00937294	0.0234076	0	0	4.74608	22.1639	COL1A1;MAPK8;MAPK1;MAPK14
miRNAs involved in DNA damage response WP1545	2019-03-15	0.00942296	0.0234086	0	0	6.64452	30.9941	ABL1;ATM;CDC25A
miRs in Muscle Cell Differentiation WP2012	2019-04-29	0.010619	0.0262418	0	0	4.58243	20.8276	PRKAR1B;PRKCD;PRKCA;PRKACA
Glycolysis and Gluconeogenesis WP534	1945-05-01	0.0110019	0.0270464	0	0	3.6914	16.647	HK3;TPI1;PGK1;PFKM;GCK
Neural Crest Differentiation WP2064	8/101	0.0112413	0.0274917	0	0	2.63149	11.8106	NOTCH2;HEY2;ZIC1;HAND1;SNAI1;RBPJ;FGFR2;GFAP
Cori Cycle WP1946	2019-03-16	0.0113418	0.0275944	0	0	6.22924	27.9024	TPI1;PGK1;INS
Matrix Metalloproteinases WP129	2019-04-30	0.0119673	0.0289669	0	0	4.42968	19.6039	MMP13;MMP1;TIMP3;MMP8
PI3K-AKT-mTOR signaling pathway and therapeutic opportunities WP3844	2019-04-30	0.0119673	0.0288191	0	0	4.42968	19.6039	RPTOR;AKT1;PIK3R1;FOXO3
Robo4 and VEGF Signaling Pathways Crosstalk WP3943	2019-02-06	0.0125186	0.0299937	0	0	11.0742	48.511	KDR;VEGFA
Somatroph axis (GH) and its relationship to dietary restriction and aging WP4186	2019-02-06	0.0125186	0.0298422	0	0	11.0742	48.511	AKT1;IGF1R
NRF2 pathway WP2884	10/146	0.0130246	0.0308926	0	0	2.27552	9.87783	DNAJB1;TGFB2;GSTM2;TGFB1;GSTM1;HMOX1;SLC7A11;PGD;PRDX6;TGFBR2
Toll-like Receptor Signaling WP3858	1931-04-01	0.0134204	0.0316722	0	0	4.28679	18.4802	IRAK1;MAPK1;IKBKG;IKBKE
Cells and Molecules involved in local acute inflammatory response WP4493	2019-03-17	0.0134689	0.0316285	0	0	5.86281	25.2533	C5;C6;ITGAL
Drug Induction of Bile Acid Pathway WP2289	2019-03-17	0.0134689	0.031472	0	0	5.86281	25.2533	ABCB1;NR1I2;NR1H4
Monoamine Transport WP727	1932-04-01	0.0149811	0.034833	0	0	4.15282	17.4459	ITGB3;IL1B;TNFRSF11B;MAPK14
White fat cell differentiation WP4149	1932-04-01	0.0149811	0.0346622	0	0	4.15282	17.4459	TLE3;EBF1;NR1H3;INS
Inhibition of exosome biogenesis and secretion by Manumycin A in CRPC cells WP4301	2019-03-18	0.0158075	0.0363957	0	0	5.5371	22.9639	MRAS;MAPK1;MAPK3
Hair Follicle Development: Cytodifferentiation (Part 3 of 3) WP2840	1987-07-01	0.0158938	0.0364169	0	0	2.67308	11.0714	NOTCH2;TGFB1;FST;NFATC1;FOS;RBPJ;CD200
Aflatoxin B1 metabolism WP699	2019-02-07	0.017179	0.0391714	0	0	9.49217	38.5768	AKR7A2;GSTM1
MicroRNA for Targeting Cancer Growth and Vascularization in Glioblastoma WP3593	2019-02-07	0.017179	0.0389831	0	0	9.49217	38.5768	VEGFB;VEGFA
Extracellular vesicles in the crosstalk of cardiac cells WP4300	2019-03-19	0.0183595	0.0414625	0	0	5.24567	20.9702	STAT3;KDR;SOD1
Overview of nanoparticle effects WP3287	2019-03-19	0.0183595	0.0412651	0	0	5.24567	20.9702	LAMA3;BCL2;HMOX1
Serotonin Receptor 4/6/7 and NR3C Signaling WP734	2019-03-19	0.0183595	0.0410695	0	0	5.24567	20.9702	ATF1;MAPK1;MAPK3
TP53 Network WP1742	2019-03-19	0.0183595	0.0408758	0	0	5.24567	20.9702	BCL2;ABL1;ATM
BDNF-TrkB Signaling WP3676	1934-04-01	0.0184343	0.0408498	0	0	3.90854	15.6089	EEF2K;TRPC6;AKT1;MAPK1
Photodynamic therapy-induced NF-kB survival signaling WP3617	1935-04-01	0.0203309	0.0448419	0	0	3.79687	14.7911	CD40LG;MMP1;IL1B;VEGFA
Hypertrophy Model WP516	2019-03-20	0.0211262	0.0463793	0	0	4.98339	19.2221	WDR1;IFRD1;VEGFA
Caloric restriction and aging WP4191	2019-02-08	0.022453	0.049064	0	0	8.30565	31.531	PRKAB2;AKT1
Glucocorticoid and Mineralcorticoid Metabolism WP237	2019-02-08	0.022453	0.0488379	0	0	8.30565	31.531	CYP11A1;CYP11B2
Insulin signalling in human adipocytes (diabetic condition) WP3635	2019-02-08	0.022453	0.0486138	0	0	8.30565	31.531	IRS1;INSR
Insulin signalling in human adipocytes (normal condition) WP3634	2019-02-08	0.022453	0.0483919	0	0	8.30565	31.531	IRS1;INSR

## Sheet: Enrichr_Panther
Term	Overlap	P-value	Adjusted P-value	Old P-value	Old Adjusted P-value	Odds Ratio	Combined Score	Genes
Interferon-gamma signaling pathway_Homo sapiens_P00035	2019-11-28	2.26318e-10	2.53477e-08	0	0	13.0517	289.867	SOCS2;MAPK8;CISH;STAT1;IFNGR1;MAPK1;JAK2;MAPK14;SOCS7;MAPK3;SOCS5
Integrin signalling pathway_Homo sapiens_P00034	23/156	3.08894e-10	1.72981e-08	0	0	4.8982	107.261	COL13A1;LAMB3;COL14A1;LAMA1;CAV1;LAMA3;ACTN4;PIK3R1;ITGAL;COL1A1;MAPK8;COL1A2;COL5A1;COL5A3;COL6A2;COL4A3;ITGAX;ITGB7;CSK;ITGA5;SOS2;BCAR1;MAPK3
CCKR signaling map ST_Homo sapiens_P06959	23/165	9.60692e-10	3.58658e-08	0	0	4.63103	96.1557	SERPINB2;IRS1;PRKCD;STAT3;PRKCA;PTPN11;PIK3R1;FOS;FOXO3;MAPK14;MAPK8;CCKBR;BCL2;AKT1;MAPK1;GAST;CSK;PRKACA;JAK2;MAP3K11;BCAR1;IER3;MAPK3
Angiogenesis_Homo sapiens_P00005	21/142	1.72771e-09	4.8376e-08	0	0	4.9132	99.131	NOTCH2;APC2;SHC2;JAG1;ANGPT1;STAT1;SH2D2A;PRKCD;STAT3;PRKCA;PIK3R1;FOS;RBPJ;MAPK14;VEGFA;F7;MAPK8;KDR;AKT1;MAPK1;MAPK3
Insulin/IGF pathway-mitogen activated protein kinase kinase/MAP kinase cascade_Homo sapiens_P00032	2019-10-29	6.77336e-09	1.51723e-07	0	0	11.4561	215.492	RPS6KA4;IRS1;INSR;RPS6KB2;MAPK1;FOS;SOS2;INS;IGF1R;MAPK3
Apoptosis signaling pathway_Homo sapiens_P00006	17/102	9.7421e-09	1.81853e-07	0	0	5.5371	102.142	HSPA8;APAF1;ATF6B;PRKCD;EIF2AK2;GZMB;PRKCA;FASLG;FOS;MAPK8;BCL2;LTA;AKT1;MAPK1;LTB;BAK1;MAPK3
B cell activation_Homo sapiens_P00010	13/57	1.06221e-08	1.69954e-07	0	0	7.57708	139.118	PRKCD;ITPR2;ITPR3;NFATC1;FOS;MAPK14;VAV1;CD79B;MAPK8;PTPRC;MAPK1;SOS2;MAPK3
PI3 kinase pathway_Homo sapiens_P00048	1942-11-01	3.07547e-08	4.30566e-07	0	0	8.70115	150.506	GNGT1;IRS1;GNA11;INSR;RPS6KB2;AKT1;PIK3R1;FOXO3;JAK2;YWHAZ;SOS2
Endothelin signaling pathway_Homo sapiens_P00019	14/75	4.45399e-08	5.54274e-07	0	0	6.20155	104.973	EDN2;PRKCD;ITPR2;ECE1;PRKCA;ITPR3;ADCY2;PIK3R1;PRKAR1B;GNA11;AKT1;MAPK1;PRKACA;MAPK3
Parkinson disease_Homo sapiens_P00049	14/81	1.22686e-07	1.37409e-06	0	0	5.74218	91.3789	HSPA9;HSPA8;STX7;MAPK14;YWHAZ;PSMA5;PSMA6;MAPK8;LCK;SNCG;MAPK1;CSK;NDUFV2;MAPK3
T cell activation_Homo sapiens_P00053	13/73	2.40745e-07	2.45122e-06	0	0	5.91635	90.1624	CD74;NFATC1;FOS;PIK3R1;VAV1;MAPK8;PTPRC;LCK;AKT1;MAPK1;CSK;SOS2;MAPK3
PDGF signaling pathway_Homo sapiens_P00047	16/112	2.44009e-07	2.27741e-06	0	0	4.74608	72.2642	SHC2;STAT1;STAT3;ITPR2;PRKCA;ITPR3;PIK3R1;FOS;VAV1;RPS6KA4;MAPK8;RPS6KB2;MAPK1;JAK2;SOS2;MAPK3
Inflammation mediated by chemokine and cytokine signaling pathway_Homo sapiens_P00031	21/188	2.55951e-07	2.20511e-06	0	0	3.71103	56.3271	COL14A1;STAT3;FPR1;ITPR2;ITPR3;NFATC1;ADCY2;ITGAL;VAV1;ACTA2;GNA15;COL6A2;GNA11;AKT1;MAPK1;ITGB7;PRKACA;JAK2;SOCS7;SOCS5;MAPK3
VEGF signaling pathway_Homo sapiens_P00056	1954-11-01	4.9558e-07	3.96464e-06	0	0	6.76756	98.2484	SHC2;SH2D2A;PRKCD;KDR;AKT1;MAPK1;PRKCA;PIK3R1;MAPK14;MAPK3;VEGFA
Alzheimer disease-amyloid secretase pathway_Homo sapiens_P00003	1956-11-01	7.29978e-07	5.4505e-06	0	0	6.52587	92.2121	CHRM2;APP;CACNB2;MAPK8;CHRNA7;PRKCD;ADAM9;MAPK1;PRKCA;MAPK14;MAPK3
Interleukin signaling pathway_Homo sapiens_P00036	13/86	1.69814e-06	1.1887e-05	0	0	5.02202	66.7224	IRS1;STAT1;IL13;STAT3;IL5RA;FOS;FOXO3;AKT1;MAPK1;IL13RA2;IL6R;SOS2;MAPK3
EGF receptor signaling pathway_Homo sapiens_P00018	14/109	4.97861e-06	3.28003e-05	0	0	4.26712	52.1031	SHC2;STAT1;PRKCD;STAT3;DAB2IP;PRKCA;MAPK14;YWHAZ;MRAS;NF1;AKT1;MAPK1;SOS2;MAPK3
p53 pathway_Homo sapiens_P00059	1971-10-01	5.01036e-05	0.000311756	0	0	4.67924	46.3311	WRN;CCNB1;APAF1;GADD45B;AKT1;ATM;PIK3R1;THBS1;DDB2;ATR
Insulin/IGF pathway-protein kinase B signaling cascade_Homo sapiens_P00033	1934-07-01	5.73024e-05	0.000337783	0	0	6.83995	66.8069	IRS1;INSR;AKT1;PIK3R1;FOXO3;INS;IGF1R
Heterotrimeric G-protein signaling pathway-Gq alpha and Go alpha mediated pathway_Homo sapiens_P00027	12/106	8.29104e-05	0.000464298	0	0	3.76105	35.3454	CHRM2;GNGT1;OPRD1;GNA15;GNA11;PRKCD;CLTCL1;ITPR2;CLTA;OPRK1;PRKCA;ITPR3
Alzheimer disease-presenilin pathway_Homo sapiens_P00004	1999-11-01	0.000192282	0.0010255	0	0	3.6914	31.5856	ERN1;NOTCH2;ACTA2;APP;TRPC6;MMP13;LRP1;MMP1;RBPJ;MMP8;CD44
Heterotrimeric G-protein signaling pathway-Gi alpha and Gs alpha mediated pathway_Homo sapiens_P00026	12/127	0.000457869	0.00233097	0	0	3.13914	24.1366	CHRM2;GNGT1;OPRD1;GYS1;PRKAR1B;PHKG1;CLTCL1;CLTA;OPRK1;ADCY2;ADRB2;PRKACA
JAK/STAT signaling pathway_Homo sapiens_P00038	2019-04-14	0.000639427	0.00311373	0	0	9.49217	69.8143	PTPRC;STAT1;STAT3;JAK2
Oxidative stress response_Homo sapiens_P00046	2019-05-24	0.0006422	0.00299693	0	0	6.92137	50.8763	MAPK8;DUSP10;STAT1;BCL2;MAPK14
FGF signaling pathway_Homo sapiens_P00021	1999-10-01	0.000797578	0.00357315	0	0	3.35582	23.9402	PRKCD;AKT1;MAPK1;PRKCA;FGFR4;MAPK14;YWHAZ;SOS2;FGFR2;MAPK3
Plasminogen activating cascade_Homo sapiens_P00050	2019-04-15	0.000851295	0.00366712	0	0	8.85936	62.6246	CPB2;SERPINB2;MMP13;MMP1
Histamine H1 receptor mediated signaling pathway_Homo sapiens_P04385	2019-05-26	0.000945721	0.00392299	0	0	6.38896	44.4899	GNA11;PRKCD;ITPR2;ITPR3;PRKCA
Ras Pathway_Homo sapiens_P04393	1969-08-01	0.00106929	0.00427717	0	0	3.85189	26.3499	MAPK8;STAT1;STAT3;AKT1;MAPK1;MAPK14;SOS2;MAPK3
TGF-beta signaling pathway_Homo sapiens_P00052	1988-09-01	0.00131828	0.00509128	0	0	3.39777	22.532	MAPK8;TGFB2;CITED1;TGFB3;MAPK1;INHBA;MAPK14;TGFBR2;MAPK3
FAS signaling pathway_Homo sapiens_P00020	2019-05-31	0.0021583	0.00805764	0	0	5.35848	32.8927	MAPK8;GSN;APAF1;FASLG;LMNB1
Angiotensin II-stimulated signaling through G proteins and beta-arrestin_Homo sapiens_P05911	1934-05-01	0.00328224	0.0118584	0	0	4.88568	27.9423	ITPR2;MAPK1;ITPR3;PRKCA;MAPK3
Metabotropic glutamate receptor group I pathway_Homo sapiens_P00041	2019-04-23	0.00456315	0.015971	0	0	5.77784	31.1411	GNA15;PRKAR1B;GNA11;PRKACA
Muscarinic acetylcholine receptor 1 and 3 signaling pathway_Homo sapiens_P00042	1942-05-01	0.00824344	0.0279777	0	0	3.95507	18.9778	GNA11;PRKCD;ITPR2;ITPR3;PRKCA
Beta2 adrenergic receptor signaling pathway_Homo sapiens_P04378	2019-04-28	0.00937294	0.0308756	0	0	4.74608	22.1639	CACNB2;ADCY2;ADRB2;PRKACA
p53 pathway feedback loops 2_Homo sapiens_P04398	1945-05-01	0.0110019	0.0352061	0	0	3.6914	16.647	AKT1;ATM;PIK3R1;MAPK14;ATR
Enkephalin release_Homo sapiens_P05913	2019-03-17	0.0134689	0.0419033	0	0	5.86281	25.2533	OPRD1;ADCY2;PRKACA
Axon guidance mediated by semaphorins_Homo sapiens_P00007	2019-03-17	0.0134689	0.0407708	0	0	5.86281	25.2533	NRP1;SEMA4D;PLXNA1
Glycolysis_Homo sapiens_P00024	2019-03-17	0.0134689	0.0396979	0	0	5.86281	25.2533	TPI1;PGK1;PFKM
Toll receptor signaling pathway_Homo sapiens_P00054	1949-05-01	0.0155759	0.0447307	0	0	3.39006	14.1095	MAPK8;IRAK1;MAPK14;IKBKE;MAPK3

## Sheet: Enrichr_OMIM
OMIM Disease
Term	Overlap	P-value	Adjusted P-value	Old P-value	Old Adjusted P-value	Odds Ratio	Combined Score	Genes
immunodeficiency	2019-07-28	1.47528e-05	0.00132775	0	0	8.30565	92.3927	CD79B;DCLRE1C;PTPRC;IKBKG;IL2RG;IL7R;RAG1
diabetes_mellitus	1958-08-01	0.000327214	0.0147246	0	0	4.58243	36.7735	IRS1;HNF4A;INSR;SUMO4;HNF1B;GCK;MBL2;MAPK8IP1
diabetes_mellitus,_type_2	1932-06-01	0.000337103	0.0101131	0	0	6.22924	49.8035	IRS1;HNF4A;INSR;HNF1B;GCK;MAPK8IP1
diabetes	1975-09-01	0.000409014	0.00920281	0	0	3.98671	31.1034	IRS1;HNF4A;INSR;SUMO4;HNF1B;ITPR3;GCK;MBL2;MAPK8IP1
epidermolysis_bullosa	2019-04-13	0.000467824	0.00842083	0	0	10.2223	78.3789	CD151;LAMB3;MMP1;LAMA3
leukemia	1978-09-01	0.000548414	0.0082262	0	0	3.83338	28.7828	CBFB;KIT;ABL1;BCL2;NF1;ABL2;PTPN11;ATM;JAK2
myocardial_infarction	2019-04-16	0.00110821	0.0142484	0	0	8.30565	56.52	F7;PSMA6;LTA;ESR1
ehlers-danlos	2019-03-11	0.00373724	0.042044	0	0	9.06071	50.644	COL1A1;COL1A2;COL5A1
dementia	2019-03-12	0.00487241	0.0487241	0	0	8.30565	44.2207	APP;TRPM7;ITM2B
fibrosis	2019-03-12	0.00487241	0.0438517	0	0	8.30565	44.2207	C5;TGFB1;PHOX2A
Term	Overlap	P-value	Adjusted P-value	Old P-value	Old Adjusted P-value	Odds Ratio	Combined Score	Genes
immunodeficiency	20/105	3.9557e-11	7.39715e-09	0	0	6.32811	151.579	OPRD1;DCLRE1C;CAV1;STAT3;HNF1B;ADCY2;PIK3R1;ADRB2;FOS;IL2RG;IGF1R;CD79B;PTPRC;HNF4A;IKBKG;PRKACA;IL7R;JAK2;PPARA;RAG1
myocardial_infarction	17/93	2.25149e-09	2.10515e-07	0	0	6.07295	120.923	OPRD1;CAV1;STAT3;HNF1B;ADCY2;FOS;ADRB2;PIK3R1;ESR1;IGF1R;F7;PSMA6;HNF4A;LTA;PRKACA;JAK2;PPARA
amyloidosis	16/84	3.57035e-09	2.22552e-07	0	0	6.32811	123.086	OPRD1;GSN;CAV1;STAT3;HNF1B;ADCY2;FOS;ADRB2;PIK3R1;OSMR;LYZ;IGF1R;HNF4A;PRKACA;JAK2;PPARA
multiple_sclerosis	16/86	5.11071e-09	2.38926e-07	0	0	6.18095	118.006	OPRD1;CAV1;STAT3;HNF1B;ADCY2;FOS;ADRB2;PIK3R1;IGF1R;PTPRC;HNF4A;PRKACA;JAK2;PPARA;IL7R;HLA-DQB1
coronary_artery_disease	16/87	6.09036e-09	2.27779e-07	0	0	6.1099	115.578	OPRD1;IRS1;CAV1;PON1;STAT3;HNF1B;ADCY2;FOS;ADRB2;PIK3R1;IGF1R;HNF4A;PRKACA;JAK2;PPARA;LPA
xeroderma_pigmentosum	16/87	6.09036e-09	1.89816e-07	0	0	6.1099	115.578	OPRD1;CAV1;STAT3;XPA;HNF1B;ADCY2;XPC;FOS;ADRB2;PIK3R1;IGF1R;DDB2;HNF4A;PRKACA;JAK2;PPARA
ehlers-danlos	16/88	7.23927e-09	1.93392e-07	0	0	6.04047	113.221	OPRD1;CAV1;STAT3;HNF1B;ADCY2;FOS;ADRB2;PIK3R1;IGF1R;COL1A1;COL1A2;COL5A1;HNF4A;PRKACA;JAK2;PPARA
dementia	16/89	8.58351e-09	2.0064e-07	0	0	5.9726	110.932	OPRD1;APP;CAV1;STAT3;HNF1B;ADCY2;FOS;ADRB2;PIK3R1;IGF1R;HNF4A;TRPM7;PRKACA;JAK2;PPARA;ITM2B
cdeficiency	16/90	1.01526e-08	2.10949e-07	0	0	5.90624	108.707	OPRD1;CAV1;STAT3;HNF1B;ADCY2;FOS;ADRB2;PIK3R1;C8A;IGF1R;C5;C6;HNF4A;PRKACA;JAK2;PPARA
epidermolysis_bullosa	16/90	1.01526e-08	1.89855e-07	0	0	5.90624	108.707	OPRD1;LAMB3;MMP1;CAV1;LAMA3;STAT3;HNF1B;ADCY2;FOS;ADRB2;PIK3R1;IGF1R;HNF4A;PRKACA;JAK2;PPARA
fanconi_anemia	16/90	1.01526e-08	1.72595e-07	0	0	5.90624	108.707	OPRD1;CAV1;STAT3;FANCA;HNF1B;ADCY2;FANCC;FOS;ADRB2;PIK3R1;IGF1R;FANCD2;HNF4A;PRKACA;JAK2;PPARA
diabetes_mellitus,_type_2	17/106	1.77277e-08	2.76256e-07	0	0	5.32815	95.0976	OPRD1;IRS1;INSR;CAV1;STAT3;HNF1B;ADCY2;PIK3R1;ADRB2;FOS;GCK;IGF1R;MAPK8IP1;HNF4A;PRKACA;JAK2;PPARA
cutis_laxa	15/84	2.756e-08	3.9644e-07	0	0	5.93261	103.268	OPRD1;CAV1;STAT3;HNF1B;ADCY2;FOS;ADRB2;PIK3R1;FBLN5;IGF1R;HNF4A;ATP7A;PRKACA;JAK2;PPARA
endometrial_cancer	15/84	2.756e-08	3.68123e-07	0	0	5.93261	103.268	OPRD1;CAV1;STAT3;HNF1B;ADCY2;FOS;ADRB2;PIK3R1;IGF1R;MSH6;MSH3;HNF4A;PRKACA;JAK2;PPARA
hypoglycemia	15/84	2.756e-08	3.43581e-07	0	0	5.93261	103.268	OPRD1;CAV1;INSR;STAT3;HNF1B;ADCY2;FOS;ADRB2;PIK3R1;GCK;IGF1R;HNF4A;PRKACA;JAK2;PPARA
cardiomyopathy,_dilated	17/110	3.13516e-08	3.66422e-07	0	0	5.1344	88.7122	OPRD1;CAV1;STAT3;HNF1B;ADCY2;PIK3R1;ADRB2;FOS;TAZ;IGF1R;DES;HNF4A;TNNT2;DMD;PRKACA;JAK2;PPARA
leukodystrophy	15/85	3.25492e-08	3.58041e-07	0	0	5.86281	101.078	OPRD1;CAV1;TREX1;STAT3;HNF1B;ADCY2;FOS;ADRB2;PIK3R1;LMNB1;IGF1R;HNF4A;PRKACA;JAK2;PPARA
renal_cell_carcinoma	15/85	3.25492e-08	3.3815e-07	0	0	5.86281	101.078	OPRD1;OGG1;CAV1;TFE3;STAT3;HNF1B;ADCY2;FOS;ADRB2;PIK3R1;IGF1R;HNF4A;PRKACA;JAK2;PPARA
albinism	15/86	3.83461e-08	3.77407e-07	0	0	5.79464	98.9528	OPRD1;CAV1;TYRP1;STAT3;HNF1B;ADCY2;FOS;ADRB2;PIK3R1;IGF1R;GPR143;HNF4A;PRKACA;JAK2;PPARA
gastric_cancer	15/87	4.50662e-08	4.21369e-07	0	0	5.72803	96.8904	OPRD1;CAV1;STAT3;HNF1B;ADCY2;FOS;ADRB2;PIK3R1;IGF1R;HNF4A;IL1B;PRKACA;JAK2;PPARA;FGFR2
osteoporosis	15/87	4.50662e-08	4.01303e-07	0	0	5.72803	96.8904	OPRD1;CAV1;STAT3;HNF1B;ADCY2;FOS;ADRB2;PIK3R1;IGF1R;COL1A1;COL1A2;HNF4A;PRKACA;JAK2;PPARA
thrombophilia	15/88	5.28389e-08	4.49131e-07	0	0	5.66294	94.8884	OPRD1;CAV1;STAT3;HNF1B;ADCY2;FOS;ADRB2;PIK3R1;IGF1R;PROC;HNF4A;PRKACA;JAK2;PPARA;HRG
fibrosis	15/89	6.18097e-08	5.0254e-07	0	0	5.59931	92.9442	OPRD1;TGFB1;CAV1;STAT3;HNF1B;ADCY2;FOS;ADRB2;PIK3R1;IGF1R;PHOX2A;HNF4A;PRKACA;JAK2;PPARA
glycogen_storage_disease	15/90	7.21412e-08	5.621e-07	0	0	5.5371	91.0556	OPRD1;CAV1;STAT3;HNF1B;ADCY2;FOS;ADRB2;PIK3R1;IGF1R;GYS1;HNF4A;PRKACA;JAK2;PPARA;PFKM
cardiomyopathy	17/118	9.07912e-08	6.79118e-07	0	0	4.78631	77.6085	OPRD1;CAV1;STAT3;HNF1B;ADCY2;PIK3R1;ADRB2;FOS;TAZ;IGF1R;DES;HNF4A;TNNT2;DMD;PRKACA;JAK2;PPARA
breast_cancer	16/105	9.75336e-08	7.01492e-07	0	0	5.06249	81.7241	OPRD1;CAV1;STAT3;HNF1B;ADCY2;PIK3R1;HMMR;ADRB2;FOS;ESR1;IGF1R;HNF4A;ATM;PRKACA;JAK2;PPARA
aneurysm	15/95	1.51348e-07	1.04822e-06	0	0	5.24567	82.3764	OPRD1;CAV1;STAT3;HNF1B;ADCY2;FOS;ADRB2;PIK3R1;IGF1R;ACTA2;HNF4A;PRKACA;JAK2;PPARA;FBN1
macular_degeneration	15/95	1.51348e-07	1.01079e-06	0	0	5.24567	82.3764	OPRD1;CAV1;STAT3;HNF1B;ADCY2;FOS;ADRB2;PIK3R1;FBLN5;IGF1R;HNF4A;ERCC6;PRKACA;JAK2;PPARA
bare_lymphocyte_syndrome	14/83	1.68385e-07	1.0858e-06	0	0	5.60381	87.4027	OPRD1;CAV1;STAT3;HNF1B;ADCY2;FOS;ADRB2;PIK3R1;IGF1R;HNF4A;RFX5;PRKACA;JAK2;PPARA
bartter_syndrome	14/83	1.68385e-07	1.0496e-06	0	0	5.60381	87.4027	OPRD1;CASR;CAV1;STAT3;HNF1B;ADCY2;FOS;ADRB2;PIK3R1;IGF1R;HNF4A;PRKACA;JAK2;PPARA
goiter	14/83	1.68385e-07	1.01574e-06	0	0	5.60381	87.4027	OPRD1;CAV1;STAT3;HNF1B;ADCY2;FOS;ADRB2;PIK3R1;IGF1R;TG;HNF4A;PRKACA;JAK2;PPARA
hemochromatosis	14/83	1.68385e-07	9.84002e-07	0	0	5.60381	87.4027	OPRD1;CAV1;STAT3;SLC40A1;HNF1B;ADCY2;FOS;ADRB2;PIK3R1;IGF1R;HNF4A;PRKACA;JAK2;PPARA
infections	14/83	1.68385e-07	9.54184e-07	0	0	5.60381	87.4027	OPRD1;CAV1;STAT3;HNF1B;ADCY2;FOS;ADRB2;PIK3R1;IGF1R;HNF4A;PRKACA;JAK2;PPARA;MBL2
lissencephaly	14/83	1.68385e-07	9.26119e-07	0	0	5.60381	87.4027	OPRD1;CAV1;STAT3;HNF1B;ADCY2;FOS;ADRB2;PIK3R1;IGF1R;RELN;HNF4A;PRKACA;JAK2;PPARA
lymphedema	14/83	1.68385e-07	8.99659e-07	0	0	5.60381	87.4027	OPRD1;CAV1;STAT3;HNF1B;ADCY2;FOS;ADRB2;PIK3R1;IGF1R;HNF4A;IKBKG;PRKACA;JAK2;PPARA
meckel_syndrome	14/83	1.68385e-07	8.74668e-07	0	0	5.60381	87.4027	OPRD1;CAV1;STAT3;HNF1B;ADCY2;FOS;ADRB2;PIK3R1;IGF1R;HNF4A;MKS1;PRKACA;JAK2;PPARA
mitochondrial_dna_depletion_syndrome	14/83	1.68385e-07	8.51029e-07	0	0	5.60381	87.4027	OPRD1;CAV1;STAT3;HNF1B;ADCY2;FOS;ADRB2;PIK3R1;IGF1R;RRM2B;HNF4A;PRKACA;JAK2;PPARA
mucopolysaccharidosis	14/83	1.68385e-07	8.28633e-07	0	0	5.60381	87.4027	OPRD1;CAV1;STAT3;HNF1B;ADCY2;FOS;ADRB2;PIK3R1;IGF1R;HNF4A;GUSB;PRKACA;JAK2;PPARA
paget_disease	14/83	1.68385e-07	8.07386e-07	0	0	5.60381	87.4027	OPRD1;CAV1;STAT3;HNF1B;ADCY2;TNFRSF11B;FOS;ADRB2;PIK3R1;IGF1R;HNF4A;PRKACA;JAK2;PPARA
disorder_of_glycosylation	15/96	1.74468e-07	8.15636e-07	0	0	5.19103	80.7803	OPRD1;CAV1;STAT3;ALG2;COG1;HNF1B;ADCY2;FOS;ADRB2;PIK3R1;IGF1R;HNF4A;PRKACA;JAK2;PPARA
lateral_sclerosis	15/96	1.74468e-07	7.95743e-07	0	0	5.19103	80.7803	OPRD1;CAV1;STAT3;HNF1B;ADCY2;FOS;ADRB2;PIK3R1;IGF1R;SOD1;HNF4A;TRPM7;PRKACA;JAK2;PPARA
night_blindness	14/84	1.96551e-07	8.75119e-07	0	0	5.5371	85.5058	OPRD1;CAV1;STAT3;HNF1B;ADCY2;FOS;ADRB2;PIK3R1;IGF1R;HNF4A;RHO;PRKACA;JAK2;PPARA
wilms_tumor	14/84	1.96551e-07	8.54767e-07	0	0	5.5371	85.5058	OPRD1;CAV1;STAT3;HNF1B;ADCY2;FOS;ADRB2;PIK3R1;IGF1R;HNF4A;GPC3;PRKACA;JAK2;PPARA
osteopetrosis	14/85	2.28889e-07	9.7278e-07	0	0	5.47196	83.6664	OPRD1;CAV1;STAT3;HNF1B;ADCY2;FOS;ADRB2;PIK3R1;IGF1R;HNF4A;TNFSF11;PRKACA;JAK2;PPARA
rickets	14/85	2.28889e-07	9.51162e-07	0	0	5.47196	83.6664	OPRD1;CAV1;STAT3;HNF1B;ADCY2;FOS;ADRB2;PIK3R1;IGF1R;HNF4A;PRKACA;JAK2;PPARA;FGF23
lymphoma	15/99	2.64266e-07	1.0743e-06	0	0	5.03373	76.2424	OPRD1;CAV1;STAT3;HNF1B;ADCY2;PIK3R1;ADRB2;FOS;IGF1R;HNF4A;BCL2;IL21R;PRKACA;JAK2;PPARA
chondrodysplasia	14/86	2.6594e-07	1.0581e-06	0	0	5.40833	81.8821	OPRD1;CAV1;STAT3;HNF1B;ADCY2;FOS;ADRB2;PIK3R1;IGF1R;GNPAT;HNF4A;PRKACA;JAK2;PPARA
hypercholesterolemia	14/86	2.6594e-07	1.03606e-06	0	0	5.40833	81.8821	OPRD1;CAV1;STAT3;HNF1B;ADCY2;FOS;ADRB2;PIK3R1;IGF1R;HNF4A;PRKACA;JAK2;PPARA;LDLR
hypothyroidism	14/86	2.6594e-07	1.01491e-06	0	0	5.40833	81.8821	OPRD1;CAV1;STAT3;HNF1B;ADCY2;FOS;ADRB2;PIK3R1;IGF1R;TG;HNF4A;PRKACA;JAK2;PPARA
tuberculosis	14/86	2.6594e-07	9.94615e-07	0	0	5.40833	81.8821	OPRD1;IFNGR1;CAV1;STAT3;HNF1B;ADCY2;FOS;ADRB2;PIK3R1;IGF1R;HNF4A;PRKACA;JAK2;PPARA
ectodermal_dysplasia	14/88	3.5663e-07	1.30764e-06	0	0	5.28541	78.4702	OPRD1;CAV1;STAT3;HNF1B;ADCY2;FOS;ADRB2;PIK3R1;IGF1R;HNF4A;IKBKG;PRKACA;JAK2;PPARA
ovarian_cancer	14/89	4.11664e-07	1.48041e-06	0	0	5.22603	76.8386	OPRD1;CAV1;STAT3;HNF1B;ADCY2;BRCA1;FOS;ADRB2;PIK3R1;IGF1R;HNF4A;PRKACA;JAK2;PPARA
diabetes_mellitus,_type_1	15/103	4.48453e-07	1.58228e-06	0	0	4.83824	70.7228	OPRD1;CAV1;STAT3;SUMO4;HNF1B;ITPR3;ADCY2;PIK3R1;ADRB2;FOS;IGF1R;HNF4A;PRKACA;JAK2;PPARA
arrhythmogenic_right_ventricular_dysplasia	14/90	4.74208e-07	1.64217e-06	0	0	5.16796	75.2538	OPRD1;TGFB3;CAV1;STAT3;HNF1B;ADCY2;FOS;ADRB2;PIK3R1;IGF1R;HNF4A;PRKACA;JAK2;PPARA
melanoma	14/90	4.74208e-07	1.61231e-06	0	0	5.16796	75.2538	OPRD1;CAV1;STAT3;HNF1B;ADCY2;FOS;ADRB2;PIK3R1;IGF1R;HNF4A;NF1;PRKACA;JAK2;PPARA
celiac_disease	14/91	5.45153e-07	1.82042e-06	0	0	5.11117	73.7143	OPRD1;CAV1;STAT3;HNF1B;ADCY2;FOS;ADRB2;PIK3R1;IGF1R;HNF4A;PRKACA;JAK2;PPARA;HLA-DQB1
corneal_dystrophy	14/91	5.45153e-07	1.78849e-06	0	0	5.11117	73.7143	OPRD1;CAV1;STAT3;HNF1B;ADCY2;FOS;ADRB2;PIK3R1;DCN;IGF1R;HNF4A;PRKACA;JAK2;PPARA
bardet-biedl_syndrome	14/92	6.25478e-07	2.01663e-06	0	0	5.05561	72.2181	OPRD1;CAV1;STAT3;HNF1B;ADCY2;FOS;ADRB2;PIK3R1;IGF1R;HNF4A;MKS1;PRKACA;JAK2;PPARA
cholesterol_level	14/92	6.25478e-07	1.98245e-06	0	0	5.05561	72.2181	OPRD1;CAV1;STAT3;HNF1B;ADCY2;FOS;ADRB2;PIK3R1;HMGCR;IGF1R;HNF4A;PRKACA;JAK2;PPARA
hypertension	15/106	6.55333e-07	2.04245e-06	0	0	4.70131	66.9378	OPRD1;CAV1;STAT3;HNF1B;ECE1;ADCY2;PIK3R1;ADRB2;FOS;IGF1R;CYP11B2;HNF4A;PRKACA;JAK2;PPARA
cardiomyopathy,_hypertrophic	14/93	7.16258e-07	2.19574e-06	0	0	5.00125	70.7638	OPRD1;CAV1;STAT3;HNF1B;ADCY2;FOS;ADRB2;PIK3R1;IGF1R;HNF4A;TNNT2;PRKACA;JAK2;PPARA
glaucoma	14/93	7.16258e-07	2.16033e-06	0	0	5.00125	70.7638	OPRD1;MYOC;CAV1;STAT3;HNF1B;ADCY2;FOS;ADRB2;PIK3R1;IGF1R;HNF4A;PRKACA;JAK2;PPARA
migraine	14/93	7.16258e-07	2.12603e-06	0	0	5.00125	70.7638	OPRD1;CAV1;STAT3;HNF1B;ADCY2;FOS;ADRB2;PIK3R1;ESR1;IGF1R;HNF4A;PRKACA;JAK2;PPARA
adenoma	13/80	7.25217e-07	2.11899e-06	0	0	5.39867	76.3199	OPRD1;CAV1;STAT3;HNF1B;ADCY2;FOS;ADRB2;PIK3R1;IGF1R;HNF4A;PRKACA;JAK2;PPARA
dystonia	14/94	8.18672e-07	2.35526e-06	0	0	4.94805	69.3497	OPRD1;GCH1;CAV1;STAT3;HNF1B;ADCY2;FOS;ADRB2;PIK3R1;IGF1R;HNF4A;PRKACA;JAK2;PPARA
muscular_dystrophy	15/109	9.44492e-07	2.67606e-06	0	0	4.57192	63.4244	OPRD1;CAV1;STAT3;HNF1B;ADCY2;PIK3R1;ADRB2;FOS;IGF1R;HNF4A;COL6A2;DMD;PRKACA;JAK2;PPARA
adenocarcinoma	13/83	1.12081e-06	3.12823e-06	0	0	5.20354	71.2961	OPRD1;CAV1;STAT3;HNF1B;ADCY2;FOS;ADRB2;PIK3R1;IGF1R;HNF4A;PRKACA;JAK2;PPARA
adrenoleukodystrophy	13/83	1.12081e-06	3.08223e-06	0	0	5.20354	71.2961	OPRD1;CAV1;STAT3;HNF1B;ADCY2;FOS;ADRB2;PIK3R1;IGF1R;HNF4A;PRKACA;JAK2;PPARA
arthrogryposis	13/83	1.12081e-06	3.03756e-06	0	0	5.20354	71.2961	OPRD1;CAV1;STAT3;HNF1B;ADCY2;FOS;ADRB2;PIK3R1;IGF1R;HNF4A;PRKACA;JAK2;PPARA
asperger_syndrome	13/83	1.12081e-06	2.99416e-06	0	0	5.20354	71.2961	OPRD1;CAV1;STAT3;HNF1B;ADCY2;FOS;ADRB2;PIK3R1;IGF1R;HNF4A;PRKACA;JAK2;PPARA
atopy	13/83	1.12081e-06	2.95199e-06	0	0	5.20354	71.2961	OPRD1;CAV1;STAT3;HNF1B;ADCY2;FOS;ADRB2;PIK3R1;IGF1R;HNF4A;PRKACA;JAK2;PPARA
autoimmune_disease	13/83	1.12081e-06	2.91099e-06	0	0	5.20354	71.2961	OPRD1;CAV1;STAT3;HNF1B;ADCY2;FOS;ADRB2;PIK3R1;IGF1R;HNF4A;PRKACA;JAK2;PPARA
central_hypoventilation_syndrome	13/83	1.12081e-06	2.87112e-06	0	0	5.20354	71.2961	OPRD1;CAV1;STAT3;HNF1B;ADCY2;FOS;ADRB2;PIK3R1;IGF1R;HNF4A;PRKACA;JAK2;PPARA
cholestasis	13/83	1.12081e-06	2.83232e-06	0	0	5.20354	71.2961	OPRD1;CAV1;STAT3;HNF1B;ADCY2;FOS;ADRB2;PIK3R1;IGF1R;HNF4A;PRKACA;JAK2;PPARA
dyskeratosis	13/83	1.12081e-06	2.79455e-06	0	0	5.20354	71.2961	OPRD1;CAV1;STAT3;HNF1B;ADCY2;FOS;ADRB2;PIK3R1;IGF1R;HNF4A;PRKACA;JAK2;PPARA
episodic_ataxia	13/83	1.12081e-06	2.75778e-06	0	0	5.20354	71.2961	OPRD1;CAV1;STAT3;HNF1B;ADCY2;FOS;ADRB2;PIK3R1;IGF1R;HNF4A;PRKACA;JAK2;PPARA
fetal_hemoglobin_quantitative_trait_locus	13/83	1.12081e-06	2.72197e-06	0	0	5.20354	71.2961	OPRD1;CAV1;STAT3;HNF1B;ADCY2;FOS;ADRB2;PIK3R1;IGF1R;HNF4A;PRKACA;JAK2;PPARA
glioblastoma	13/83	1.12081e-06	2.68707e-06	0	0	5.20354	71.2961	OPRD1;CAV1;STAT3;HNF1B;ADCY2;FOS;ADRB2;PIK3R1;IGF1R;HNF4A;PRKACA;JAK2;PPARA
homocystinuria	13/83	1.12081e-06	2.65306e-06	0	0	5.20354	71.2961	OPRD1;CAV1;STAT3;HNF1B;ADCY2;FOS;ADRB2;PIK3R1;IGF1R;HNF4A;PRKACA;JAK2;PPARA
kallmann_syndrome	13/83	1.12081e-06	2.61989e-06	0	0	5.20354	71.2961	OPRD1;CAV1;STAT3;HNF1B;ADCY2;FOS;ADRB2;PIK3R1;IGF1R;HNF4A;PRKACA;JAK2;PPARA
keratosis	13/83	1.12081e-06	2.58755e-06	0	0	5.20354	71.2961	OPRD1;CAV1;STAT3;HNF1B;ADCY2;FOS;ADRB2;PIK3R1;IGF1R;HNF4A;PRKACA;JAK2;PPARA
lipodystrophy	13/83	1.12081e-06	2.55599e-06	0	0	5.20354	71.2961	OPRD1;CAV1;STAT3;HNF1B;ADCY2;FOS;ADRB2;PIK3R1;IGF1R;HNF4A;PRKACA;JAK2;PPARA
lymphoproliferative_syndrome	13/83	1.12081e-06	2.5252e-06	0	0	5.20354	71.2961	OPRD1;CAV1;STAT3;HNF1B;ADCY2;FOS;ADRB2;PIK3R1;IGF1R;HNF4A;PRKACA;JAK2;PPARA
malignant_hyperthermia	13/83	1.12081e-06	2.49514e-06	0	0	5.20354	71.2961	OPRD1;CAV1;STAT3;HNF1B;ADCY2;FOS;ADRB2;PIK3R1;IGF1R;HNF4A;PRKACA;JAK2;PPARA
nephronophthisis	13/83	1.12081e-06	2.46578e-06	0	0	5.20354	71.2961	OPRD1;CAV1;STAT3;HNF1B;ADCY2;FOS;ADRB2;PIK3R1;IGF1R;HNF4A;PRKACA;JAK2;PPARA
otosclerosis	13/83	1.12081e-06	2.43711e-06	0	0	5.20354	71.2961	OPRD1;CAV1;STAT3;HNF1B;ADCY2;FOS;ADRB2;PIK3R1;IGF1R;HNF4A;PRKACA;JAK2;PPARA
pheochromocytoma	13/83	1.12081e-06	2.4091e-06	0	0	5.20354	71.2961	OPRD1;CAV1;STAT3;HNF1B;ADCY2;FOS;ADRB2;PIK3R1;IGF1R;HNF4A;PRKACA;JAK2;PPARA
preeclampsia	13/83	1.12081e-06	2.38172e-06	0	0	5.20354	71.2961	OPRD1;CAV1;STAT3;HNF1B;ADCY2;FOS;ADRB2;PIK3R1;IGF1R;HNF4A;PRKACA;JAK2;PPARA
refsum_disease	13/83	1.12081e-06	2.35496e-06	0	0	5.20354	71.2961	OPRD1;CAV1;STAT3;HNF1B;ADCY2;FOS;ADRB2;PIK3R1;IGF1R;HNF4A;PRKACA;JAK2;PPARA
restless_legs_syndrome	13/83	1.12081e-06	2.32879e-06	0	0	5.20354	71.2961	OPRD1;CAV1;STAT3;HNF1B;ADCY2;FOS;ADRB2;PIK3R1;IGF1R;HNF4A;PRKACA;JAK2;PPARA
vitreoretinopathy	13/83	1.12081e-06	2.3032e-06	0	0	5.20354	71.2961	OPRD1;CAV1;STAT3;HNF1B;ADCY2;FOS;ADRB2;PIK3R1;IGF1R;HNF4A;PRKACA;JAK2;PPARA
colorectal_cancer	15/111	1.19635e-06	2.43172e-06	0	0	4.48954	61.2204	OPRD1;CAV1;STAT3;HNF1B;ADCY2;PIK3R1;ADRB2;FOS;IGF1R;TGFBR2;MSH6;HNF4A;PRKACA;JAK2;PPARA
lung_cancer	14/97	1.20925e-06	2.43151e-06	0	0	4.79501	65.3345	OPRD1;CAV1;STAT3;HNF1B;ADCY2;PIK3R1;ADRB2;FOS;IGF1R;HNF4A;ERCC6;PRKACA;JAK2;PPARA
aids	13/84	1.29004e-06	2.56636e-06	0	0	5.14159	69.7243	OPRD1;CAV1;STAT3;HNF1B;ADCY2;FOS;ADRB2;PIK3R1;IGF1R;HNF4A;PRKACA;JAK2;PPARA
amelogenesis_imperfecta	13/84	1.29004e-06	2.53935e-06	0	0	5.14159	69.7243	OPRD1;CAV1;STAT3;HNF1B;ADCY2;FOS;ADRB2;PIK3R1;IGF1R;HNF4A;PRKACA;JAK2;PPARA
body_mass_index	13/84	1.29004e-06	2.51289e-06	0	0	5.14159	69.7243	OPRD1;CAV1;STAT3;HNF1B;ADCY2;FOS;ADRB2;PIK3R1;IGF1R;HNF4A;PRKACA;JAK2;PPARA
colon_cancer	13/84	1.29004e-06	2.48699e-06	0	0	5.14159	69.7243	OPRD1;CAV1;STAT3;HNF1B;ADCY2;FOS;ADRB2;PIK3R1;IGF1R;HNF4A;PRKACA;JAK2;PPARA
dermatitis	13/84	1.29004e-06	2.46161e-06	0	0	5.14159	69.7243	OPRD1;CAV1;STAT3;HNF1B;ADCY2;FOS;ADRB2;PIK3R1;IGF1R;HNF4A;PRKACA;JAK2;PPARA
dyslexia	13/84	1.29004e-06	2.43675e-06	0	0	5.14159	69.7243	OPRD1;CAV1;STAT3;HNF1B;ADCY2;FOS;ADRB2;PIK3R1;IGF1R;HNF4A;PRKACA;JAK2;PPARA
epiphyseal_dysplasia,_multiple	13/84	1.29004e-06	2.41238e-06	0	0	5.14159	69.7243	OPRD1;CAV1;STAT3;HNF1B;ADCY2;FOS;ADRB2;PIK3R1;IGF1R;HNF4A;PRKACA;JAK2;PPARA
neutropenia	13/84	1.29004e-06	2.38849e-06	0	0	5.14159	69.7243	OPRD1;CAV1;STAT3;HNF1B;ADCY2;FOS;ADRB2;PIK3R1;IGF1R;HNF4A;PRKACA;JAK2;PPARA
nevus	13/84	1.29004e-06	2.36508e-06	0	0	5.14159	69.7243	OPRD1;CAV1;STAT3;HNF1B;ADCY2;FOS;ADRB2;PIK3R1;IGF1R;HNF4A;PRKACA;JAK2;PPARA
ovarian_failure	13/84	1.29004e-06	2.34212e-06	0	0	5.14159	69.7243	OPRD1;CAV1;STAT3;HNF1B;ADCY2;FOS;ADRB2;PIK3R1;IGF1R;HNF4A;PRKACA;JAK2;PPARA
polydactyly	13/84	1.29004e-06	2.31959e-06	0	0	5.14159	69.7243	OPRD1;CAV1;STAT3;HNF1B;ADCY2;FOS;ADRB2;PIK3R1;IGF1R;HNF4A;PRKACA;JAK2;PPARA
porphyria	13/84	1.29004e-06	2.2975e-06	0	0	5.14159	69.7243	OPRD1;CAV1;STAT3;HNF1B;ADCY2;FOS;ADRB2;PIK3R1;IGF1R;HNF4A;PRKACA;JAK2;PPARA
pseudohypoaldosteronism	13/84	1.29004e-06	2.27583e-06	0	0	5.14159	69.7243	OPRD1;CAV1;STAT3;HNF1B;ADCY2;FOS;ADRB2;PIK3R1;IGF1R;HNF4A;PRKACA;JAK2;PPARA
sarcoma	13/84	1.29004e-06	2.25456e-06	0	0	5.14159	69.7243	OPRD1;CAV1;STAT3;HNF1B;ADCY2;FOS;ADRB2;PIK3R1;IGF1R;HNF4A;PRKACA;JAK2;PPARA
squamous_cell_carcinoma	13/84	1.29004e-06	2.23368e-06	0	0	5.14159	69.7243	OPRD1;CAV1;STAT3;HNF1B;ADCY2;FOS;ADRB2;PIK3R1;IGF1R;HNF4A;PRKACA;JAK2;PPARA
atrial_fibrillation	13/85	1.48164e-06	2.5419e-06	0	0	5.0811	68.2004	OPRD1;CAV1;STAT3;HNF1B;ADCY2;FOS;ADRB2;PIK3R1;IGF1R;HNF4A;PRKACA;JAK2;PPARA
ceroid-lipofuscinosis,_neuronal	13/85	1.48164e-06	2.51879e-06	0	0	5.0811	68.2004	OPRD1;CAV1;STAT3;HNF1B;ADCY2;FOS;ADRB2;PIK3R1;IGF1R;HNF4A;PRKACA;JAK2;PPARA
diamond-blackfan_anemia	13/85	1.48164e-06	2.4961e-06	0	0	5.0811	68.2004	OPRD1;CAV1;STAT3;HNF1B;ADCY2;FOS;ADRB2;PIK3R1;IGF1R;HNF4A;PRKACA;JAK2;PPARA
hepatocellular_carcinoma	13/85	1.48164e-06	2.47381e-06	0	0	5.0811	68.2004	OPRD1;CAV1;STAT3;HNF1B;ADCY2;FOS;ADRB2;PIK3R1;IGF1R;HNF4A;PRKACA;JAK2;PPARA
hermansky-pudlak_syndrome	13/85	1.48164e-06	2.45192e-06	0	0	5.0811	68.2004	OPRD1;CAV1;STAT3;HNF1B;ADCY2;FOS;ADRB2;PIK3R1;IGF1R;HNF4A;PRKACA;JAK2;PPARA
joubert_syndrome	13/85	1.48164e-06	2.43041e-06	0	0	5.0811	68.2004	OPRD1;CAV1;STAT3;HNF1B;ADCY2;FOS;ADRB2;PIK3R1;IGF1R;HNF4A;PRKACA;JAK2;PPARA
leukoencephalopathy	13/85	1.48164e-06	2.40928e-06	0	0	5.0811	68.2004	OPRD1;CAV1;STAT3;HNF1B;ADCY2;FOS;ADRB2;PIK3R1;IGF1R;HNF4A;PRKACA;JAK2;PPARA
myasthenic_syndrome	13/85	1.48164e-06	2.38851e-06	0	0	5.0811	68.2004	OPRD1;CAV1;STAT3;HNF1B;ADCY2;FOS;ADRB2;PIK3R1;IGF1R;HNF4A;PRKACA;JAK2;PPARA
optic_atrophy	13/85	1.48164e-06	2.36809e-06	0	0	5.0811	68.2004	OPRD1;CAV1;STAT3;HNF1B;ADCY2;FOS;ADRB2;PIK3R1;IGF1R;HNF4A;PRKACA;JAK2;PPARA
osteoarthritis	13/85	1.48164e-06	2.34802e-06	0	0	5.0811	68.2004	OPRD1;CAV1;STAT3;HNF1B;ADCY2;FOS;ADRB2;PIK3R1;IGF1R;HNF4A;PRKACA;JAK2;PPARA
seizures	13/85	1.48164e-06	2.32829e-06	0	0	5.0811	68.2004	OPRD1;CAV1;STAT3;HNF1B;ADCY2;FOS;ADRB2;PIK3R1;IGF1R;HNF4A;PRKACA;JAK2;PPARA
split-hand/foot_malformation	13/85	1.48164e-06	2.30889e-06	0	0	5.0811	68.2004	OPRD1;CAV1;STAT3;HNF1B;ADCY2;FOS;ADRB2;PIK3R1;IGF1R;HNF4A;PRKACA;JAK2;PPARA
thalassemia	13/85	1.48164e-06	2.28981e-06	0	0	5.0811	68.2004	OPRD1;CAV1;STAT3;HNF1B;ADCY2;FOS;ADRB2;PIK3R1;IGF1R;HNF4A;PRKACA;JAK2;PPARA
waardenburg_syndrome	13/85	1.48164e-06	2.27104e-06	0	0	5.0811	68.2004	OPRD1;CAV1;STAT3;HNF1B;ADCY2;FOS;ADRB2;PIK3R1;IGF1R;HNF4A;PRKACA;JAK2;PPARA
blood	15/113	1.50697e-06	2.29108e-06	0	0	4.41008	59.1189	OPRD1;CD151;CAV1;STAT3;HNF1B;ADCY2;PIK3R1;ADRB2;FOS;IGF1R;HNF4A;PRKACA;JAK2;PPARA;CD44
asthma	14/99	1.55489e-06	2.34487e-06	0	0	4.69814	62.8335	OPRD1;CAV1;IL13;STAT3;HNF1B;ADCY2;PIK3R1;FOS;IGF1R;HNF4A;ALOX5;PRKACA;JAK2;PPARA
parkinson_disease	14/99	1.55489e-06	2.32611e-06	0	0	4.69814	62.8335	OPRD1;CAV1;STAT3;HNF1B;ADCY2;PIK3R1;ADRB2;FOS;IGF1R;HNF4A;PRKACA;NDUFV2;JAK2;PPARA
attention-deficit_hyperactivity_disorder	13/86	1.69814e-06	2.52025e-06	0	0	5.02202	66.7224	OPRD1;CAV1;STAT3;HNF1B;ADCY2;FOS;ADRB2;PIK3R1;IGF1R;HNF4A;PRKACA;JAK2;PPARA
brachydactyly	13/86	1.69814e-06	2.50041e-06	0	0	5.02202	66.7224	OPRD1;CAV1;STAT3;HNF1B;ADCY2;FOS;ADRB2;PIK3R1;IGF1R;HNF4A;PRKACA;JAK2;PPARA
coloboma	13/86	1.69814e-06	2.48087e-06	0	0	5.02202	66.7224	OPRD1;CAV1;STAT3;HNF1B;ADCY2;FOS;ADRB2;PIK3R1;IGF1R;HNF4A;PRKACA;JAK2;PPARA
complex_i	13/86	1.69814e-06	2.46164e-06	0	0	5.02202	66.7224	OPRD1;CAV1;STAT3;HNF1B;ADCY2;FOS;ADRB2;PIK3R1;IGF1R;HNF4A;PRKACA;JAK2;PPARA
cone_dystrophy	13/86	1.69814e-06	2.44271e-06	0	0	5.02202	66.7224	OPRD1;CAV1;STAT3;HNF1B;ADCY2;FOS;ADRB2;PIK3R1;IGF1R;HNF4A;PRKACA;JAK2;PPARA
coronary_heart_disease	13/86	1.69814e-06	2.42406e-06	0	0	5.02202	66.7224	OPRD1;CAV1;STAT3;HNF1B;ADCY2;FOS;ADRB2;PIK3R1;IGF1R;HNF4A;PRKACA;JAK2;PPARA
hiv	13/86	1.69814e-06	2.40569e-06	0	0	5.02202	66.7224	OPRD1;CAV1;STAT3;HNF1B;ADCY2;FOS;ADRB2;PIK3R1;IGF1R;HNF4A;PRKACA;JAK2;PPARA
holoprosencephaly	13/86	1.69814e-06	2.38761e-06	0	0	5.02202	66.7224	OPRD1;CAV1;STAT3;HNF1B;ADCY2;FOS;ADRB2;PIK3R1;IGF1R;HNF4A;PRKACA;JAK2;PPARA
spinal_muscular_atrophy	13/86	1.69814e-06	2.36979e-06	0	0	5.02202	66.7224	OPRD1;CAV1;STAT3;HNF1B;ADCY2;FOS;ADRB2;PIK3R1;IGF1R;HNF4A;PRKACA;JAK2;PPARA
hirschsprung_disease	13/87	1.9423e-06	2.69045e-06	0	0	4.9643	65.2886	OPRD1;CAV1;STAT3;HNF1B;ADCY2;FOS;ADRB2;PIK3R1;IGF1R;HNF4A;PRKACA;JAK2;PPARA
hypotrichosis	13/87	1.9423e-06	2.67066e-06	0	0	4.9643	65.2886	OPRD1;CAV1;STAT3;HNF1B;ADCY2;FOS;ADRB2;PIK3R1;IGF1R;HNF4A;PRKACA;JAK2;PPARA
macular_dystrophy	13/87	1.9423e-06	2.65117e-06	0	0	4.9643	65.2886	OPRD1;CAV1;STAT3;HNF1B;ADCY2;FOS;ADRB2;PIK3R1;IGF1R;HNF4A;PRKACA;JAK2;PPARA
major_affective_disorder	13/87	1.9423e-06	2.63196e-06	0	0	4.9643	65.2886	OPRD1;CAV1;STAT3;HNF1B;ADCY2;FOS;ADRB2;PIK3R1;IGF1R;HNF4A;PRKACA;JAK2;PPARA
nephropathy	13/87	1.9423e-06	2.61302e-06	0	0	4.9643	65.2886	OPRD1;CAV1;STAT3;HNF1B;ADCY2;FOS;ADRB2;PIK3R1;IGF1R;HNF4A;PRKACA;JAK2;PPARA
thrombocytopenia	13/87	1.9423e-06	2.59436e-06	0	0	4.9643	65.2886	OPRD1;CAV1;STAT3;HNF1B;ADCY2;FOS;ADRB2;PIK3R1;IGF1R;HNF4A;PRKACA;JAK2;PPARA
alopecia	13/88	2.21715e-06	2.94048e-06	0	0	4.90788	63.8971	OPRD1;CAV1;STAT3;HNF1B;ADCY2;FOS;ADRB2;PIK3R1;IGF1R;HNF4A;PRKACA;JAK2;PPARA
long_qt_syndrome	13/88	2.21715e-06	2.91977e-06	0	0	4.90788	63.8971	OPRD1;CAV1;STAT3;HNF1B;ADCY2;FOS;ADRB2;PIK3R1;IGF1R;HNF4A;PRKACA;JAK2;PPARA
pancreatic_cancer	13/88	2.21715e-06	2.89935e-06	0	0	4.90788	63.8971	OPRD1;CAV1;STAT3;HNF1B;ADCY2;FOS;ADRB2;PIK3R1;IGF1R;HNF4A;PRKACA;JAK2;PPARA
usher_syndrome	13/88	2.21715e-06	2.87922e-06	0	0	4.90788	63.8971	OPRD1;CAV1;STAT3;HNF1B;ADCY2;FOS;ADRB2;PIK3R1;IGF1R;HNF4A;PRKACA;JAK2;PPARA
alzheimer_disease	14/103	2.52129e-06	3.2516e-06	0	0	4.51569	58.2106	OPRD1;APP;CAV1;STAT3;HNF1B;ADCY2;PIK3R1;ADRB2;FOS;IGF1R;HNF4A;PRKACA;JAK2;PPARA
bone_mineral_density	13/89	2.52599e-06	3.23534e-06	0	0	4.85274	62.5464	OPRD1;CAV1;STAT3;HNF1B;ADCY2;FOS;ADRB2;PIK3R1;IGF1R;HNF4A;PRKACA;JAK2;PPARA
ciliary_dyskinesia	13/89	2.52599e-06	3.21333e-06	0	0	4.85274	62.5464	OPRD1;CAV1;STAT3;HNF1B;ADCY2;FOS;ADRB2;PIK3R1;IGF1R;HNF4A;PRKACA;JAK2;PPARA
psoriasis	13/89	2.52599e-06	3.19162e-06	0	0	4.85274	62.5464	OPRD1;CAV1;STAT3;HNF1B;ADCY2;FOS;ADRB2;PIK3R1;IGF1R;HNF4A;PRKACA;JAK2;PPARA
skin/hair/eye_pigmentation	13/89	2.52599e-06	3.1702e-06	0	0	4.85274	62.5464	OPRD1;CAV1;STAT3;HNF1B;ADCY2;FOS;ADRB2;PIK3R1;IGF1R;HNF4A;PRKACA;JAK2;PPARA
zellweger_syndrome	13/89	2.52599e-06	3.14906e-06	0	0	4.85274	62.5464	OPRD1;CAV1;STAT3;HNF1B;ADCY2;FOS;ADRB2;PIK3R1;IGF1R;HNF4A;PRKACA;JAK2;PPARA
anomalies	13/90	2.87239e-06	3.5572e-06	0	0	4.79882	61.2347	OPRD1;CAV1;STAT3;HNF1B;ADCY2;FOS;ADRB2;PIK3R1;IGF1R;HNF4A;PRKACA;JAK2;PPARA
hypogonadism	13/90	2.87239e-06	3.5338e-06	0	0	4.79882	61.2347	OPRD1;CAV1;STAT3;HNF1B;ADCY2;FOS;ADRB2;PIK3R1;IGF1R;HNF4A;PRKACA;JAK2;PPARA
leber_amaurosis	13/90	2.87239e-06	3.5107e-06	0	0	4.79882	61.2347	OPRD1;CAV1;STAT3;HNF1B;ADCY2;FOS;ADRB2;PIK3R1;IGF1R;HNF4A;PRKACA;JAK2;PPARA
rheumatoid_arthritis	13/90	2.87239e-06	3.48791e-06	0	0	4.79882	61.2347	OPRD1;CAV1;STAT3;HNF1B;ADCY2;FOS;ADRB2;PIK3R1;IGF1R;HNF4A;PRKACA;JAK2;PPARA
systemic_lupus_erythematosus	14/105	3.18126e-06	3.83803e-06	0	0	4.42968	56.0719	OPRD1;TREX1;CAV1;STAT3;HNF1B;ADCY2;PIK3R1;ADRB2;FOS;IGF1R;HNF4A;PRKACA;JAK2;PPARA
myopathy	15/120	3.24485e-06	3.88965e-06	0	0	4.15282	52.4852	OPRD1;CAV1;STAT3;HNF1B;ADCY2;PIK3R1;ADRB2;FOS;IGF1R;DES;HNF4A;COL6A2;PRKACA;JAK2;PPARA
convulsions	13/91	3.26027e-06	3.88325e-06	0	0	4.74608	59.9606	OPRD1;CAV1;STAT3;HNF1B;ADCY2;FOS;ADRB2;PIK3R1;IGF1R;HNF4A;PRKACA;JAK2;PPARA
encephalopathy	13/91	3.26027e-06	3.85868e-06	0	0	4.74608	59.9606	OPRD1;CAV1;STAT3;HNF1B;ADCY2;FOS;ADRB2;PIK3R1;IGF1R;HNF4A;PRKACA;JAK2;PPARA
leigh_syndrome	13/91	3.26027e-06	3.83441e-06	0	0	4.74608	59.9606	OPRD1;CAV1;STAT3;HNF1B;ADCY2;FOS;ADRB2;PIK3R1;IGF1R;HNF4A;PRKACA;JAK2;PPARA
malaria	13/91	3.26027e-06	3.81044e-06	0	0	4.74608	59.9606	OPRD1;CAV1;STAT3;HNF1B;ADCY2;FOS;ADRB2;PIK3R1;IGF1R;HNF4A;PRKACA;JAK2;PPARA
microcephaly	13/91	3.26027e-06	3.78677e-06	0	0	4.74608	59.9606	OPRD1;CAV1;STAT3;HNF1B;ADCY2;FOS;ADRB2;PIK3R1;IGF1R;HNF4A;PRKACA;JAK2;PPARA
cone-rod_dystrophy	13/92	3.69385e-06	4.26389e-06	0	0	4.6945	58.7227	OPRD1;CAV1;STAT3;HNF1B;ADCY2;FOS;ADRB2;PIK3R1;IGF1R;HNF4A;PRKACA;JAK2;PPARA
myopia	13/92	3.69385e-06	4.23773e-06	0	0	4.6945	58.7227	OPRD1;CAV1;STAT3;HNF1B;ADCY2;FOS;ADRB2;PIK3R1;IGF1R;HNF4A;PRKACA;JAK2;PPARA
schizophrenia	14/107	3.9908e-06	4.55049e-06	0	0	4.34688	54.0383	OPRD1;CHRNA7;CAV1;STAT3;HNF1B;ADCY2;PIK3R1;ADRB2;FOS;IGF1R;HNF4A;PRKACA;JAK2;PPARA
thyroid_carcinoma	13/93	4.17771e-06	4.73474e-06	0	0	4.64402	57.5196	OPRD1;CAV1;STAT3;HNF1B;ADCY2;FOS;ADRB2;PIK3R1;IGF1R;HNF4A;PRKACA;JAK2;PPARA
ichthyosis	13/94	4.71682e-06	5.31352e-06	0	0	4.59461	56.3501	OPRD1;CAV1;STAT3;HNF1B;ADCY2;FOS;ADRB2;PIK3R1;IGF1R;HNF4A;PRKACA;JAK2;PPARA
autism	13/96	5.98265e-06	6.69913e-06	0	0	4.49889	54.1066	OPRD1;CAV1;STAT3;HNF1B;ADCY2;FOS;ADRB2;PIK3R1;IGF1R;HNF4A;PRKACA;JAK2;PPARA
microphthalmia	13/96	5.98265e-06	6.65926e-06	0	0	4.49889	54.1066	OPRD1;CAV1;STAT3;HNF1B;ADCY2;FOS;ADRB2;PIK3R1;IGF1R;HNF4A;PRKACA;JAK2;PPARA
orofacial_cleft	13/96	5.98265e-06	6.61985e-06	0	0	4.49889	54.1066	OPRD1;CAV1;STAT3;HNF1B;ADCY2;FOS;ADRB2;PIK3R1;IGF1R;HNF4A;PRKACA;JAK2;PPARA
inflammatory_bowel_disease	13/100	9.44311e-06	1.03874e-05	0	0	4.31894	49.9711	OPRD1;CAV1;STAT3;HNF1B;ADCY2;PIK3R1;ADRB2;FOS;IGF1R;HNF4A;PRKACA;JAK2;PPARA
stature	13/101	1.05447e-05	1.15313e-05	0	0	4.27618	49.0045	OPRD1;CAV1;STAT3;HNF1B;ADCY2;PIK3R1;ADRB2;FOS;IGF1R;HNF4A;PRKACA;JAK2;PPARA
charcot-marie-tooth_disease	13/104	1.45574e-05	1.58269e-05	0	0	4.15282	46.2517	OPRD1;CAV1;STAT3;HNF1B;ADCY2;PIK3R1;ADRB2;FOS;IGF1R;HNF4A;PRKACA;JAK2;PPARA
obesity	13/107	1.98533e-05	2.146e-05	0	0	4.03639	43.7025	OPRD1;CAV1;STAT3;UCP1;HNF1B;ADCY2;PIK3R1;FOS;IGF1R;HNF4A;PRKACA;JAK2;PPARA
prostate_cancer	13/107	1.98533e-05	2.13366e-05	0	0	4.03639	43.7025	OPRD1;CAV1;STAT3;HNF1B;ADCY2;PIK3R1;ADRB2;FOS;IGF1R;HNF4A;PRKACA;JAK2;PPARA
spastic_paraplegia	13/109	2.42593e-05	2.59228e-05	0	0	3.96233	42.1065	OPRD1;CAV1;STAT3;HNF1B;ADCY2;PIK3R1;ADRB2;FOS;IGF1R;HNF4A;PRKACA;JAK2;PPARA
neuropathy	13/112	3.24696e-05	3.44989e-05	0	0	3.85619	39.8546	OPRD1;CAV1;STAT3;HNF1B;ADCY2;PIK3R1;ADRB2;FOS;IGF1R;HNF4A;PRKACA;JAK2;PPARA
spinocerebellar_ataxia	13/114	3.92055e-05	4.14205e-05	0	0	3.78854	38.4412	OPRD1;CAV1;STAT3;HNF1B;ADCY2;PIK3R1;ADRB2;FOS;IGF1R;HNF4A;PRKACA;JAK2;PPARA
cataract	13/124	9.44093e-05	9.91828e-05	0	0	3.48301	32.2801	OPRD1;CAV1;STAT3;HNF1B;ADCY2;PIK3R1;ADRB2;FOS;IGF1R;HNF4A;PRKACA;JAK2;PPARA
diabetes_mellitus	1957-08-01	0.000289604	0.000302547	0	0	4.66282	37.988	IRS1;HNF4A;INSR;SUMO4;HNF1B;GCK;MBL2;MAPK8IP1
diabetes	1974-09-01	0.000369624	0.000383998	0	0	4.04059	31.9328	IRS1;HNF4A;INSR;SUMO4;HNF1B;ITPR3;GCK;MBL2;MAPK8IP1
leukemia	1977-08-01	0.00218288	0.00225524	0	0	3.4517	21.1489	CBFB;KIT;BCL2;NF1;ABL2;PTPN11;ATM;JAK2
anemia	1960-05-01	0.0341794	0.0351184	0	0	2.76855	9.34699	ALAS2;TPI1;FANCD2;FANCA;FANCC

## Sheet: Enrichr_DisGeNET
Term	Overlap	P-value	Adjusted P-value	Old P-value	Old Adjusted P-value	Odds Ratio	Combined Score	Genes
Liver carcinoma	245/3592	3.38825e-40	3.32997e-36	0	0	2.26602	205.943	ATF1;APP;SPARC;SPINT2;SLC4A2;HERC5;KDR;MAGEA1;AKT1;TNFSF11;PRKACA;KRT8;PRKCA;HNF1B;PDZK1;ACTN4;RBP4;CLDN7;FDX1;MT1G;HOXB7;LRPAP1;ABCB1;PRKDC;MAPKAP1;XPA;XPC;PIK3R1;CD1D;MEFV;C5;C6;HMOX1;TRPM7;ZNF148;HCRT;FDFT1;PLK3;GSTM2;XRCC6;JAG1;GSTM1;GADD45B;ST13;TIPARP;INSR;EIF2AK2;NFATC1;LYZ;PRDX6;COL1A1;CYLD;COL1A2;SNAI1;ATM;HRG;HOXD9;CDKN1C;NRP1;COL18A1;OGG1;HNF4G;BRCA1;VLDLR;SERPINA4;ACTR1A;HNF4A;TIMP3;N…
Mammary Neoplasms	192/2386	8.08995e-40	3.9754e-36	0	0	2.6734	240.64	ATF1;MRE11;SPARC;IRS1;SPINT2;RBPJ;LOXL1;IGF1R;TIAL1;RASSF2;KDR;AKT1;TNFSF11;NBN;PRKACA;IL13RA2;CHGB;TLE3;CASR;CISH;FST;PRKCD;KRT8;PRKCA;PDZK1;PRLR;CDC25A;TUBA4A;POR;MSH3;FANCD2;CLDN7;ADAM9;MT1G;HOXB7;S100A7;NOTCH2;ABCB1;CD151;PRKDC;FPR1;TNFRSF11B;HMMR;PIK3R1;CD1D;MEFV;FOXO3;CORO1A;SOCS2;CCNB1;CYP11A1;G3BP1;ABL1;PGK1;SAFB2;HMOX1;TRPM7;XRCC6;TGFB2;JAG1;GSTM1;TGFB1;TGFB3;UBE2C;INSR;IDH1;CAV1;NFATC1;…
Malignant tumor of colon	172/2000	7.22753e-39	2.36774e-35	0	0	2.85714	250.923	APP;MRE11;SPARC;IRS1;MPG;SLC4A2;IGF1R;TIAL1;FDXR;KDR;AKT1;RAG1;CASR;CISH;IGFBP4;FBXW11;IL1R2;KRT8;LIG4;PRKCA;CDC25A;MSH6;ERN1;STIM2;MSH3;CLDN7;ADAM9;SIK2;LPA;HOXB7;NOTCH2;ABCB1;CD151;PRKDC;XPC;HMMR;PIK3R1;FOXO3;NID1;CORO1A;CCNB1;CYB5R3;PGK1;HMOX1;HCRT;PAG1;HSPA9;HSPA8;GSTM2;XRCC6;TGFB2;JAG1;GSTM1;TGFB1;GADD45B;ST13;TIPARP;TGFB3;IDH1;CAV1;NFATC1;ESR1;ESR2;NR2F6;SP4;SNAI1;LCN2;BCL2;NF1;ATM;FGFR4;FG…
Atherosclerosis	124/1133	1.76643e-37	4.34011e-34	0	0	3.63601	307.704	APP;SCARB1;SPARC;IRS1;MPG;IL27RA;IGF1R;KDR;AKT1;TNFSF11;IL6R;RAG1;CASR;FST;CYBA;PDZK1;RBP4;RFX5;ADAM9;LPA;CPB2;CNP;TNFRSF11B;ADRB2;MEFV;FOXO3;IRAK1;HMOX1;ZNF148;FGF23;GSTM2;GSTM1;TGFB1;TSLP;AMBP;INSR;CAV1;NR1D1;LYZ;ESR1;ESR2;CYLD;LCN2;BCL2;ATM;ATR;CDKN1C;NRP1;FLT1;ITGB3;FASLG;ECE1;BRCA1;VLDLR;LMNB1;FCGR3B;HNF4A;ITGAX;TIMP3;JAK2;ATP7A;MBL2;TRPC6;AHSG;MMP1;AHSA1;FOS;PROX1;MMP8;YWHAZ;DCN;F7;PSMA6;MM…
Malignant neoplasm of breast	294/5053	1.08301e-36	2.12877e-33	0	0	1.933	160.078	APP;RNH1;SPARC;PLEKHB1;JMJD1C;SPINT2;RBPJ;UXT;TIAL1;RASSF2;KDR;MAGEA1;AKT1;TNFSF11;PRKACA;IER3;CHGB;DAPK2;PRKCD;COG3;EBF1;KRT8;PRKCA;PDZK1;ACTN4;POR;CLDN7;HOXB7;LRPAP1;ABCB1;PRKDC;XPA;XPC;PIK3R1;CD1D;MEFV;CYB5R3;HMOX1;TRPM7;NRBF2;RSU1;PAG1;BRAP;PLK3;GSTM2;XRCC6;JAG1;GSTM1;TSLP;TIPARP;INSR;EIF2AK2;CELA1;NR1D1;MAGOHB;PRDX6;NR2F6;COL1A1;CYLD;SNAI1;MKS1;ATM;HRG;ITM2B;CD200;ATR;CDKN1C;NRP1;COL18A1;CIT…
Colon Carcinoma	172/2090	2.25822e-36	3.69897e-33	0	0	2.73411	224.411	APP;MRE11;SPARC;IRS1;MPG;SLC4A2;IGF1R;TIAL1;FDXR;KDR;AKT1;RAG1;CASR;CISH;IGFBP4;FBXW11;IL1R2;PRKCD;KRT8;LIG4;PRKCA;CDC25A;MSH6;ERN1;STIM2;MSH3;CLDN7;COL4A3;ADAM9;SIK2;LPA;HOXB7;NOTCH2;ABCB1;CD151;PRKDC;XPC;HMMR;PIK3R1;FOXO3;NID1;CORO1A;CCNB1;PGK1;HMOX1;HCRT;PAG1;HSPA9;HSPA8;GSTM2;XRCC6;TGFB2;JAG1;GSTM1;TGFB1;GADD45B;ST13;TIPARP;TGFB3;UBE2C;IDH1;CAV1;NFATC1;FANCC;ESR1;ESR2;NR2F6;SP4;SNAI1;LCN2;BCL…
Neoplasm Metastasis	250/3919	3.9441e-36	5.53751e-33	0	0	2.11933	172.769	ATF1;APP;RNH1;SPARC;SPINT2;RASSF2;KDR;MAGEA1;AKT1;TNFSF11;CHGB;PRKAB2;DAPK2;PRKCD;KRT8;PRKCA;HNF1B;PDZK1;ACTN4;CLDN7;MT1G;HOXB7;ABCB1;PRKDC;MAPKAP1;FPR1;XPC;PIK3R1;CD1D;CYB5R3;HMOX1;TRPM7;RSU1;HCRT;PAG1;FDFT1;JAG1;GSTM1;ST13;INSR;TREX1;EIF2AK2;NFATC1;COL1A1;CYLD;COL1A2;TG;SNAI1;ATM;HRG;HOXD9;CD200;CDKN1C;NRP1;COL18A1;PTPRR;OGG1;BRCA1;SLC7A11;SERPINA4;HNF4A;TRIM3;TIMP3;GAST;JAK2;IKBKE;CLIC1;SPTAN1…
Breast Carcinoma	289/4962	6.64899e-36	8.16829e-33	0	0	1.93497	156.73	APP;RNH1;SPARC;PLEKHB1;JMJD1C;SPINT2;RBPJ;SMC2;UXT;TIAL1;RASSF2;KDR;MAGEA1;AKT1;TNFSF11;PRKACA;IER3;CHGB;DAPK2;PRKCD;EBF1;KRT8;PRKCA;HNF1B;PDZK1;ACTN4;POR;CLDN7;HOXB7;LRPAP1;ABCB1;PRKDC;XPA;XPC;PIK3R1;CD1D;MEFV;CYB5R3;HMOX1;TRPM7;NRBF2;RSU1;PAG1;BRAP;PLK3;GSTM2;XRCC6;JAG1;GSTM1;TSLP;ST13;TIPARP;INSR;EIF2AK2;NR1D1;PRDX6;NR2F6;COL1A1;CYLD;SNAI1;MKS1;ATM;HRG;ITM2B;CD200;ATR;CDKN1C;NRP1;COL18A1;CITED…
melanoma	187/2453	2.23249e-35	2.43788e-32	0	0	2.53266	202.075	ATF1;APP;RNH1;SPARC;DCLRE1C;IRS1;MPG;DGKA;SPINT2;IL27RA;IGF1R;RASSF2;KDR;MAGEA1;AKT1;TNFSF11;NBN;IL6R;RAG1;CASR;CISH;IGFBP4;FBXW11;DAPK2;FST;PRKCD;EBF1;ALG2;LIG4;PRKCA;ACTN4;MSH6;ERN1;RNF123;STIM2;MSH3;COL4A3;ADAM9;HOXB7;ABCB1;CD151;PRKDC;XPA;XPC;ADRB2;FOXO3;NID1;STK4;SOCS2;CCNB1;AANAT;ABL1;HMOX1;TRPM7;ZNF148;PAG1;FDFT1;HSPA8;GSTM2;XRCC6;TGFB2;JAG1;GSTM1;TGFB1;ST13;TIPARP;TGFB3;SS18L1;TREX1;IDH1;…
Myocardial Infarction	110/965	1.09255e-34	1.07376e-31	0	0	3.78703	296.143	SCARB1;SPARC;CARF;IGF1R;AKT1;TNFSF11;SIRPA;IL6R;CASR;CYBA;LPA;LRPAP1;CPB2;ABCB1;CD151;COL13A1;MAPKAP1;TNFRSF11B;ADRB2;MEFV;FOXO3;HMOX1;BRAP;GSTM2;TGFB2;GSTM1;TGFB1;TIPARP;CAV1;INHBA;ESR1;ESR2;GFAP;COL1A1;PTPRC;CYP11B2;LCN2;BCL2;ATM;HRG;ATR;CDKN1C;NRP1;FLT1;OGG1;ITGB3;HMGB2;BRCA1;VLDLR;TAZ;C8A;SERPINA4;GYS1;FCGR3B;TIMP3;JAK2;MBL2;CCT2;SERPINB2;EDN2;AHSG;MMP1;YWHAZ;DCN;TGFBR2;ACTA2;F7;PSMA6;MMP13;M…
Arteriosclerosis	117/1086	1.31106e-34	1.17138e-31	0	0	3.57923	279.241	APP;SCARB1;SPARC;IRS1;MPG;IL27RA;IGF1R;KDR;AKT1;TNFSF11;IL6R;RAG1;CASR;FST;CYBA;PDZK1;RBP4;RFX5;ADAM9;LPA;CNP;TNFRSF11B;ADRB2;MEFV;IRAK1;HMOX1;ZNF148;FGF23;GSTM2;GSTM1;TGFB1;TSLP;AMBP;INSR;CAV1;LYZ;ESR1;ESR2;CYLD;LCN2;BCL2;ATM;CDKN1C;FLT1;WDR1;ITGB3;ECE1;BRCA1;VLDLR;LMNB1;FCGR3B;HNF4A;ITGAX;TIMP3;JAK2;ATP7A;MBL2;TRPC6;AHSG;MMP1;AHSA1;FOS;PROX1;MMP8;YWHAZ;DCN;F7;PSMA6;MMP13;IL1B;KIT;CAT;LTA;PLIN1;…
leukemia	160/1940	1.14795e-33	9.40172e-31	0	0	2.74001	207.822	APP;RNH1;MRE11;SPARC;DCLRE1C;MPG;DGKA;PLEKHB1;JMJD1C;RBPJ;SMC2;CNDP2;IGF1R;HERC5;TIAL1;TOM1;KDR;MAGEA1;AKT1;NBN;IL6R;IER3;CHGB;RAG1;CASR;PRKCD;EBF1;LIG4;CYBA;MSH6;ERN1;MSH3;FANCD2;UBE2V1;HOXB7;NOTCH2;ABCB1;CD151;CBFB;PRKDC;MAPKAP1;XPC;CSF2RB;HMMR;PIK3R1;CD1D;ADRB2;FOXO3;CORO1A;SOCS2;CD79B;CCNB1;CYB5R3;ABL1;HMOX1;ABL2;TRPM7;FGF23;PAG1;BRAP;HSPA9;JAG1;GSTM1;TGFB1;TSLP;IDH1;CAV1;FANCA;EIF2AK2;FANCC;…
Malignant neoplasm of prostate	216/3238	6.09447e-33	4.60742e-30	0	0	2.21621	164.394	APP;RNH1;SPARC;SPINT2;SLC4A2;RBPJ;IL27RA;UXT;KDR;AKT1;TNFSF11;PRKACA;PRKCD;KRT8;PRKCA;HNF1B;PDZK1;RBP4;CLDN7;MT1G;SIK2;LRPAP1;ABCB1;PRKDC;XPA;XPC;PIK3R1;MEFV;HMOX1;TRPM7;HCRT;PAG1;FDFT1;PLK3;GSTM2;XRCC6;JAG1;GSTM1;GADD45B;TIPARP;INSR;EIF2AK2;NFATC1;PRDX6;SNAI1;ATM;ATR;CDKN1C;NRP1;COL18A1;PTPRR;OGG1;BRCA1;HNF4A;HEY2;TIMP3;JAK2;HTATIP2;ANXA1;SERPINB2;IFNGR1;IL13;FOS;PSMA5;F7;MMP13;CCKBR;IL1B;KCNMA1…
Squamous cell carcinoma	154/1875	4.49242e-32	3.15368e-29	0	0	2.72868	196.957	APP;SCARB1;DCLRE1C;MPG;LOXL4;RBPJ;IGF1R;RASSF2;KDR;MAGEA1;AKT1;CKMT1B;PMPCB;NBN;IL6R;IER3;CISH;FST;KRT8;LIG4;ACTN4;CDC25A;POR;MSH3;FANCD2;CLDN7;COL4A3;ADAM9;S100A7;NOTCH2;ABCB1;CD151;UBA7;PRKDC;XPA;XPC;HMMR;ADRB2;FOXO3;CORO1A;SOCS2;CCNB2;CCNB1;INPP5A;G3BP1;HMOX1;HSPA8;GSTM2;TGFB2;JAG1;GSTM1;TGFB1;ST13;TIPARP;UBE2C;INSR;IDH1;CAV1;TREX2;FANCA;EIF2AK2;INHBA;ESR1;ESR2;GFAP;CYLD;SNAI1;MKS1;LCN2;BCL2;N…
Multiple Myeloma	125/1311	9.02841e-32	5.91542e-29	0	0	3.16768	226.433	APP;RNH1;MRE11;SPARC;DCLRE1C;MPG;IGF1R;TOM1;KDR;MAGEA1;AKT1;TNFSF11;NBN;IL6R;CASR;IGFBP4;DAPK2;LIG4;PDZK1;CDC25A;ERN1;MSH3;FANCD2;HOXB7;ABCB1;PRKDC;MAPKAP1;TNFRSF11B;HMMR;PIK3R1;CD1D;ADRB2;MEFV;CD79B;CCNB1;ABL1;HMOX1;FGF23;PAG1;HSPA8;XRCC6;JAG1;GSTM1;TGFB1;TSLP;AMBP;IDH1;CAV1;ESR1;COL1A1;CYLD;PTPRC;BCL2;ATM;FGFR4;CD200;ATR;COL18A1;FLT1;ITGB3;SLC40A1;FASLG;BRCA1;TRIAP1;ITGAL;FOXM1;TAZ;RPTOR;ACTR1A…
Carcinogenesis	246/4064	1.29702e-31	7.96697e-29	0	0	2.01101	143.023	ATF1;APP;RNH1;SPARC;JMJD1C;SPINT2;RBPJ;UXT;RASSF2;KDR;MAGEA1;AKT1;CKMT1B;TNFSF11;IER3;PRKCD;EBF1;KRT8;PRKCA;HNF1B;ACTN4;RBP4;CLDN7;MT1G;HOXB7;ABCB1;PRKDC;MAPKAP1;XPC;PIK3R1;MEFV;CD79B;DPH1;HMOX1;TRPM7;RSU1;PAG1;GSTM2;XRCC6;JAG1;GSTM1;GADD45B;ST13;TIPARP;INSR;EIF2AK2;NFATC1;PRDX6;CYLD;COL1A2;TG;SNAI1;ATM;ATR;CDKN1C;NRP1;COL18A1;FKBP10;CITED1;OGG1;BRCA1;SLC7A11;VLDLR;RPTOR;HNF4A;TIMP3;GAST;IKBKG;JA…
Glioblastoma	156/1936	1.41801e-31	8.19776e-29	0	0	2.67703	190.152	ATF1;APP;SPARC;IRS1;MPG;DGKA;PLEKHB1;SPINT2;RBPJ;IGF1R;KDR;MAGEA1;AKT1;SIRPA;NBN;IL13RA2;CASR;IGFBP4;PRKCD;ALG2;LIG4;PRKCA;MSH6;ERN1;STIM2;MSH3;COL4A3;UBE2V1;HOXB7;CARD14;NOTCH2;CPB2;ABCB1;CD151;CNP;PRKDC;MAPKAP1;FPR1;XPC;ABHD5;HMMR;PIK3R1;MEFV;FOXO3;CD79B;CCNB1;KIF3A;ABL1;HMOX1;TRPM7;RSU1;HSPA8;XRCC6;TGFB2;JAG1;GSTM1;TGFB1;ST13;TIPARP;TGFB3;UBE2C;INSR;IDH1;CAV1;EIF2AK2;ESR1;GFAP;MKS1;LCN2;BCL2;N…
Glioma	168/2210	3.53815e-31	1.93183e-28	0	0	2.52552	177.081	ATF1;APP;SPARC;MPG;SPINT2;RBPJ;IGF1R;RASSF2;KDR;AKT1;NBN;IL13RA2;IL6R;IER3;CASR;CISH;IGFBP4;PRKCD;LIG4;PRKCA;CDC25A;MSH6;ERN1;MSH3;FANCD2;SCN8A;COL4A3;MT1G;NOTCH2;CPB2;ABCB1;CD151;PRKDC;MAPKAP1;FPR1;TNFRSF11B;HMMR;PIK3R1;ADRB2;MEFV;FOXO3;CCNB2;CCNB1;CYP11A1;ABL1;HMOX1;ABL2;TRPM7;RSU1;PAG1;BRAP;HSPA8;XRCC6;TGFB2;JAG1;GSTM1;TGFB1;AMBP;ST13;TIPARP;UBE2C;INSR;TREX1;IDH1;CAV1;LYZ;ESR1;ESR2;GFAP;COL1A1…
Autoimmune Diseases	109/1059	2.07619e-30	1.07393e-27	0	0	3.41951	233.713	SPARC;NCF4;KDR;AKT1;TNFSF11;SIRPA;IL6R;IER3;RAG1;CASR;FST;PRKCD;STIM2;COL4A3;UBE2V1;LPA;ABCB1;PRKDC;TNFRSF11B;PIK3R1;CD1D;ADRB2;MEFV;FOXO3;HMOX1;HCRT;PAG1;SOCS5;HSPA9;TGFB2;JAG1;GSTM1;TGFB1;TIPARP;TGFB3;SS18L1;TREX1;CAV1;NFATC1;CELA1;LYZ;ESR1;NR2F6;GFAP;COL1A1;MAVS;PTPRC;TG;BCL2;IL7R;CD200;LGALS3BP;NRP1;SUMO4;FASLG;ITGAL;PSTPIP1;FCGR3B;HNF4A;ITGAX;JAK2;MBL2;CD53;TPI1;ANXA1;DDX58;MMP1;IL13;AHSA1;V…
Ovarian Carcinoma	166/2202	2.47705e-30	1.21722e-27	0	0	2.50452	170.734	MRE11;SPARC;DCLRE1C;IRS1;MPG;SPINT2;RBPJ;IGF1R;KDR;MAGEA1;AKT1;SIRPA;NBN;IL13RA2;IL6R;CHGB;CASR;FST;KRT8;ANXA11;LIG4;PRKCA;HNF1B;ACTN4;PRLR;CDC25A;MSH6;MSH3;FANCD2;CLDN7;RAB35;MASP2;SIK2;LPA;HOXB7;S100A7;NOTCH2;LRPAP1;ABCB1;CBFB;XPA;XPC;PIK3R1;MEFV;FOXO3;CORO1A;FBLN5;SOCS2;CCNB1;DPH1;ABL1;PGK1;HMOX1;PAG1;BRAP;PLK3;GSTM2;JAG1;GSTM1;TGFB1;AMBP;TIPARP;TGFB3;UBE2C;INSR;CAV1;FANCA;NFATC1;NR1D1;INHBA;E…
Rheumatoid Arthritis	148/1832	6.2448e-30	2.92257e-27	0	0	2.68392	180.482	APP;MRE11;DCLRE1C;MPG;NCF4;IL5RA;RBPJ;IL27RA;IGF1R;RPS6KA4;KDR;AKT1;TNFSF11;IL6R;RAG1;TLE3;CISH;IGFBP4;LIG4;MSH6;MSH3;MASP2;LPA;LRPAP1;ABCB1;UBA7;ITPR2;ITPR3;TNFRSF11B;CD1D;ADRB2;MEFV;FOXO3;SOCS2;C5;CCNB1;IRAK1;G3BP1;HMOX1;HSPA8;GSTM2;TGFB2;JAG1;GSTM1;TGFB1;TSLP;GADD45B;TIPARP;TGFB3;TREX1;NFATC1;INHBA;LYZ;PRDX6;ESR1;ESR2;GFAP;CYLD;PTPRC;PROC;LCN2;BCL2;ATM;IL7R;HOXD9;MAP3K11;LGALS3BP;NRP1;COL18A1;…
Alzheimer's Disease	155/1981	6.56315e-30	2.93194e-27	0	0	2.59945	174.673	CHRM2;APP;MRE11;IRS1;LOXL1;IL27RA;IGF1R;AKT1;PRKACA;IL6R;CHGB;CASR;CISH;COG5;DAPK2;APLP2;MAPK8IP1;RBP4;PRKAR1B;STIM2;FANCD2;UQCRC1;ADAM9;SUCLG2;LPA;LRPAP1;BRSK1;ABCB1;CNP;CHRNA7;ITPR2;ITPR3;ADRB2;MEFV;FOXO3;SOCS2;C5;ABL1;HMOX1;HCRT;SOCS7;PAG1;HSPA9;HSPA8;TGFB2;GSTM1;TGFB1;TIPARP;TGFB3;INSR;CAV1;EIF2AK2;LYZ;PRDX6;ESR1;ESR2;GFAP;CLK2;PTPRC;CYP11B2;SP4;LCN2;BCL2;ATM;ITM2B;CD200;COL18A1;OGG1;ITGB3;PZ…
Colorectal Cancer	211/3297	1.87251e-29	8.00131e-27	0	0	2.12617	140.641	ATF1;APP;SPARC;RASSF2;KDR;AKT1;IER3;MECR;KRT8;HNF1B;ACTN4;CLDN7;RFX5;MT1G;SIK2;HOXB7;ABCB1;PRKDC;XPA;FPR1;XPC;ZNHIT1;DPH1;HMOX1;TRPM7;PAG1;BRAP;GSTM2;XRCC6;JAG1;GSTM1;GADD45B;ST13;TIPARP;INSR;NFATC1;PRDX6;NR2F6;SNAI1;ATM;HRG;HOXD9;ATR;CDKN1C;NRP1;COL18A1;FKBP10;OGG1;GRIK3;BRCA1;VLDLR;AKAP10;HNF4A;TIMP3;GAST;JAK2;IKBKE;SPTAN1;HTATIP2;APC2;CD53;TPI1;ANXA1;SERPINB2;AHSG;IFNGR1;IL13;FOS;PROX1;SIRT2;N…
Obesity	151/1960	2.45521e-28	1.00541e-25	0	0	2.5595	162.718	CHRM2;APP;SCARB1;SPARC;IRS1;IGF1R;AKT1;IL6R;RAG1;TLE3;CASR;CISH;DAPK2;PRKCD;HNF1B;CYBA;ERN1;SLC9A3;RBP4;SUCLG2;SIK2;LPA;CPB2;ABCB1;INSIG1;FPR1;ITPR2;TNFRSF11B;ABHD5;PIK3R1;CD1D;ADRB2;FOXO3;ABL1;HMOX1;HCRT;SOCS7;FDFT1;GSTM1;TGFB1;TSLP;ST13;TGFB3;INSR;CAV1;EIF2AK2;BFAR;ESR1;ESR2;COL1A1;SNAI1;MKS1;LCN2;BCL2;ATM;FGFR4;IL7R;ORM1;FLT1;OGG1;PLEK;HMGB2;SUMO4;BRCA1;VLDLR;FOXM1;SERPINA4;RPTOR;GYS1;FCGR3B;H…
Coronary Arteriosclerosis	88/759	3.54468e-28	1.39349e-25	0	0	3.85189	243.466	SCARB1;FLT1;IRS1;ITGB3;SUMO4;ECE1;FCGR3B;KDR;AKT1;JAK2;IL6R;MBL2;CASR;ANXA1;SERPINB2;AHSG;MMP1;IFRD1;CYBA;FOS;MMP8;YWHAZ;TGFBR2;ACTA2;F7;PSMA6;RBP4;MMP13;MRAS;IL1B;LTA;PPARA;LPA;CD44;HLA-DQB1;CPB2;ABCB1;LRP1;INSIG1;NR1I2;PON1;UCP1;TNFRSF11B;ADRB2;HMGCR;FOXO3;THBS1;INS;SELENBP1;IL1RL1;WRN;IRAK1;ALOX5;POLD1;HMOX1;LDLR;FGF23;MAPK3;BRAP;HSPA8;GSTM2;GSTM1;TGFB1;ANGPT1;GCH1;TIPARP;INSR;CAV1;STAT3;NR1H4…
Chronic Lymphocytic Leukemia	108/1119	9.78529e-28	3.69884e-25	0	0	3.20647	199.415	RNH1;MPG;IGF1R;IGHG1;KDR;MAGEA1;AKT1;TNFSF11;IL6R;CASR;EBF1;COG1;LIG4;PRKCA;ERN1;LPA;HOXB7;NOTCH2;ABCB1;ITPR3;HMMR;PIK3R1;CD1D;ADRB2;FOXO3;CD79B;IRAK1;ABL1;GSTM2;XRCC6;JAG1;GSTM1;TGFB1;TSLP;INSR;CAV1;EIF2AK2;NFATC1;BFAR;FANCB;ESR1;CYLD;PTPRC;BCL2;ATM;FGFR4;MAP3K11;CD200;ATR;NRP1;COL18A1;FLT1;FASLG;BRCA1;ITGAL;FOXM1;FCGR3B;HNF4A;ITGAX;GAST;MYBL2;JAK2;GUSB;MBL2;CD53;APAF1;IFNGR1;AHSA1;FOS;SIRT2;VAV…
Degenerative polyarthritis	100/975	1.01894e-27	3.70895e-25	0	0	3.40745	211.776	APP;KDR;AKT1;TNFSF11;IL6R;CISH;COG5;PRKCD;LIG4;CYBA;MSH6;ERN1;MSH3;SCN8A;LRPAP1;CPB2;COL13A1;MAPKAP1;TNFRSF11B;PIK3R1;MEFV;FOXO3;CCNB1;G3BP1;HMOX1;FGF23;TGFB2;JAG1;TGFB1;TSLP;GADD45B;TREX1;CAV1;NR1D1;INHBA;ESR1;ESR2;COL1A1;COL1A2;COL5A1;LCN2;BCL2;FGFR4;HOXD9;MAP3K11;FLT1;COL14A1;ITGB3;HMGB2;SLC40A1;FASLG;SERPINA4;LMNB1;RPTOR;TRIM2;HNF4A;TIMP3;IKBKE;CLIC1;POU1F1;TPI1;DDX58;MMP1;IL13;AHSA1;FOS;MMP8…
Adenocarcinoma	138/1711	1.09769e-27	3.85291e-25	0	0	2.67955	166.338	SPARC;SPINT2;IL27RA;IGF1R;KDR;MAGEA1;AKT1;TNFSF11;CASR;IGFBP4;KRT8;LIG4;ACTN4;PRLR;CDC25A;MSH6;POR;MSH3;CLDN7;ADAM9;HOXB7;NOTCH2;CPB2;ABCB1;CBFB;XPA;XPC;ADRB2;FOXO3;CCNB2;NLRP4;ABL1;HMOX1;TRPM7;FDFT1;HSPA9;HSPA8;XRCC6;TGFB2;JAG1;GSTM1;TGFB1;ST13;TGFB3;UBE2C;INSR;IDH1;CAV1;FANCC;INHBA;LYZ;ESR1;ESR2;CYLD;MAVS;PTPRC;TG;CYP11B2;LCN2;BCL2;NF1;ATM;FGFR4;FGFR2;CDKN1C;NRP1;COL18A1;ORM1;FLT1;COL14A1;OGG1;…
Coronary Artery Disease	100/980	1.53144e-27	5.19e-25	0	0	3.39006	209.314	SCARB1;SPARC;IRS1;CARF;KDR;AKT1;IL6R;CASR;CYBA;RBP4;LPA;CPB2;ABCB1;INSIG1;TNFRSF11B;ADRB2;FOXO3;C5;IRAK1;G3BP1;HMOX1;ABL2;FGF23;BRAP;HSPA8;GSTM2;TGFB2;GSTM1;TGFB1;TGFB3;INSR;CAV1;ESR1;ESR2;CYP11B2;LCN2;BCL2;ATM;ATR;FBN1;LGALS3BP;COL18A1;FLT1;COL14A1;ITGB3;SUMO4;ECE1;FCGR3B;HGFAC;MBL2;ANXA1;SERPINB2;AHSG;MMP1;FOS;MMP8;YWHAZ;TGFBR2;ACTA2;F7;MMP13;MRAS;IL1B;TNNT2;KCNMA1;CAT;LTA;PPARA;CD44;HLA-DQB1;L…
Malignant neoplasm of ovary	152/2025	2.54496e-27	8.33727e-25	0	0	2.49375	152.706	MRE11;SPARC;IRS1;MPG;SPINT2;RBPJ;IGF1R;KDR;MAGEA1;AKT1;NBN;IL13RA2;IL6R;CHGB;CASR;CISH;FST;ANXA11;LIG4;PRKCA;HNF1B;ACTN4;PRLR;CDC25A;MSH6;MSH3;FANCD2;CLDN7;RAB35;MASP2;SIK2;LPA;S100A7;NOTCH2;LRPAP1;ABCB1;CBFB;XPA;XPC;PIK3R1;MEFV;FOXO3;CORO1A;FBLN5;SOCS2;CCNB1;DPH1;ABL1;PGK1;HMOX1;PAG1;GSTM2;JAG1;GSTM1;TGFB1;AMBP;TIPARP;TGFB3;INSR;CAV1;FANCA;NFATC1;NR1D1;INHBA;ESR1;ESR2;MAVS;PTPRC;COL5A1;SNAI1;LCN…
Diabetic Nephropathy	74/560	2.74904e-27	8.71534e-25	0	0	4.39013	268.494	FLT1;SPARC;ITGB3;SUMO4;FASLG;ECE1;CNDP2;HNF4A;KDR;AKT1;TIMP3;JAK2;IL6R;MBL2;SERPINB2;TRPC6;DAPK2;PRKCA;HNF1B;CYBA;ACTN4;MMP8;DCN;TGFBR2;RBP4;IL1B;CAT;LTA;PPARA;LPA;CD44;PFKFB2;PON1;UCP1;TNFRSF11B;PIK3R1;THBS1;INS;SELENBP1;MAPK8;ATP5F1B;MAPK1;MAPK3;SLC12A3;CD74;TGFB2;JAG1;GSTM1;TGFB1;ANGPT1;STAT1;TGFB3;INSR;CAV1;STAT3;NR1H4;MOK;NR1H3;LYZ;MAPK14;ESR1;GCK;VEGFA;SOD1;FABP1;COL1A2;PROC;CYP11B2;SNAI1;B…
Colonic Neoplasms	87/777	9.10678e-27	2.79692e-24	0	0	3.7199	223.048	LGALS3BP;APP;MRE11;FLT1;SPARC;IRS1;MPG;OGG1;ATP2A2;FASLG;SERPINA4;IGF1R;DUSP10;CA4;FDXR;KDR;AKT1;GAST;JAK2;ATP7A;CLIC1;CASR;POU1F1;CISH;PRKCD;HNF1B;YWHAZ;DCN;TGFBR2;MSH6;ACTA2;MMP13;CCKBR;MSH3;IL1B;CLDN7;RHOJ;KIT;CAT;MT1G;ITGA5;LCP1;LPA;CD44;ABCB1;CHRNA7;NR1I2;CCNB1;MAPK8;ALOX5;POLD1;PGK1;HMOX1;MAPK1;CSK;BAK1;ZNF148;MAPK3;HSPA8;GSTM1;TGFB1;GCH1;TIPARP;STAT1;UBE2C;CAV1;STAT3;NR1H4;MOK;MAPK14;ESR1;…
Colorectal Carcinoma	190/2930	9.75799e-27	2.90611e-24	0	0	2.15437	129.029	ATF1;APP;MRE11;SPARC;DCLRE1C;IRS1;MPG;NCF4;SPINT2;IGF1R;AKR7A2;RASSF2;KDR;AKT1;NBN;IL6R;IER3;CASR;MECR;CISH;IGFBP4;LIG4;ACTN4;CDC25A;MSH6;STIM2;MSH3;FANCD2;CLDN7;MT1G;SIK2;LPA;HOXB7;NOTCH2;ABCB1;CBFB;PRKDC;XPA;FPR1;XPC;TNFRSF11B;HMMR;ADRB2;FOXO3;CORO1A;SOCS2;CCNB1;AANAT;DPH1;NLRP4;ABL1;HMOX1;TRPM7;PAG1;BRAP;HSPA9;GSTM2;XRCC6;JAG1;GSTM1;TGFB1;GADD45B;ST13;TIPARP;UBE2C;INSR;IDH1;CAV1;FANCA;PRDX6;ES…
Diabetes Mellitus	126/1506	1.3259e-26	3.83264e-24	0	0	2.77958	165.622	APP;SCARB1;SPARC;IRS1;IGF1R;KDR;AKT1;TNFSF11;PRKACA;IL6R;CASR;CISH;FST;PRKCD;LIG4;PRKCA;HNF1B;CYBA;MAPK8IP1;ERN1;SLC9A3;RBP4;POR;MSH3;LPA;NOTCH2;ITPR3;TNFRSF11B;PIK3R1;CD1D;ADRB2;IRAK1;HMOX1;TRPM7;HCRT;JAG1;GSTM1;TGFB1;AMBP;TIPARP;TGFB3;INSR;CAV1;FANCC;LYZ;ESR1;GFAP;COL1A1;CYP11B2;LCN2;BCL2;ATM;FGFR4;CDKN1C;OGG1;HNF4G;SUMO4;ATP2A2;BRCA1;FOXM1;HNF4A;ITGAX;TIMP3;GAST;ITGB7;KIF1A;GUSB;MBL2;SERPINB2;…
Hypertensive disease	116/1309	1.47628e-26	4.14539e-24	0	0	2.9441	175.108	APP;SPARC;IRS1;IGF1R;KDR;AKT1;TNFSF11;PRKACA;IER3;CHGB;RAG1;CASR;PRKCD;PRKCA;CYBA;ACTN4;CACNB2;SLC9A3;COL4A3;LPA;NOTCH2;CPB2;ABCB1;FPR1;TNFRSF11B;PIK3R1;ADRB2;IRAK1;CYP11A1;HMOX1;TRPM7;GSTM2;XRCC6;TGFB2;GSTM1;TGFB1;TSLP;TIPARP;TGFB3;INSR;CAV1;LYZ;ESR1;ESR2;PHOX2A;COL1A1;PROC;CYP11B2;SNAI1;MKS1;LCN2;BCL2;NF1;ATM;FGFR4;ITM2B;FGFR2;FBN1;COL18A1;FLT1;OGG1;ATP2A2;ECE1;BRCA1;RPTOR;GYS1;HNF4A;JAK2;ATP7A…
Stomach Carcinoma	166/2377	1.74071e-26	4.75214e-24	0	0	2.32013	137.614	RNH1;MRE11;SPARC;DCLRE1C;IRS1;JMJD1C;LOXL4;SPINT2;SLC4A2;RBPJ;CNDP2;IGF1R;RASSF2;KDR;MAGEA1;AKT1;NBN;IER3;CISH;IGFBP4;FBXW11;PRKCD;KRT8;PRKCA;ACTN4;PGD;CDC25A;MSH6;RBP4;MSH3;CLDN7;ADAM9;LPA;NOTCH2;LRPAP1;ABCB1;CD151;CBFB;PRKDC;INSIG1;XPA;FPR1;XPC;TNFRSF11B;HMMR;ADRB2;FOXO3;SOCS2;CCNB1;IRAK1;PGK1;HMOX1;TRPM7;HSPA9;PLK3;GSTM2;XRCC6;TGFB2;JAG1;GSTM1;TGFB1;TIPARP;INSR;IDH1;CAV1;INHBA;ESR1;ESR2;CLK2;C…
Neuroblastoma	135/1697	1.84481e-26	4.90021e-24	0	0	2.64293	156.606	APP;SPARC;IRS1;RBPJ;SMC2;IGF1R;KDR;MAGEA1;AKT1;IL6R;CHGB;RAG1;CASR;IGFBP4;FBXW11;DAPK2;FST;APLP2;EBF1;PRKCA;ACTN4;MSH6;MSH3;NOTCH2;ABCB1;PRKDC;MAPKAP1;XPA;ITPR2;ITPR3;PIK3R1;CD1D;ADRB2;FOXO3;CCNB1;IRAK1;PGK1;HMOX1;TRPM7;NDUFV2;HSPA9;HSPA8;XRCC6;TGFB2;JAG1;GSTM1;TGFB1;TIPARP;UBE2C;CAV1;EIF2AK2;ESR1;GFAP;PHOX2A;CYLD;PTPRC;BCL2;NF1;ATM;FGFR4;IL7R;HOXD9;ITM2B;FGFR2;ATR;CDKN1C;LGALS3BP;NRP1;COL18A1;FL…
Leukemia, Myelocytic, Acute	135/1702	2.45553e-26	6.35077e-24	0	0	2.63516	155.393	ATF1;APP;SPARC;DCLRE1C;MPG;IL27RA;CNDP2;IGF1R;KDR;AKT1;SIRPA;NBN;IL6R;RAG1;CASR;DAPK2;PRKCD;LIG4;PRKCA;CYBA;CDC25A;MSH6;ERN1;MSH3;FANCD2;MT1G;HOXB7;NOTCH2;ABCB1;CBFB;XPC;TNFRSF11B;HMMR;PIK3R1;CD1D;MEFV;FOXO3;SOCS2;CCNB1;ABL1;HMOX1;ABL2;PAG1;HSPA9;JAG1;GSTM1;TGFB1;INSR;IDH1;CAV1;FANCA;EIF2AK2;NFATC1;FANCC;FANCB;LYZ;ESR1;NR2F6;PTPRC;LCN2;BCL2;NF1;ATM;FGFR4;IL7R;CD200;ATR;CDKN1C;NRP1;COL18A1;FLT1;OG…
Lymphoma	115/1306	4.41802e-26	1.11334e-23	0	0	2.92542	170.79	MRE11;DCLRE1C;MPG;SMC2;KDR;AKT1;TNFSF11;NBN;RAG1;CASR;CISH;PRKCD;EBF1;LIG4;PRLR;CDC25A;MSH6;MSH3;COL4A3;CARD11;NOTCH2;ABCB1;CD151;PRKDC;XPA;HMMR;CD1D;MEFV;FOXO3;CORO1A;CD79B;IRAK1;ABL1;PGK1;HMOX1;PAG1;PLK3;XRCC6;JAG1;GSTM1;TGFB1;UBE2C;IDH1;EIF2AK2;NFATC1;ESR1;ESR2;PTPRC;BCL2;NF1;ATM;FGFR4;ITM2B;ATR;NRP1;COL18A1;FLT1;OGG1;HMGB2;CLTA;FASLG;BRCA1;ITGAL;FCGR3B;ITGB7;JAK2;GUSB;ANXA1;SERPINB2;APAF1;MMP…
Renal Cell Carcinoma	117/1347	4.95348e-26	1.21707e-23	0	0	2.8857	168.142	SCARB1;SPARC;SPINT2;IGF1R;KDR;AKT1;TNFSF11;NBN;IL13RA2;IL6R;CASR;CISH;IGFBP4;KRT8;PRKCA;HNF1B;PDZK1;MSH6;MSH3;CLDN7;COL4A3;ADAM9;MT1G;CARD11;LRPAP1;ABCB1;MAPKAP1;ITPR2;TNFRSF11B;HMMR;PIK3R1;CD1D;CCNB1;PGK1;HMOX1;PAG1;HSPA9;GSTM2;XRCC6;TGFB2;GSTM1;TGFB1;AMBP;TIPARP;INSR;CAV1;INHBA;ESR1;ESR2;SNAI1;LCN2;BCL2;ATM;FGFR4;FGFR2;NRP1;COL18A1;FLT1;COL14A1;OGG1;FASLG;ECE1;BRCA1;FOXM1;FCGR3B;HNF4A;CA4;TIMP3…
Central neuroblastoma	132/1654	5.7296e-26	1.37343e-23	0	0	2.65138	154.102	APP;SPARC;IRS1;SMC2;IGF1R;KDR;MAGEA1;AKT1;IL6R;CHGB;CASR;IGFBP4;FBXW11;DAPK2;FST;APLP2;EBF1;PRKCA;ACTN4;MSH6;MSH3;NOTCH2;ABCB1;PRKDC;MAPKAP1;XPA;ITPR2;ITPR3;PIK3R1;CD1D;ADRB2;FOXO3;CCNB1;IRAK1;HMOX1;TRPM7;NDUFV2;HSPA9;HSPA8;XRCC6;TGFB2;JAG1;GSTM1;TGFB1;TIPARP;UBE2C;CAV1;EIF2AK2;ESR1;GFAP;PHOX2A;CYLD;PTPRC;BCL2;NF1;ATM;FGFR4;IL7R;HOXD9;ITM2B;FGFR2;ATR;CDKN1C;LGALS3BP;NRP1;COL18A1;FLT1;MCM7;FASLG;E…
Amyloidosis	89/832	6.02824e-26	1.41061e-23	0	0	3.55386	206.375	APP;FLT1;IRS1;SUMO4;ECE1;BRCA1;IGF1R;LMNB1;RPS4X;ITGAX;MBL2;CASR;TPI1;TRPC6;MYOC;CISH;APAF1;MMP1;DAPK2;APLP2;IL13;PRKCA;OSMR;YWHAZ;DCN;RBP4;POR;MMP13;STIM2;FANCD2;DNAJC5;IL1B;CLDN7;CAT;ADAM9;PPARA;LPA;CD44;ABCB1;LRP1;POLDIP2;PRKDC;NR1I2;TYRP1;PON1;FPR1;ITPR3;MEFV;INS;PGRMC1;MAPK8;RELN;ALOX5;GPC1;POLD1;NTF3;HMOX1;SNCG;MAPK1;DMD;HCRT;LDLR;SOCS7;MAPK3;CD74;GSN;TGFB1;INSR;CAV1;STAT3;MOK;NR1H3;LYZ;MAP…
Endometriosis	84/748	6.20474e-26	1.41814e-23	0	0	3.73088	216.547	NRP1;COL18A1;FLT1;DCLRE1C;ITGB3;SLC40A1;LOXL4;FASLG;BRCA1;RBPJ;IGF1R;HERC5;RASSF2;KDR;AKT1;ANXA1;AHSG;IFNGR1;MMP1;DAPK2;FST;IL1R2;IL13;AHSA1;HNF1B;FOS;ACTN4;ARID1A;PRLR;YWHAZ;VAV1;DCN;MSH6;ACTA2;MMP13;SLC7A8;IL1B;RHOJ;CAT;LTA;SUCLG2;ITGA5;PPARA;LPA;CD44;HLA-DQB1;POLDIP2;NR1I2;PON1;TNFRSF11B;THBS1;C5;CCNB1;MAPK8;CYP11A1;POLD1;NTF3;SNCG;MAPK1;MAPK3;CYB5A;GSTM2;TGFB2;GSTM1;TGFB1;TSLP;ANGPT1;IL37;NTR…
Prostatic Neoplasms	127/1553	6.63951e-26	1.48303e-23	0	0	2.71685	157.507	MRE11;SPARC;IRS1;ZFAND5;SLC4A2;IGF1R;UXT;RASSF2;KDR;MAGEA1;AKT1;TNFSF11;NBN;PRKACA;IL13RA2;IL6R;RAG1;TMOD1;TLE3;CASR;IGFBP4;FST;PRKCD;KRT8;PRKCA;HNF1B;PDZK1;CDC25A;MAPK8IP1;MSH3;CLDN7;ADAM9;ABCB1;PRKDC;INSIG1;TNFRSF11B;HMMR;PIK3R1;ADRB2;FOXO3;FBLN5;CNN3;SOCS2;CCNB1;CYP11A1;HMOX1;FDFT1;TGFB2;JAG1;GSTM1;TGFB1;AMBP;GADD45B;TIPARP;INSR;IDH1;CAV1;TREX2;EIF2AK2;ESR1;ESR2;CYLD;MAVS;PTPRC;COL5A1;CYP11B2;…
Adenoma	98/999	1.16599e-25	2.54652e-23	0	0	3.25907	187.107	SCARB1;MRE11;IRS1;MPG;IGF1R;RASSF2;AKT1;PRKACA;CASR;FST;LIG4;PRKCA;HNF1B;PRLR;CDC25A;SLC9A2;MSH6;SLC9A3;POR;MSH3;CLDN7;ABCB1;XPC;CCNB2;CYP11A1;HMOX1;TRPM7;HCRT;XRCC6;JAG1;GSTM1;TGFB1;TIPARP;UBE2C;INSR;CAV1;LYZ;ESR1;COL1A2;TG;CYP11B2;LCN2;BCL2;NF1;ATM;FGFR4;CDKN1C;NRP1;COL18A1;CITED1;OGG1;FASLG;BRCA1;FOXM1;HEY2;TIMP3;GAST;APC2;POU1F1;APAF1;MMP1;FOS;PROX1;YWHAZ;TGFBR2;CCKBR;IL1B;KIT;LTA;BIRC7;CD44;…
Malignant neoplasm of stomach	165/2397	1.31463e-25	2.80873e-23	0	0	2.28691	131.02	RNH1;MRE11;SPARC;DCLRE1C;IRS1;JMJD1C;LOXL4;SPINT2;SLC4A2;RBPJ;CNDP2;IGF1R;RASSF2;KDR;AKT1;NBN;IL6R;IER3;CISH;FST;KRT8;PRKCA;ACTN4;PGD;CDC25A;MSH6;RBP4;MSH3;CLDN7;ADAM9;LPA;NOTCH2;LRPAP1;ABCB1;CD151;CBFB;PRKDC;INSIG1;XPA;FPR1;XPC;TNFRSF11B;HMMR;ADRB2;FOXO3;NID1;SOCS2;CCNB1;IRAK1;PGK1;HMOX1;TRPM7;HSPA9;PLK3;HSPA8;GSTM2;XRCC6;TGFB2;JAG1;GSTM1;TGFB1;TIPARP;INSR;CAV1;INHBA;ESR1;ESR2;CLK2;COL1A1;CYLD;C…
Lung Neoplasms	107/1176	2.30808e-25	4.82634e-23	0	0	3.0228	171.478	SPARC;SMC2;RASSF2;MAGEA1;AKT1;NBN;IL1R2;PRKCD;KRT8;CDC25A;MSH6;POR;ADAM9;NOTCH2;CPB2;ABCB1;UBA7;PRKDC;CHRNA7;XPA;XPC;TNFRSF11B;ADRB2;FOXO3;FBLN5;CCNB2;ABL1;HMOX1;PAG1;PLK3;HSPA8;JAG1;GSTM1;TGFB1;TGFB3;UBE2C;CAV1;EIF2AK2;NFATC1;PRDX6;ESR1;ESR2;BCL2;ATM;FGFR4;FGFR2;CDKN1C;LGALS3BP;NRP1;COL18A1;FLT1;OGG1;ITGB3;FASLG;FOXM1;EXO1;HNF4A;TIMP3;GAST;IKBKG;JAK2;HTATIP2;ANXA1;MMP1;IL13;FOS;MMP8;YWHAZ;VAV1;T…
Liver neoplasms	114/1320	3.95028e-25	8.08821e-23	0	0	2.86922	161.224	APP;SCARB1;SPARC;IRS1;MPG;SPINT2;IGF1R;KDR;MAGEA1;AKT1;IL6R;CASR;FST;APLP2;KRT8;PRKCA;PDZK1;PRLR;CDC25A;RBP4;CLDN7;LPA;CPB2;ABCB1;CNP;INSIG1;XPA;XPC;TNFRSF11B;CD1D;FOXO3;STK4;ABL1;PGK1;HMOX1;TRPM7;HSPA9;GSTM1;TGFB1;ST13;INSR;CAV1;EIF2AK2;LYZ;ESR1;ESR2;PROC;LCN2;BCL2;ATM;HRG;FGFR4;FGFR2;CDKN1C;NRP1;COL18A1;FLT1;MCM7;CITED1;OGG1;HNF4G;SLC40A1;FASLG;FOXM1;ACTR1A;HNF4A;TIMP3;GUSB;HGFAC;MBL2;AHSG;DDX5…
Pancreatic carcinoma	140/1868	6.24262e-25	1.25209e-22	0	0	2.48992	138.771	APP;SPARC;IRS1;SPINT2;RBPJ;SMC2;CNDP2;IGF1R;IGHG1;RASSF2;KDR;AKT1;IL13RA2;IER3;CASR;FBXW11;DAPK2;APLP2;PRKCD;KRT8;LIG4;PRKCA;HNF1B;ACTN4;CDC25A;ERN1;MSH3;FANCD2;CLDN7;ADAM9;HOXB7;S100A7;NOTCH2;ABCB1;PRKDC;XPA;TNFRSF11B;HMMR;ADRB2;FOXO3;STK4;IRAK1;G3BP1;HMOX1;PLXNA1;TRPM7;XRCC6;TGFB2;JAG1;GSTM1;TGFB1;TIPARP;INSR;IDH1;CAV1;EIF2AK2;NFATC1;FANCC;ESR1;PTPRC;SNAI1;LCN2;BCL2;ATM;FGFR4;FGFR2;ATR;CDKN1C;N…
Bladder Neoplasm	108/1216	9.45416e-25	1.85831e-22	0	0	2.95069	163.227	RNH1;MRE11;SPARC;IL5RA;LOXL4;LOXL1;IGF1R;KDR;AKT1;NBN;IL6R;CISH;DAPK2;FST;PRKCA;PDIA6;MSH6;POR;MSH3;ADAM9;LPA;S100A7;NOTCH2;ABCB1;PRKDC;ITPR2;XPC;ITPR3;PIK3R1;FOXO3;FBLN5;CCNB2;CCNB1;IRAK1;HMOX1;TRPM7;SOCS7;GSTM2;XRCC6;TGFB2;JAG1;GSTM1;TGFB1;CAV1;FANCA;NFATC1;FANCC;ESR1;ESR2;COL1A2;SP4;SNAI1;LCN2;BCL2;ATM;FGFR4;CD200;FGFR2;ATR;CDKN1C;NRP1;COL18A1;MCM7;OGG1;FASLG;BRCA1;SLC7A11;ITGAL;FOXM1;TAZ;HNF4…
Prostate carcinoma	194/3144	1.13777e-24	2.19256e-22	0	0	2.04999	113.022	APP;RNH1;SPARC;SPINT2;RBPJ;IL27RA;UXT;KDR;AKT1;TNFSF11;PRKACA;PRKCD;KRT8;PRKCA;HNF1B;RBP4;SUCLG2;MT1G;SIK2;LRPAP1;ABCB1;PRKDC;XPA;XPC;PIK3R1;HMOX1;TRPM7;HCRT;PAG1;FDFT1;PLK3;GSTM2;XRCC6;JAG1;GSTM1;GADD45B;TIPARP;INSR;NFATC1;PRDX6;SNAI1;ATM;CDKN1C;NRP1;COL18A1;PTPRR;OGG1;BRCA1;HNF4A;HEY2;TIMP3;JAK2;HTATIP2;CD53;ANXA1;SERPINB2;IL13;FOS;PSMA5;MMP13;CCKBR;IL1B;KCNMA1;KIT;RGN;PPARA;CD44;NR1I2;PRUNE2;N…
Stomach Neoplasms	87/834	1.33476e-24	2.5227e-22	0	0	3.46567	190.519	LGALS3BP;COL18A1;MRE11;FLT1;SPARC;OGG1;FASLG;SLC4A2;BRCA1;RBPJ;FOXM1;CNDP2;IGF1R;RASSF2;ZIC1;KDR;MAGEA1;AKT1;TIMP3;TNFSF11;NELFB;GAST;IL6R;MBL2;HTATIP2;ANXA1;SERPINB2;TRPC6;APAF1;MMP1;DAPK2;FST;KRT8;PRKCA;FOS;ARID1A;TGFBR2;MSH6;RBP4;CCKBR;IL1B;CLDN7;KIT;LTA;ITGA5;CD44;HLA-DQB1;ABCB1;CBFB;PRKDC;INSIG1;ITPR3;ADRB2;THBS1;SELENBP1;NT5E;MAPK8;RELN;IRAK1;ALOX5;PGK1;HMOX1;MAPK1;TRPM7;BAK1;MAPK3;HSPA8;XR…
Malignant neoplasm of lung	165/2448	1.34659e-24	2.49704e-22	0	0	2.23927	123.08	APP;RNH1;SPARC;IRS1;MPG;SMC2;IGF1R;HERC5;RASSF2;KDR;AKT1;TNFSF11;NBN;IL13RA2;IL6R;CASR;IGFBP4;FST;IL1R2;IFRD1;KRT8;LIG4;PRKCA;ACTN4;MSH6;POR;MSH3;CLDN7;ADAM9;MT1G;NOTCH2;LRPAP1;CPB2;ABCB1;CD151;UBA7;CHRNA7;XPA;XPC;PIK3R1;ADRB2;FOXO3;FBLN5;SOCS2;CCNB2;CCNB1;ABL1;HMOX1;ZNF148;PAG1;FDFT1;HSPA9;PLK3;HSPA8;GSTM2;XRCC6;JAG1;GSTM1;TGFB1;GADD45B;ST13;UBE2C;INSR;CAV1;EIF2AK2;NFATC1;PRDX6;ESR1;ESR2;SNAI1;M…
Tumor Progression	149/2089	1.91267e-24	3.48106e-22	0	0	2.36963	129.414	MRE11;SPARC;IRS1;DGKA;LOXL4;IGF1R;KDR;AKT1;TNFSF11;IL6R;CASR;CISH;IGFBP4;FST;KRT8;CDC25A;MSH6;ERN1;MSH3;CLDN7;LPA;HOXB7;S100A7;NOTCH2;ABCB1;CD151;PRKDC;XPC;TNFRSF11B;HMMR;FOXO3;SOCS2;G3BP1;ABL1;PGK1;HMOX1;TRPM7;PAG1;PLK3;XRCC6;TGFB2;JAG1;TGFB1;TSLP;AMBP;TGFB3;UBE2C;INSR;IDH1;CAV1;NFATC1;FANCC;INHBA;PRDX6;ESR1;ESR2;GFAP;CYLD;SNAI1;LCN2;BCL2;NF1;ATM;FGFR4;CD200;FGFR2;ATR;CDKN1C;LGALS3BP;NRP1;COL18A…
Diabetes	110/1267	2.07585e-24	3.70935e-22	0	0	2.88436	157.289	APP;SCARB1;SPARC;IRS1;IGF1R;KDR;AKT1;TNFSF11;IL6R;CASR;CISH;FST;PRKCD;LIG4;PRKCA;HNF1B;CYBA;MAPK8IP1;ERN1;SLC9A3;RBP4;POR;MSH3;LPA;NOTCH2;ITPR3;TNFRSF11B;PIK3R1;CD1D;ADRB2;IRAK1;HMOX1;TRPM7;HCRT;JAG1;GSTM1;TGFB1;TIPARP;INSR;CAV1;FANCC;LYZ;ESR1;GFAP;COL1A1;CYP11B2;LCN2;ATM;FGFR4;CDKN1C;OGG1;HNF4G;SUMO4;ATP2A2;BRCA1;FOXM1;HNF4A;ITGAX;TIMP3;GAST;ITGB7;MBL2;SERPINB2;TRPC6;AHSG;MMP1;TFE3;IL13;PROX1;MM…
Epithelial ovarian cancer	113/1328	2.30816e-24	4.05082e-22	0	0	2.82692	153.857	MRE11;SPARC;DCLRE1C;MPG;IGF1R;KDR;MAGEA1;AKT1;SIRPA;IL6R;CHGB;CISH;FST;KRT8;HNF1B;ACTN4;PRLR;CDC25A;MSH6;MSH3;CLDN7;LPA;CARD11;S100A7;ABCB1;XPA;TNFRSF11B;FOXO3;FBLN5;CCNB1;DPH1;ABL1;GSTM2;TGFB2;JAG1;GSTM1;TGFB1;AMBP;TIPARP;UBE2C;INSR;CAV1;FANCA;NFATC1;ESR1;ESR2;PTPRC;SNAI1;MKS1;BCL2;NF1;ATM;FGFR4;MAP3K11;FGFR2;CDKN1C;NRP1;COL18A1;FKBP10;FLT1;OGG1;FASLG;ECE1;BRCA1;FOXM1;TAZ;TRIM2;JAK2;CLIC1;HGFAC;…
Carcinoma of bladder	104/1161	4.18058e-24	7.2082e-22	0	0	2.97601	160.203	RNH1;MRE11;SPARC;MPG;IL5RA;LOXL4;LOXL1;IGF1R;KDR;AKT1;NBN;IL6R;CISH;FBXW11;FST;KRT8;PRKCA;PDIA6;MSH6;ADAM9;LPA;S100A7;NOTCH2;LRPAP1;ABCB1;PRKDC;ITPR2;XPC;ITPR3;TNFRSF11B;PIK3R1;FOXO3;FBLN5;CCNB2;CCNB1;IRAK1;HMOX1;TRPM7;SOCS7;GSTM2;XRCC6;TGFB2;GSTM1;TGFB1;CAV1;FANCA;NFATC1;FANCC;ESR1;CLK3;ESR2;COL1A2;SNAI1;LCN2;BCL2;ATM;FGFR4;CD200;FGFR2;ATR;CDKN1C;NRP1;COL18A1;MCM7;OGG1;FASLG;BRCA1;SLC7A11;FOXM1;…
ovarian neoplasm	92/937	4.18186e-24	7.08609e-22	0	0	3.26198	175.597	CDKN1C;LGALS3BP;NRP1;COL18A1;FKBP10;MRE11;FLT1;SPARC;IRS1;ITGB3;FASLG;SPINT2;BRCA1;FOXM1;RASSF2;KDR;MAGEA1;AKT1;GAST;NBN;PRKACA;IL13RA2;ATP7A;IL6R;DDX58;MMP1;FST;IL1R2;IL13;PRKCA;HNF1B;ACTN4;ARID1A;DCN;DDB2;TGFBR2;MSH6;MSH3;FANCD2;IL1B;CLDN7;KIT;UQCRC1;ITGA5;UBE2V1;LPA;CD44;S100A7;ABCB1;PON1;XPA;PIK3R1;FOXO3;CORO1A;FBLN5;SELENBP1;PGRMC1;NT5E;DPH1;ALOX5;GPC1;GPC3;SNCG;MAPK1;CSK;MAPK3;JAG1;GSTM1;TG…
Diabetes Mellitus, Non-Insulin-Dependent	129/1671	5.09834e-24	8.49262e-22	0	0	2.56476	137.556	APP;SCARB1;SPARC;IRS1;CNDP2;IGF1R;KDR;AKT1;IL6R;TLE3;PRKAB2;CASR;CISH;HNF1B;CYBA;MAPK8IP1;RBP4;MSH3;FANCD2;SIK2;LPA;PFKFB2;NOTCH2;CPB2;ABCB1;INSIG1;TNFRSF11B;PIK3R1;ADRB2;MEFV;C5;AANAT;IRAK1;CYP11A1;HMOX1;TRPM7;HCRT;FGF23;GSTM1;TGFB1;TIPARP;INSR;CAV1;NFATC1;BFAR;NR1D1;ESR1;PHOX2A;CYP11B2;LCN2;BCL2;ATM;FGFR4;FBN1;CDKN1C;FLT1;OGG1;ITGB3;PLEK;SUMO4;ATP2A2;ECE1;VLDLR;FOXM1;GYS1;HNF4A;TIMP3;JAK2;MBL2;…
Cardiovascular Diseases	83/786	7.91732e-24	1.29686e-21	0	0	3.50824	186.614	APP;SCARB1;FLT1;IRS1;ITGB3;BRCA1;FCGR3B;AKT1;TNFSF11;IL6R;CHGB;MBL2;CASR;ANXA1;EDN2;AHSG;MMP1;CYBA;PDZK1;FOS;OSMR;MMP8;RHOD;YWHAZ;SIRT2;TGFBR2;F7;RBP4;IL1B;TNNT2;COL6A2;KCNMA1;CAT;LTA;PLIN1;PPARA;LPA;CPB2;NR1I2;TYRP1;PON1;TNFRSF11B;ABHD5;ADRB2;HMGCR;THBS1;FBLN5;INS;SOCS2;IL1RL1;RELN;ALOX5;ABL1;HMOX1;TRPM7;LDLR;FGF23;FDFT1;BRAP;CD74;GSTM1;TGFB1;AMBP;ANGPT1;GCH1;INSR;CAV1;STAT3;NR1H4;OSM;MOK;ESR1;E…
Coronary heart disease	90/912	9.80732e-24	1.5801e-21	0	0	3.27855	173.694	SCARB1;FLT1;IRS1;ITGB3;SUMO4;ECE1;FCGR3B;HNF4A;HEY2;KDR;AKT1;IL6R;MBL2;CASR;ANXA1;SERPINB2;AHSG;MMP1;CYBA;FOS;MMP8;YWHAZ;TGFBR2;ACTA2;F7;CACNB2;RBP4;MMP13;MRAS;IL1B;HAND1;LTA;PPARA;LPA;CD44;HLA-DQB1;NOTCH2;CPB2;ABCB1;INSIG1;NR1I2;PON1;ITPR3;TNFRSF11B;ADRB2;HMGCR;MEFV;FOXO3;THBS1;INS;SELENBP1;IL1RL1;WRN;MAPK8;ALOX5;POLD1;ABL1;HMOX1;CSK;LDLR;FGF23;MAPK3;BRAP;HSPA8;GSTM2;GSTM1;TGFB1;GCH1;NTRK3;INSR;…
Asthma	111/1312	1.02324e-23	1.62201e-21	0	0	2.81075	148.791	CHRM2;IL5RA;JMJD1C;IGHG1;KDR;IL13RA2;IL6R;RAG1;CYBA;PGD;CLDN7;COL4A3;PRKDC;CSF2RB;CD1D;ADRB2;MEFV;FOXO3;C5;AANAT;IRAK1;KIF3A;CYP11A1;HMOX1;GSTM2;TGFB2;JAG1;GSTM1;TGFB1;TSLP;ST13;TIPARP;CAV1;EIF2AK2;ESR1;ESR2;COL1A1;PROC;BCL2;ATM;IL7R;CD200;CDKN1C;LGALS3BP;ORM1;FLT1;OGG1;ITGB3;PLEK;FASLG;VLDLR;ITGAL;FCGR3B;ITGAX;TIMP3;ITGB7;MBL2;CD53;TPI1;ANXA1;SERPINB2;FCER1G;MMP1;IL13;AHSA1;FOS;MMP8;YWHAZ;DCN;TG…
Non-Small Cell Lung Carcinoma	154/2242	1.23255e-23	1.92277e-21	0	0	2.28202	120.377	ATF1;APP;SPARC;IRS1;MPG;RBPJ;IGF1R;HERC5;RASSF2;KDR;MAGEA1;AKT1;TNFSF11;NBN;IL6R;IGFBP4;DAPK2;PRKCD;IFRD1;KRT8;LIG4;PRKCA;ACTN4;CDC25A;TUBA4A;ARMCX3;MSH6;MSH3;CLDN7;COL4A3;ADAM9;MT1G;HOXB7;NOTCH2;ABCB1;CD151;PRKDC;XPA;XPC;TNFRSF11B;HMMR;PIK3R1;FOXO3;CCNB2;CCNB1;ABL1;PGK1;HMOX1;PAG1;HSPA9;GSTM2;XRCC6;TGFB2;JAG1;GSTM1;TGFB1;ST13;TIPARP;TGFB3;UBE2C;INSR;IDH1;CAV1;EIF2AK2;INHBA;ESR1;ESR2;CYLD;SNAI1;M…
Carcinoma of lung	164/2475	1.2502e-23	1.91984e-21	0	0	2.20142	116.094	APP;RNH1;SPARC;IRS1;MPG;IGF1R;HERC5;RASSF2;KDR;AKT1;TNFSF11;NBN;IL13RA2;IL6R;RAG1;CASR;IGFBP4;FST;IFRD1;KRT8;LIG4;PRKCA;HNF1B;ACTN4;POR;MSH3;CLDN7;ADAM9;MT1G;LPA;NOTCH2;LRPAP1;CPB2;ABCB1;CD151;UBA7;PRKDC;CHRNA7;XPA;XPC;PIK3R1;ADRB2;FOXO3;FBLN5;SOCS2;CCNB2;CCNB1;G3BP1;ABL1;HMOX1;ZNF148;FDFT1;HSPA9;PLK3;HSPA8;GSTM2;XRCC6;JAG1;GSTM1;TGFB1;GADD45B;ST13;UBE2C;INSR;CAV1;EIF2AK2;NFATC1;PRDX6;ESR1;ESR2;S…
Malignant neoplasm of pancreas	135/1845	5.19754e-23	7.85868e-21	0	0	2.43092	124.734	APP;SPARC;IRS1;SPINT2;RBPJ;CNDP2;IGF1R;IGHG1;KDR;AKT1;IL13RA2;IER3;CASR;DAPK2;APLP2;KRT8;LIG4;PRKCA;ACTN4;MSH6;ERN1;MSH3;FANCD2;CLDN7;ADAM9;HOXB7;S100A7;NOTCH2;ABCB1;XPA;XPC;TNFRSF11B;HMMR;ADRB2;FOXO3;STK4;IRAK1;G3BP1;HMOX1;PLXNA1;TRPM7;XRCC6;TGFB2;JAG1;GSTM1;TGFB1;TIPARP;INSR;IDH1;CAV1;EIF2AK2;NFATC1;FANCC;ESR1;PTPRC;SNAI1;LCN2;BCL2;ATM;FGFR4;FGFR2;ATR;CDKN1C;NRP1;COL18A1;FLT1;MCM7;COL14A1;OGG1;…
Colitis	71/607	5.22634e-23	7.7825e-21	0	0	3.886	199.374	APP;NRP1;BRCA1;RBPJ;DUSP10;HNF4A;ITGAX;KDR;TIMP3;IKBKG;IL13RA2;GUSB;IER3;RAG1;APC2;CASR;ANXA1;FST;IL13;KRT8;AHSA1;PDZK1;YWHAZ;TGFBR2;SLC9A3;MMP13;CCKBR;IL1B;RFX5;CAT;LTA;PPARA;LCT;IL9R;ABCB1;POLDIP2;NR1I2;PON1;PIK3R1;CD1D;MEFV;FOXO3;IL1RL1;C5;NT5E;MAPK8;ALOX5;HMOX1;MAPK1;ZNF148;MAPK3;GSN;TGFB1;TSLP;STAT1;IL37;PCGF2;STAT3;NR1H4;RFXANK;PTPN11;LYZ;MAPK14;ESR2;VEGFA;SOD1;PTPRC;CD40LG;LCN2;BCL2;FBN1
Hyperglycemia	63/487	8.22583e-23	1.20662e-20	0	0	4.29779	218.552	APP;SPARC;IRS1;ECE1;GYS1;HNF4A;KDR;AKT1;JAK2;MBL2;CASR;TRPC6;AHSG;DAPK2;PRKCD;TFE3;AHSA1;PRKCA;CYBA;FOS;PROX1;YWHAZ;IL1B;CAT;LTA;PPARA;RPL10;POLDIP2;PON1;TNFRSF11B;PIK3R1;MEFV;FOXO3;THBS1;INS;MAPK8;CYP11A1;HMOX1;PLXNA1;MAPK1;TRPM7;HCRT;SH2B1;TGFB1;GCH1;TIPARP;TGFB3;INSR;STAT3;MOK;FANCC;MAPK14;ESR1;HCRTR2;GCK;ESR2;VEGFA;SOD1;FABP1;CD40LG;BCL2;IL7R;FBN1
Vascular Diseases	57/400	8.48131e-23	1.2258e-20	0	0	4.73422	240.601	APP;ITGB3;BRCA1;FOXM1;KDR;TIMP3;MBL2;EDN2;CISH;AHSG;MMP1;IL13;KRT8;FOS;PROX1;MMP8;YWHAZ;DDB2;TGFBR2;ACTA2;F7;RBP4;MMP13;IL1B;CAT;LTA;LPA;NOTCH2;CPB2;PON1;TNFRSF11B;THBS1;FBLN5;SOCS2;NTF3;RHO;HMOX1;DMD;TRPM7;LDLR;SLC12A3;TGFB1;ANGPT1;GCH1;STAT1;SS18L1;CAV1;OSM;MOK;NR1H3;GZMB;ESR1;ESR2;VEGFA;CD40LG;NF1;FBN1
Colorectal Neoplasms	96/1072	3.19291e-22	4.54781e-20	0	0	2.97516	147.258	MRE11;SPARC;ABCD3;MCM7;IRS1;MPG;OGG1;FASLG;BRCA1;FOXM1;IGF1R;AKAP10;RASSF2;EXO1;HNF4A;KDR;MAGEA1;AKT1;TIMP3;GAST;MYBL2;NBN;CLIC1;IL6R;APC2;CASR;APAF1;MMP1;FOS;ARID1A;TGFBR2;MSH6;STIM2;MSH3;FANCD2;IL1B;CLDN7;HAND1;MASP2;LCP1;SIK2;UBE2V1;LCT;CD44;ABCB1;CBFB;LRP1;LAMA1;XPC;HMMR;PIK3R1;THBS1;SELENBP1;WRN;CCNB1;MAPK8;ALOX5;POLD1;GNA11;ABL1;HMOX1;SNCG;MAPK1;CSK;TRPM7;BAK1;LDLR;MAPK3;XRCC6;JAG1;GSTM1;GS…
Osteoporosis	59/440	3.32556e-22	4.66908e-20	0	0	4.45485	220.316	FKBP10;SPARC;WDR1;IRS1;PLEK;IGF1R;TNFSF11;PRKACA;ATP7A;IL6R;SLC22A11;CCT2;CASR;TPI1;AHSG;IFNGR1;MMP1;PSMA5;POR;MMP13;IL1B;KIT;CAT;LTA;MT1G;PPARA;LCT;CD44;NOTCH2;ABCB1;LRP1;NR1I2;TNFRSF11B;ADRB2;HMGCR;WRN;CYP11A1;POLD1;MAPK1;DMD;RSU1;MAPK3;CYB5A;SLC12A3;JAG1;GSN;TGFB1;CAVIN1;STAT1;IL37;PTPN11;PEX12;MAPK14;ESR1;ESR2;COL1A1;COL1A2;BCL2;ERCC6
Liver Cirrhosis	74/682	5.53179e-22	7.65724e-20	0	0	3.6048	176.442	LGALS3BP;FLT1;SPARC;IGF1R;HK3;HNF4A;KDR;AKT1;TIMP3;JAK2;MBL2;CASR;MMP1;COG4;KRT8;LIG4;CYBA;PROX1;MMP8;PRLR;YWHAZ;MSH6;ACTA2;F7;RBP4;IL1B;FDX1;CAT;RGN;HLA-DQB1;ABCB1;COL13A1;NR1I2;PON1;TNFRSF11B;CD1D;ADRB2;FOXO3;THBS1;INS;NT5E;ALOX5;IL21R;GPC3;HMOX1;SNCG;TRPM7;SOCS7;PAG1;FDFT1;JAG1;GSTM1;TGFB1;ANGPT1;STAT1;CAV1;STAT3;NR1H4;OSM;NR1D2;ESR1;GCK;VEGFA;SOD1;COL1A1;COL1A2;CD40LG;POU2AF1;LCN2;BCL2;FMOD;F…
Multiple Sclerosis	97/1105	7.91674e-22	1.08064e-19	0	0	2.91637	141.7	IL5RA;RBPJ;TNFSF11;IL6R;CHGB;CISH;FST;EBF1;PRKCA;TUBA4A;SCN8A;MASP2;LPA;CARD14;CARD11;CNP;SH2D2A;TNFRSF11B;CD1D;ADRB2;MEFV;HMOX1;TGFB2;JAG1;GSTM1;TGFB1;TSLP;TIPARP;CAV1;EIF2AK2;ESR1;GFAP;MAVS;PTPRC;LCN2;BCL2;ATM;IL7R;CD200;CDKN1C;PLEK;FASLG;ITGAL;LMNB1;RPS4X;FCGR3B;ZIC1;ITGAX;TIMP3;JAK2;MBL2;HTATIP2;TPI1;ANXA1;SERPINB2;MMP1;IL13;AHSA1;MMP8;DCN;NCR1;BANK1;IL1B;KCNMA1;CAT;LTA;PPARA;CD44;HLA-DQB1;LR…
Primary malignant neoplasm of lung	151/2267	8.36441e-22	1.1261e-19	0	0	2.21289	107.398	APP;RNH1;SPARC;IRS1;MPG;IGF1R;HERC5;RASSF2;KDR;AKT1;TNFSF11;NBN;IL13RA2;IL6R;CASR;IGFBP4;FST;IFRD1;KRT8;LIG4;PRKCA;ACTN4;POR;MSH3;CLDN7;ADAM9;MT1G;NOTCH2;LRPAP1;CPB2;ABCB1;CD151;UBA7;CHRNA7;XPA;XPC;PIK3R1;ADRB2;FOXO3;FBLN5;SOCS2;CCNB2;CCNB1;ABL1;HMOX1;ZNF148;FDFT1;HSPA9;PLK3;HSPA8;GSTM2;XRCC6;JAG1;GSTM1;TGFB1;GADD45B;ST13;UBE2C;INSR;CAV1;EIF2AK2;NFATC1;PRDX6;ESR1;ESR2;SNAI1;MKS1;LCN2;BCL2;NF1;ATM…
Astrocytoma	77/740	9.80071e-22	1.30164e-19	0	0	3.45695	167.228	APP;NRP1;COL18A1;FLT1;SPARC;ATP2A2;FASLG;SPINT2;IGF1R;AKR7A2;HNF4A;HEY2;KDR;MAGEA1;AKT1;SIRPA;GAST;NBN;JAK2;IL13RA2;CASR;ANXA1;IGFBP4;MMP1;AHSA1;PRKCA;ACTN4;YWHAZ;PSMA5;MSH6;NCR1;LATS1;MSH3;IL1B;CAT;LTA;BIRC7;UBE2V1;LPA;CD44;NOTCH2;CNP;POLDIP2;PRKDC;HMMR;PIK3R1;THBS1;MAPK8;ALOX5;NTF3;HMOX1;MAPK1;MAPK3;GSTM1;GSN;TGFB1;ANGPT1;UBE2C;IDH1;CAV1;STAT3;VEGFB;OSM;PTPN11;MAPK14;ESR1;ESR2;GFAP;VEGFA;DES;BC…
Arthritis	70/629	1.89681e-21	2.48558e-19	0	0	3.69727	176.412	COL18A1;HMGB2;ITGAL;FOXM1;SERPINA4;IL27RA;PSTPIP1;FCGR3B;HNF4A;KDR;AKT1;TIMP3;TNFSF11;JAK2;GUSB;MBL2;RAG1;MMP1;IL13;AHSA1;FOS;YWHAZ;MMP13;BANK1;IL1B;LTB;CD44;HLA-DQB1;NOTCH2;POLDIP2;NR1I2;TNFRSF11B;PIK3R1;MEFV;FOXO3;THBS1;CD79B;C5;MAPK8;C6;ALOX5;MAPK1;CD74;JAG1;TSLP;ANGPT1;SEMA4D;GADD45B;GCH1;IL37;CARD8;CAV1;STAT3;OSM;NFATC1;PTPN11;LYZ;MAPK14;PRDX6;ESR1;ESR2;PSMB9;VEGFA;CYLD;CD40LG;DES;BCL2;SAA1;…
Malignant neoplasm of urinary bladder	98/1143	2.58406e-21	3.3416e-19	0	0	2.84848	135.032	RNH1;MRE11;SPARC;MPG;IL5RA;LOXL4;LOXL1;IGF1R;KDR;AKT1;NBN;IL6R;FST;PRKCA;PDIA6;MSH6;POR;ADAM9;LPA;S100A7;NOTCH2;ABCB1;PRKDC;ITPR2;XPC;ITPR3;PIK3R1;FOXO3;FBLN5;CCNB2;CCNB1;IRAK1;HMOX1;TRPM7;SOCS7;GSTM2;XRCC6;TGFB2;GSTM1;TGFB1;CAV1;FANCA;NFATC1;FANCC;ESR1;ESR2;COL1A2;SNAI1;LCN2;BCL2;ATM;FGFR4;CD200;FGFR2;ATR;CDKN1C;NRP1;COL18A1;MCM7;OGG1;FASLG;BRCA1;SLC7A11;FOXM1;TAZ;HNF4A;TIMP3;GUSB;ANXA1;APAF1;MM…
Infection	60/491	1.67669e-20	2.14006e-18	0	0	4.05979	184.862	APP;SCARB1;MRE11;OGG1;FASLG;TIAL1;RPTOR;AKT1;GAST;IKBKE;IER3;MBL2;AHSG;IFNGR1;DDX58;IL1R2;IL13;PRKCA;FOS;IL1B;LTA;MASP2;ITGA5;PPARA;CD44;HLA-DQB1;PRKDC;PON1;CD1D;ADRB2;DNAJB1;IL1RL1;C6;ALOX5;ABL1;HMOX1;MAPK1;LDLR;MAPK3;HSPA8;TGFB1;STAT1;CAV1;STAT3;NR1H4;OSM;EIF2AK2;GZMB;PTPN11;MAPK14;ESR1;VEGFA;SOD1;CYLD;MAVS;PTPRC;TG;BCL2;SAA1;ATM
Neoplasms	101/1235	1.81909e-20	2.29205e-18	0	0	2.71699	123.496	ATF1;SPARC;IGF1R;KDR;AKT1;IL6R;CASR;LIG4;PRKCA;CDC25A;ERN1;MSH3;ADAM9;MT1G;NOTCH2;ABCB1;COL13A1;CBFB;ITPR3;PIK3R1;CORO1A;AANAT;ABL1;PGK1;HMOX1;TRPM7;FGF23;HSPA9;TGFB2;JAG1;TGFB1;INSR;IDH1;CAV1;ESR1;ESR2;GFAP;COL1A1;CYLD;LCN2;BCL2;NF1;ATM;FGFR4;CD200;FGFR2;ATR;CDKN1C;MCM7;OGG1;GRIK3;BRCA1;FOXM1;TAZ;FCGR3B;TRIM3;MYBL2;IKBKG;JAK2;IKBKE;CLIC1;TPI1;ANXA1;TFE3;MMP8;ARID1A;DUSP22;LATS1;TRAF7;IL1B;KCNMA1…
Crohn Disease	84/911	2.92349e-20	3.63697e-18	0	0	3.06333	137.785	MPG;ITGB3;NCF4;FASLG;ITGAL;PSTPIP1;FCGR3B;HNF4A;ITGAX;KDR;TIMP3;JAK2;GUSB;IL6R;HGFAC;MBL2;ANXA1;TRPC6;APAF1;DDX58;MMP1;IL13;KRT8;AHSA1;FOS;OSMR;YWHAZ;TGFBR2;ERN1;ACTA2;BANK1;IL1B;IL3RA;LTA;MASP2;LTB;PPARA;LCT;CD44;HLA-DQB1;ABCB1;POLDIP2;NR1I2;PON1;HMMR;MEFV;FOXO3;IL1RL1;NT5E;IRAK1;KIF3A;ALOX5;NTF3;HMOX1;MAPK1;ZNF148;TGFB2;GSTM1;TGFB1;TSLP;CAVIN1;IL37;TGFB3;CARD8;IDH1;STAT3;NR1H4;MOK;GZMB;NFATC1;L…
Diabetes Mellitus, Insulin-Dependent	86/955	4.50389e-20	5.53303e-18	0	0	2.99177	133.274	CHRM2;APP;NRP1;ORM1;IRS1;SUMO4;FASLG;FOXM1;CNDP2;FCGR3B;HNF4A;ITGAX;TIMP3;TNFSF11;GAST;ITGB7;JAK2;IL6R;MBL2;ANXA1;CISH;DDX58;IL13;ANXA11;HNF1B;CYBA;FOS;ACTN4;VAV1;DCN;DNAJC3;NCR1;ERN1;PSMA6;RBP4;LCK;IL1B;CAT;LTA;LPA;HLA-DQB1;ABCB1;PON1;UCP1;ITPR3;TNFRSF11B;CD1D;ADRB2;MEFV;USP18;INS;IL1RL1;HMOX1;CSK;HCRT;PAG1;GSTM2;GSTM1;GSN;TGFB1;ANGPT1;STAT1;IL37;CARD8;INSR;STAT3;MOK;GZMB;MAPK14;ESR1;GCK;PSMB9;G…
Tumor Angiogenesis	60/510	1.12083e-19	1.35994e-17	0	0	3.90854	170.549	NRP1;COL18A1;FLT1;SPARC;DCLRE1C;IRS1;FOXM1;SERPINA4;HNF4A;KDR;AKT1;TIMP3;TNFSF11;JAK2;IKBKE;SERPINB2;MMP1;PRKCD;FOS;DCN;TGFBR2;ERN1;MSH3;IL1B;HAND1;COL4A3;CAT;ITGA5;PPARA;CD44;ABCB1;CD151;NR1I2;FPR1;MEFV;THBS1;FBLN5;CLEC3B;MAPK8;HMOX1;MAPK1;PAG1;MAPK3;JAG1;TGFB1;ANGPT1;SEMA4D;IL37;PCGF2;CAV1;IDH1;STAT3;OSM;VEGFD;VEGFA;BCL2;LCN2;ATM;HRG;BCAR1
Congestive heart failure	81/883	2.05755e-19	2.46605e-17	0	0	3.0476	131.131	ALAS2;ATP2A2;FASLG;ECE1;BRCA1;FOXM1;TAZ;AKT1;TIMP3;IKBKG;IL6R;TPI1;TRPC6;CISH;IGFBP4;MMP1;DAPK2;FST;AHSA1;PRKCA;FOS;ACTN4;MMP8;ARID1A;RHOD;DCN;ERN1;RBP4;MMP13;IL1B;TNNT2;SCN8A;HAND1;CAT;LTA;PPARA;LPA;CD44;MTPN;ABCB1;CNP;POLDIP2;NPY4R;NR1I2;PON1;UCP1;ITPR2;TNFRSF11B;ADRB2;THBS1;FBLN5;INS;WRN;MAPK8;PGK1;HMOX1;MAPK1;DMD;XRCC6;GSN;TGFB1;ANGPT1;SEMA4D;STAT3;VEGFB;MOK;MAPK14;ESR1;HCRTR2;ESR2;VEGFA;SOD1…
Adenocarcinoma of lung (disorder)	96/1186	3.81196e-19	4.51373e-17	0	0	2.68918	114.051	MRE11;FLT1;MPG;OGG1;HMGB2;FOXM1;IGF1R;LMNB1;KDR;AKT1;NBN;JAK2;GUSB;HTATIP2;APC2;TPI1;ANXA1;RFC4;FBXW11;MMP1;FST;KRT8;AHSA1;PRKCA;HNF1B;FOS;ACTN4;ARID1A;YWHAZ;VAV1;TGFBR2;MSH6;ERN1;LATS1;ACTA2;MMP13;MSH3;IL1B;CLDN7;KCNMA1;KIT;CAT;LTA;ADAM9;SUCLG2;HOXB7;CD44;NOTCH2;ABCB1;LRP1;POLDIP2;PRKDC;LAMA1;XPA;XPC;ADRB2;FOXO3;THBS1;CCNB2;WRN;IRAK1;ABL1;GPC3;HMOX1;MAPK1;SLC12A3;GSTM2;XRCC6;GSTM1;GSN;TGFB1;TGFB…
Aortic Aneurysm, Abdominal	44/287	4.49117e-19	5.25466e-17	0	0	5.09336	215.179	APP;LRP1;TNFRSF11B;THBS1;FBLN5;MAPK8;FCGR3B;ALOX5;HEY2;TIMP3;BAK1;LDLR;IL6R;PAG1;MAPK3;SERPINB2;TGFB1;STAT1;TGFB3;MMP1;CARD8;STAT3;MOK;DAB2IP;GZMB;FOS;MMP8;ESR1;ESR2;DCN;VEGFA;TGFBR2;COL1A2;MMP13;PROC;PTPRC;IL1B;LCN2;MNDA;LTB;PPARA;LPA;CD44;FBN1
Fibrosis, Liver	61/544	6.02041e-19	6.96101e-17	0	0	3.72533	156.292	LGALS3BP;COL18A1;FLT1;SPARC;ABCD3;COL14A1;SPINT2;FOXM1;HNF4A;KDR;IKBKG;HGFAC;MBL2;ANXA1;MYOC;CISH;MMP1;IL13;KRT8;AHSA1;CYBA;MMP8;DCN;TGFBR2;ACTA2;RBP4;MMP13;IL1B;RGN;PLIN1;PPARA;CD44;POLDIP2;NR1I2;THBS1;FBLN5;NT5E;HMOX1;MAPK1;TRPM7;BAK1;TGFB2;TGFB1;ANGPT1;STAT1;INSR;STAT3;NR1H4;NR1D2;VEGFD;MAPK14;VEGFA;COL1A1;COL1A2;POU2AF1;BCL2;LCN2;ATM;FMOD;FGFR2;FBN1
Thyroid carcinoma	71/720	8.75722e-19	1.00077e-16	0	0	3.27612	136.218	ATF1;APP;NRP1;RNH1;MCM7;MPG;FOXM1;IGF1R;RASSF2;ZIC1;KDR;AKT1;TIMP3;SLC16A2;CASR;ANXA1;MMP1;PRKCD;IL13;PRKCA;FOS;PROX1;CCKBR;IL1B;KIT;CAT;MT1G;ITGA5;LPA;CD44;ABCB1;TNFRSF11B;FOXO3;THBS1;WRN;MAPK8;CYB5R3;ABL1;MAPK1;PAG1;MAPK3;CD74;GSTM2;GSTM1;TGFB1;TIPARP;STAT1;IL37;UBE2C;NTRK3;IDH1;CAV1;STAT3;EIF2AK2;VEGFD;NR1D1;PRDX6;ESR1;USF1;VEGFA;TG;CD40LG;SP4;SNAI1;LCN2;BCL2;ATM;NAA15;FGFR4;FGFR2;FBN1
Precursor Cell Lymphoblastic Leukemia Lymphoma	65/617	1.0148e-18	1.14637e-16	0	0	3.49995	145.009	CDKN1C;NRP1;COL18A1;FLT1;SPARC;IRS1;MPG;JMJD1C;RBPJ;IGF1R;TOM1;AKT1;NBN;PRKACA;JAK2;MBL2;RAG1;CASR;APAF1;MMP1;EBF1;LIG4;VAV1;MSH3;LCK;IL1B;IL3RA;KIT;BIRC7;PPARA;CD44;HLA-DQB1;NOTCH2;ABCB1;CBFB;HMMR;CD1D;ADRB2;FOXO3;ZNHIT3;DPH1;ABL1;HMOX1;MAPK1;PAG1;GSTM2;GSTM1;TGFB1;IDH1;STAT3;EIF2AK2;GZMB;OPRK1;PTPN11;FANCB;VEGFA;PTPRC;TG;CD40LG;SP4;BCL2;ATM;IL7R;CRLF2;ATR
Cholangiocarcinoma	55/454	1.07674e-18	1.20253e-16	0	0	4.02476	166.515	FLT1;OGG1;FASLG;SLC4A2;FOXM1;FCGR3B;KDR;MAGEA1;AKT1;TIMP3;GAST;PRKACA;IL6R;ANXA1;CISH;MMP1;IL13;AHSA1;PROX1;ARID1A;TGFBR2;RRM2B;IL1B;KIT;HOXB7;CD44;SHC2;ABCB1;POLDIP2;NR1I2;CCNB1;ALOX5;GPC3;HMOX1;MAPK1;LDLR;MAPK3;PLK3;TGFB2;TGFB1;STAT1;TGFB3;IDH1;STAT3;NR1H4;FANCC;MAPK14;ESR1;ESR2;VEGFA;CD40LG;BCL2;LCN2;HOXD9;FGFR2
Malignant Neoplasms	107/1437	1.20672e-18	1.33254e-16	0	0	2.47378	102.065	MRE11;SPARC;IRS1;IGF1R;KDR;AKT1;TNFSF11;NBN;RAG1;CASR;CISH;FST;ALG2;HNF1B;CDC25A;MSH6;MSH3;FANCD2;ADAM9;UBE2V1;HOXB7;S100A7;ABCB1;COL13A1;PRKDC;PIK3R1;FOXO3;CORO1A;AANAT;ABL1;HMOX1;TRPM7;RSU1;GSTM2;TGFB1;TIPARP;UBE2C;IDH1;CAV1;EIF2AK2;FANCC;ESR1;ESR2;CYLD;SNAI1;LCN2;BCL2;NF1;ATM;FGFR4;FGFR2;ATR;CDKN1C;LGALS3BP;NRP1;OGG1;ITGB3;PLEK;BRCA1;SLC7A11;FOXM1;TAZ;FCGR3B;MYBL2;JAK2;IKBKE;TPI1;ANXA1;MMP1;TF…
Kidney Diseases	66/638	1.3903e-18	1.51821e-16	0	0	3.43682	141.312	CDKN1C;NRP1;FLT1;SPARC;CNDP2;HNF4A;KDR;AKT1;TIMP3;MBL2;RAG1;CASR;ANXA1;TRPC6;AHSG;IL13;HNF1B;CYBA;ACTN4;DCN;TGFBR2;ACTA2;F7;RBP4;RRM2B;IL1B;COL4A3;CAT;RGN;PPARA;LPA;ABCB1;CD151;TYRP1;PON1;ADRB2;THBS1;INS;HMOX1;FGF23;SLC12A3;TGFB2;JAG1;GSTM1;TGFB1;ANGPT1;IL37;INSR;TREX1;STAT3;NR1H4;MOK;GZMB;LYZ;ESR1;GCK;VEGFA;SOD1;FABP1;CD40LG;MKS1;LCN2;BCL2;SAA1;ATM;FMOD
Immunologic Deficiency Syndromes	66/640	1.6362e-18	1.76709e-16	0	0	3.42608	140.312	NRP1;COL18A1;FLT1;CITED1;PLEK;JMJD1C;BRCA1;RBPJ;ITGAL;C8A;ACTR1A;KDR;AKT1;IKBKG;NBN;JAK2;IL13RA2;MBL2;HTATIP2;RAG1;CD53;CASR;IFNGR1;MMP1;PRKCD;IL13;TGFBR2;MMP13;LCK;IL1B;IL3RA;CAT;PPARA;CD44;CARD11;CBFB;PRKDC;PRUNE2;PIK3R1;ADRB2;IL2RG;STK4;CORO1A;THBS1;CD79B;C5;CYB5R3;ABL1;IL21R;HMOX1;MAPK1;DMD;TGFB1;ANGPT1;STAT1;STAT3;NR1H4;BFAR;ESR2;VEGFA;SOD1;PTPRC;CD40LG;SNAI1;BCL2;ATM
Squamous cell carcinoma of the head and neck	82/933	1.63756e-18	1.74934e-16	0	0	2.91988	119.579	CDKN1C;COL18A1;SPARC;OGG1;HMGB2;LOXL4;FASLG;BRCA1;FOXM1;IGF1R;FCGR3B;HNF4A;KDR;MAGEA1;AKT1;TIMP3;PMPCB;TNFSF11;GAST;NBN;KIF1A;JAK2;IL13RA2;CASR;ANXA1;SERPINB2;TRPC6;DDX58;MMP1;IL13;LIG4;PRKCA;FOS;PRLR;YWHAZ;CDC25A;TGFBR2;NCR1;LATS1;MSH3;CAT;CD44;S100A7;ABCB1;PRKDC;NR1I2;LAMA3;XPA;XPC;MEFV;FOXO3;WRN;MAPK8;ALOX5;POLD1;ABL1;HMOX1;MAPK1;MAPK3;GSTM2;XRCC6;JAG1;GSTM1;TGFB1;SEMA4D;STAT1;CAV1;STAT3;EIF2A…
Medulloblastoma	63/589	1.68652e-18	1.78227e-16	0	0	3.55352	145.424	COL18A1;SPARC;MCM7;IRS1;MPG;FASLG;SPINT2;FOXM1;IGF1R;EEF2K;HNF4A;ZIC1;KDR;AKT1;TIMP3;GAST;NBN;HGFAC;IL13;AHSA1;LIG4;CDC25A;VAV1;MSH6;SCN8A;HAND1;KIT;NOTCH2;ABCB1;POLDIP2;PRKDC;CD1D;THBS1;NT5E;CCNB1;MAPK8;KIF3A;POLD1;NTF3;GPC3;HMOX1;MAPK1;MAPK3;SLC12A3;GSTM2;TGFB2;GSTM1;GSN;PCGF2;NTRK3;IDH1;STAT3;DAB2IP;MAPK14;ESR1;ESR2;GFAP;VEGFA;COL1A2;SNAI1;BCL2;ATM;METAP2
Endometrial Carcinoma	77/839	1.72598e-18	1.80457e-16	0	0	3.04903	124.708	CDKN1C;MRE11;SPARC;OGG1;DGKA;PLEK;FASLG;BRCA1;IGF1R;HNF4A;KDR;AKT1;TIMP3;TNFSF11;MYBL2;NBN;IL6R;SERPINB2;MMP1;FST;IL13;PRKCA;HNF1B;FOS;ARID1A;SIRT2;DCN;TGFBR2;MSH6;MSH3;FANCD2;IL1B;KCNMA1;KIT;CAT;LTA;CD44;ABCB1;RPL10;LRP1;PRKDC;NR1I2;XPA;XPC;PIK3R1;NID1;THBS1;SOCS2;PGRMC1;NT5E;CCNB1;CYP11A1;POLD1;PLXNA1;SNCG;MAPK1;HCRT;PAG1;MAPK3;TGFB2;GSTM1;TGFB1;TGFB3;INSR;CAV1;STAT3;VEGFB;ESR1;ESR2;VEGFA;SNAI1…
Lupus Erythematosus, Systemic	91/1112	1.83324e-18	1.89653e-16	0	0	2.71876	111.035	CDKN1C;SCARB1;FLT1;OGG1;ITGB3;SUMO4;FASLG;ITGAL;C8A;FCGR3B;ITGAX;KDR;AKT1;TNFSF11;NBN;IKBKE;IL6R;IER3;MBL2;RAG1;CD53;TPI1;ANXA1;SERPINB2;TRPC6;FCER1G;IFNGR1;DDX58;PRKCD;FOS;OSMR;PSMA5;LCK;BANK1;IL1B;CAT;LTA;MT1G;UBE2V1;CD44;IRF9;HLA-DQB1;ABCB1;ATF6B;PRKDC;LAMA1;PON1;FPR1;ITPR3;TNFRSF11B;CD1D;FOXO3;CORO1A;SOCS2;CD79B;C6;IRAK1;PGK1;IL21R;MAPK1;CSK;RSU1;LDLR;CD74;XRCC6;TGFB2;GSTM1;TGFB1;STAT1;IL37;S…
Malignant neoplasm of endometrium	62/576	2.35257e-18	2.40844e-16	0	0	3.57604	145.155	MRE11;SPARC;OGG1;DGKA;BRCA1;IGF1R;HNF4A;KDR;AKT1;TNFSF11;NBN;IL6R;MMP1;IL13;PRKCA;HNF1B;FOS;ARID1A;SIRT2;DCN;TGFBR2;MSH6;MSH3;FANCD2;IL1B;KCNMA1;KIT;LTA;CD44;ABCB1;RPL10;PRKDC;NR1I2;XPA;XPC;PIK3R1;NID1;THBS1;SOCS2;NT5E;PGRMC1;CYP11A1;POLD1;PLXNA1;MAPK1;SNCG;HCRT;MAPK3;GSTM1;TGFB1;INSR;CAV1;STAT3;VEGFB;ESR1;ESR2;VEGFA;BCL2;LCN2;ATM;FGFR2;ATR
Metabolic Syndrome X	60/547	3.47627e-18	3.52214e-16	0	0	3.64416	146.497	IRS1;BRCA1;IGF1R;GYS1;HNF4A;ITGAX;AKT1;IL6R;RAG1;SERPINB2;AHSG;MMP1;TFE3;CYBA;PDZK1;MMP8;RBP4;IL1B;CAT;LTA;PLIN1;PPARA;LCT;INSIG1;NR1I2;PON1;UCP1;TNFRSF11B;PIK3R1;ADRB2;HMGCR;THBS1;INS;SELENBP1;MAPK8;HMOX1;LDLR;FGF23;MAPK3;BRAP;GSTM1;TGFB1;TSLP;ANGPT1;INSR;CAV1;STAT3;NR1H4;NR1H3;MAPK14;ESR1;GCK;ESR2;USF1;VEGFA;FABP1;CD40LG;CYP11B2;SNAI1;FBN1
Cervix carcinoma	90/1104	3.71664e-18	3.72726e-16	0	0	2.70836	108.697	ATF1;RNH1;SPARC;MCM7;OGG1;HMGB2;FASLG;SPINT2;BRCA1;FOXM1;TAZ;IGF1R;RASSF2;TRIM3;AKT1;TIMP3;MYBL2;JAK2;IL6R;HGFAC;IER3;MBL2;CD53;CISH;DDX58;MMP1;PRKCD;IL13;CYBA;FOS;ARID1A;SIRT2;CDC25A;ERN1;RBP4;RRM2B;IL1B;CAT;LTA;ITGA5;PPARA;HOXB7;CD44;IRF9;HLA-DQB1;NOTCH2;ABCB1;PRKDC;CD1D;THBS1;PGRMC1;NT5E;CCNB1;MAPK8;ABL1;ABL2;MAPK1;BAK1;SH2B1;MAPK3;XRCC6;JAG1;GSTM1;GSN;TGFB1;ANGPT1;CAVIN1;LAMB3;TIPARP;STAT1;UB…
Heart failure	75/814	4.04182e-18	4.01243e-16	0	0	3.06105	122.595	ALAS2;ATP2A2;ECE1;BRCA1;FOXM1;TAZ;AKT1;TIMP3;IKBKG;IL6R;TPI1;TRPC6;CISH;IGFBP4;MMP1;DAPK2;FST;AHSA1;PRKCA;FOS;MMP8;ARID1A;DCN;ERN1;RBP4;MMP13;IL1B;TNNT2;SCN8A;HAND1;CAT;PPARA;LPA;CD44;MTPN;ABCB1;CNP;POLDIP2;NPY4R;NR1I2;PON1;UCP1;ITPR2;TNFRSF11B;ADRB2;THBS1;FBLN5;INS;WRN;MAPK8;PGK1;HMOX1;MAPK1;DMD;XRCC6;GSN;TGFB1;ANGPT1;SEMA4D;STAT3;VEGFB;MOK;MAPK14;HCRTR2;VEGFA;SOD1;COL1A1;COL1A2;DES;CYP11B2;LCN2…
Herpes Simplex Infections	57/502	5.14491e-18	5.05641e-16	0	0	3.77229	150.169	APP;COL18A1;SPARC;DCLRE1C;IRS1;HMGB2;FASLG;ITGAL;LMNB1;AKT1;TIMP3;TNFSF11;MYBL2;IKBKG;GUSB;RAG1;IFNGR1;DDX58;IL13;AHSA1;FOS;FANCD2;CAT;LTA;UBE2V1;CD44;ABCB1;POLDIP2;XPA;THBS1;INS;DNAJB1;POLD1;G3BP1;MAPK1;HSPA9;HSPA8;XRCC6;TGFB1;STAT1;STAT3;EIF2AK2;GZMB;MAPK14;ESR1;GFAP;VEGFA;SOD1;PTPRC;TG;CD40LG;BCL2;ERCC8;ATM;ERCC6;SSBP1;ATR
Malignant Glioma	57/503	5.64389e-18	5.4919e-16	0	0	3.76479	149.522	CDKN1C;SPARC;ITGB3;FASLG;SLC7A11;FOXM1;TAZ;EEF2K;KDR;AKT1;GAST;IL13RA2;IKBKE;MMP1;IL13;AHSA1;LIG4;FOS;SIRT2;DCN;MSH6;IL1B;CAT;CD44;NOTCH2;ABCB1;POLDIP2;PRKDC;MAPKAP1;PIK3R1;THBS1;MAPK8;PLXNA1;MAPK1;TRPM7;BAK1;TGFB2;TGFB1;ANGPT1;TIPARP;STAT1;NTRK3;TREX1;CAV1;IDH1;STAT3;OSM;MAPK14;GFAP;VEGFA;SOD1;DES;BCL2;NF1;ATM;HRG;FGFR4
Ulcerative Colitis	80/914	5.75444e-18	5.54457e-16	0	0	2.90789	115.433	FLT1;HNF4G;ITGAL;DUSP16;FCGR3B;HNF4A;TOM1;ITGAX;KDR;JAK2;IL6R;MBL2;ANXA1;DDX58;MMP1;IL1R2;IL13;KRT8;AHSA1;HTR3A;FOS;PGD;OSMR;YWHAZ;TGFBR2;ERN1;ACTA2;SLC9A3;RNF128;RRM2B;BANK1;IL1B;CLDN7;CAT;LTA;MASP2;PPARA;LCT;CD44;HLA-DQB1;ABCB1;POLDIP2;NR1I2;PON1;MEFV;FOXO3;IL1RL1;NT5E;IRAK1;NTF3;HMOX1;MAPK1;CD74;TGFB2;GSTM1;TGFB1;TSLP;STAT1;IL37;TGFB3;CARD8;INSR;IDH1;STAT3;NR1H4;GZMB;NR1D2;NFATC1;PTPN11;LYZ;MA…
Hepatitis C	73/782	5.76869e-18	5.50434e-16	0	0	3.10134	123.105	LGALS3BP;SCARB1;FLT1;IRS1;FASLG;VLDLR;ITGAL;HERC5;FCGR3B;AKT1;MBL2;TPI1;APAF1;DDX58;MMP1;IL1R2;KRT8;AHSA1;PDZK1;NCR1;RBP4;LCK;IL1B;CLDN7;KIT;CAT;LTA;MASP2;PPARA;HLA-DQB1;NOTCH2;POLDIP2;POLDIP3;PON1;CD1D;HMGCR;FOXO3;USP18;MAPK8;IRAK1;G3BP1;GPC3;HMOX1;MAPK1;CSK;LDLR;HSPA8;GSTM1;TGFB1;TSLP;ANGPT1;GADD45B;STAT1;IL37;STAT3;EIF2AK2;GZMB;NR1D2;PTPN11;VEGFD;MAPK14;ESR1;ESR2;VEGFA;SOD1;MAVS;PTPRC;CD40LG;B…
Carcinoma, Transitional Cell	50/398	9.49145e-18	8.96942e-16	0	0	4.17369	163.593	OGG1;FASLG;BRCA1;FOXM1;KDR;MAGEA1;AKT1;TMOD1;ANXA1;CISH;APAF1;MMP1;LIG4;ARID1A;DCN;MSH6;MMP13;IL1B;CDC42EP3;ADAM9;ITGA5;PPARA;CD44;IRF9;LRPAP1;ABCB1;COL13A1;XPC;PIK3R1;THBS1;FBLN5;GSTM2;TGFB2;GSTM1;GSN;TGFB1;AMBP;ST13;CAV1;DAB2IP;GZMB;INHBA;ESR1;ESR2;VEGFA;CD40LG;BCL2;CD200;FGFR2;ATR
Cystic Fibrosis	62/593	9.88453e-18	9.25192e-16	0	0	3.47353	136.008	NRP1;FLT1;ATP2A2;BRCA1;FCGR3B;TOM1;NBN;MBL2;ANXA1;TRPC6;IFNGR1;MMP1;FST;IFRD1;KRT8;AHSA1;FOS;PGD;YWHAZ;SLC9A3;MSH3;IL1B;UQCRC1;MASP2;UBE2V1;PPARA;LCT;HLA-DQB1;OPRD1;LRPAP1;ABCB1;POLDIP2;NR1I2;PON1;TNFRSF11B;CD1D;ADRB2;THBS1;INS;SOCS2;MAPK8;RHO;HMOX1;MAPK1;DMD;CSK;HSPA9;HSPA8;GSTM1;TGFB1;STAT1;CAV1;STAT3;MOK;CELA1;MAPK14;ESR1;VEGFA;COL1A2;CD40LG;BCL2;FGFR2
Pancreatic Neoplasm	66/664	1.09316e-17	1.01355e-15	0	0	3.30225	128.969	CDKN1C;NRP1;COL18A1;FLT1;SPARC;IRS1;COL14A1;OGG1;FASLG;BRCA1;SLC7A11;FOXM1;IGF1R;KDR;AKT1;GAST;JAK2;IL6R;HGFAC;IER3;APLP2;PRKCD;IL13;KRT8;AHSA1;PROX1;ARID1A;VAV1;DCN;TGFBR2;CCKBR;IL1B;CLDN7;KIT;CD44;POLDIP2;NR1I2;THBS1;MAPK8;RELN;ALOX5;GPC1;HMOX1;MAPK1;LDLR;MAPK3;JAG1;GSN;TGFB1;NTRK3;CAV1;STAT3;FANCA;VEGFB;NFATC1;FANCC;PTPN11;VEGFD;MAPK14;VEGFA;LCN2;BCL2;ATM;BCAR1;FGFR2;ATR
Uterine Corpus Cancer	61/578	1.17657e-17	1.08069e-15	0	0	3.50619	136.676	MRE11;SPARC;OGG1;DGKA;BRCA1;IGF1R;HNF4A;KDR;AKT1;TNFSF11;NBN;IL6R;MMP1;IL13;PRKCA;HNF1B;FOS;ARID1A;SIRT2;DCN;TGFBR2;MSH6;MSH3;FANCD2;IL1B;KCNMA1;KIT;LTA;CD44;ABCB1;RPL10;PRKDC;NR1I2;XPA;XPC;PIK3R1;NID1;THBS1;SOCS2;NT5E;PGRMC1;CYP11A1;POLD1;PLXNA1;MAPK1;SNCG;HCRT;MAPK3;GSTM1;TGFB1;INSR;CAV1;STAT3;VEGFB;ESR1;ESR2;VEGFA;BCL2;LCN2;ATM;FGFR2
Pneumonia	56/496	1.32887e-17	1.20927e-15	0	0	3.75094	145.76	NRP1;DCLRE1C;IL5RA;ECE1;BRCA1;FOXM1;FCGR3B;ITGAX;MBL2;RAG1;FST;IL1R2;PRKCD;IL13;AHSA1;LIG4;FOS;MMP8;MMP13;IL1B;MASP2;ITGA5;LCT;LPA;CD44;CARD11;POLDIP2;NR1I2;ADRB2;MEFV;FOXO3;IL2RG;MAPK8;ALOX5;NTF3;IL21R;HMOX1;MAPK1;MAPK3;GSTM1;TGFB1;TSLP;ANGPT1;CAV1;STAT3;OSM;MOK;GZMB;MAPK14;VEGFA;CYLD;CD40LG;BCL2;LCN2;IL7R;CRLF2
Diarrhea	45/328	1.46853e-17	1.3241e-15	0	0	4.55798	176.666	CPB2;ABCB1;DCLRE1C;NR1I2;NCF4;UCP1;TNFRSF11B;SPINT2;PIK3R1;MEFV;THBS1;INS;CD79B;IL1RL1;HNF4A;ABL1;AKT1;GAST;NBN;RAG1;MBL2;SLC12A3;CASR;SERPINB2;STAT1;CAV1;STAT3;KRT8;HTR3A;LYZ;VEGFA;CYLD;SLC9A3;CD40LG;PTPRC;DES;RRM2B;CYP11B2;LCK;IL1B;KIT;SAA1;FGFR4;IL7R;LCT
Anoxia	42/287	1.68447e-17	1.505e-15	0	0	4.86184	187.776	CHRM2;APP;FLT1;ITGB3;SPINT2;BRCA1;THBS1;ATP5F1B;KDR;AKT1;HMOX1;MAPK1;NBN;BAK1;PRKACA;JAK2;HGFAC;MAPK3;PLK3;TGFB2;EDN2;TGFB1;ANGPT1;STAT1;TGFB3;MMP1;PRKCD;STAT3;FOS;INHBA;MAPK14;ESR1;USF1;VEGFA;TGFBR2;F7;LCK;IL1B;KCNMA1;BCL2;ATM;ATR
Virus Diseases	77/874	1.7926e-17	1.58718e-15	0	0	2.92693	112.863	SPARC;MCM7;VLDLR;TIAL1;FCGR3B;ITGAX;AKT1;SIRPA;IKBKG;NBN;IL13RA2;IL6R;IER3;MBL2;CASR;TPI1;CISH;DDX58;IL13;AHSA1;FOS;NCR1;ERN1;IL1B;CLDN7;PELI1;MASP2;PPARA;CD44;IRF9;UBA7;POLDIP2;NR1I2;PON1;TNFRSF11B;CD1D;FOXO3;CORO1A;THBS1;USP18;INS;C5;NT5E;MAPK8;CYB5R3;ABL1;IL21R;HMOX1;MAPK1;DMD;LDLR;PAG1;MAPK3;CD74;HSPA8;GSTM2;GSTM1;TGFB1;TSLP;STAT1;TREX1;STAT3;EIF2AK2;GZMB;PTPN11;MAPK14;ESR1;PNRC1;ESR2;GFAP;VE…
Hyperactive behavior	68/708	2.02166e-17	1.77401e-15	0	0	3.19087	122.657	APP;FLT1;IRS1;BRCA1;CNDP2;IGF1R;EEF2K;KDR;AKT1;GAST;IKBKG;NBN;JAK2;MBL2;APC2;CASR;IL13;AHSA1;HTR3A;FOS;VAV1;RRM2B;CCKBR;LCK;IL1B;SCN8A;RAB35;KIT;UBE2V1;PPARA;LPA;CD44;CARD11;ABCB1;POLDIP2;PON1;UCP1;ADRB2;FOXO3;CORO1A;CD79B;ABL1;HMOX1;SNCG;MAPK1;DMD;MAPK3;TGFB1;GCH1;TIPARP;STAT1;IDH1;CAV1;STAT3;OPRK1;PTPN11;MAPK14;ESR1;GCK;VEGFA;SOD1;TG;CD40LG;DES;BCL2;NF1;ATM;ATR
Malignant Head and Neck Neoplasm	54/469	2.19677e-17	1.91061e-15	0	0	3.8252	146.723	COL18A1;MRE11;SPARC;MCM7;OGG1;FASLG;IGF1R;KDR;AKT1;TIMP3;NBN;IL13RA2;SERPINB2;CISH;MMP1;IL13;FOS;MMP8;MSH6;FANCD2;LTB;CD44;S100A7;ABCB1;XPC;FOXO3;CCNB1;MAPK8;IRAK1;ALOX5;MAPK1;TRPM7;MAPK3;PLK3;GSTM2;XRCC6;JAG1;GSTM1;STAT1;STAT3;FANCA;FANCC;PTPN11;FANCB;VEGFA;CYLD;PTPRC;BCL2;ATM;TRIP13;ERCC6;MAP3K13;FGFR4;FGFR2
Liver diseases	62/605	2.63018e-17	2.26749e-15	0	0	3.40463	129.978	NRP1;ALAS2;FLT1;SPARC;DCLRE1C;SLC4A2;HK3;KDR;AKT1;TIMP3;TNFSF11;IKBKG;PRKACA;GUSB;MBL2;ANXA1;MMP1;FST;IL1R2;KRT8;LIG4;CDC25A;ERN1;ACTA2;MMP13;MSH3;IL1B;PEX6;LTA;PPARA;IL9R;NR1I2;TYRP1;PON1;ITPR3;TNFRSF11B;CD1D;CD79B;MAPK8;RELN;HMOX1;JAG1;GSTM1;PEX19;TGFB1;TSLP;ANGPT1;NR1H4;PTPN11;LYZ;PEX12;PRDX6;ESR1;GCK;ESR2;VEGFA;SOD1;COL1A2;CD40LG;LCN2;BCL2;IL7R
Hodgkin Disease	61/591	3.43812e-17	2.93825e-15	0	0	3.42907	129.993	COL14A1;OGG1;ITGB3;SLC40A1;CLTA;BRCA1;RPTOR;AKT1;NBN;JAK2;IL13RA2;IKBKE;IL6R;RAG1;ANXA1;AHSG;DAPK2;IL13;EBF1;FOS;PDIA6;CDC25A;IL1B;IL3RA;KIT;LTA;LTB;CD44;ABCB1;MAPKAP1;PON1;UCP1;XPC;PIK3R1;FOXO3;CD79B;ALOX5;HMOX1;BAK1;LDLR;MAPK3;GSTM1;TGFB1;STAT1;UBE2C;STAT3;MOK;GZMB;NFATC1;PTPN11;PSMB9;VEGFA;CYLD;FMNL1;PTPRC;CD40LG;POU2AF1;BCL2;ATM;IL7R;FGFR2
MYELODYSPLASTIC SYNDROME	66/682	4.2629e-17	3.61171e-15	0	0	3.21509	121.19	CDKN1C;ALAS2;FLT1;SPARC;OGG1;ITGB3;FOXM1;IGF1R;FCGR3B;AKT1;MYBL2;IKBKG;JAK2;IER3;RAG1;CD53;APAF1;IL13;AHSA1;NME4;FOS;TGFBR2;RRM2B;MSH3;FANCD2;PIGA;IL1B;KIT;LTA;EEF1E1;ABCB1;POLDIP2;WRN;NT5E;MAPK8;IRAK1;ALOX5;ABL1;PGK1;MAPK1;PAG1;MAPK3;HSPA9;XRCC6;JAG1;GSTM1;TGFB1;ANGPT1;IDH1;STAT3;EIF2AK2;GZMB;OPRK1;PTPN11;FANCB;MAPK14;VEGFA;PTPRC;CD40LG;BCL2;NF1;SAA1;ERCC8;MNDA;ATM;CD200
Secondary malignant neoplasm of lung	66/682	4.2629e-17	3.58084e-15	0	0	3.21509	121.19	COL18A1;FLT1;SPARC;DCLRE1C;BRCA1;FOXM1;TAZ;IGF1R;HERC5;HNF4A;KDR;MAGEA1;TNFSF11;IL13RA2;HTATIP2;CASR;ANXA1;SERPINB2;FBXW11;DDX58;MMP1;PRKCA;PROX1;MMP8;ARID1A;DCN;TGFBR2;MMP13;IL1B;CLDN7;ADAM9;HOXB7;CD44;NOTCH2;ABCB1;LRP1;TYRP1;FOXO3;THBS1;MAPK8;G3BP1;PGK1;HMOX1;MAPK1;FGF23;FDFT1;MAPK3;TGFB2;TGFB1;TSLP;INSR;CAV1;STAT3;OSM;VEGFD;INHBA;MAPK14;PRDX6;ESR1;VEGFA;SNAI1;LCN2;BCL2;ATM;FGFR4;BCAR1
Glioblastoma Multiforme	75/853	5.49223e-17	4.57438e-15	0	0	2.9211	109.368	NRP1;COL18A1;SPARC;MPG;ITGB3;FOXM1;IGF1R;EEF2K;KDR;MAGEA1;AKT1;JAK2;IL13RA2;ANXA1;TRPC6;CISH;IGFBP4;MMP1;IL13;LIG4;PRKCA;FOS;TGFBR2;MSH6;ERN1;F7;MMP13;STIM2;MSH3;IL1B;COL4A3;CAT;ITGA5;PPARA;LPA;CD44;NOTCH2;ABCB1;CNP;PRKDC;NR1I2;TYRP1;PIK3R1;THBS1;NT5E;CCNB1;MAPK8;IRAK1;KIF3A;ALOX5;ABL1;MAPK1;MAPK3;XRCC6;TGFB2;JAG1;GSTM1;TGFB1;ANGPT1;TIPARP;STAT1;IDH1;STAT3;OSM;PTPN11;VEGFD;MAPK14;GFAP;VEGFA;SOD1;…
Liver Cirrhosis, Experimental	72/800	7.1515e-17	5.90629e-15	0	0	2.99003	111.159	APP;SPARC;ITGB3;PLEKHB1;PLEK;ITGAL;DUSP16;SERPINA4;SMC2;TIAL1;PSTPIP1;JAK2;CLIC1;SPTAN1;CD53;ANXA1;FCER1G;MYOC;APAF1;IFNGR1;MMP1;PRKCD;IFRD1;KRT8;CYBA;FOS;MMP8;PRLR;YWHAZ;VAV1;TGFBR2;ACTA2;MMP13;IL1B;COL6A2;RGN;LCP1;LTB;SLC25A4;ABCB1;CNP;PRUNE2;HMGCR;IL2RG;NID1;INS;SOCS2;SELENBP1;CCNB2;NT5E;BLOC1S2;HMOX1;PTPN18;CD74;GSTM1;GSN;TGFB1;TGFB3;CAV1;OSM;CELA1;GCK;PSMB9;VEGFA;COL1A1;FMNL1;COL1A2;PTPRC;CO…
Kaposi Sarcoma	43/322	2.15372e-16	1.7639e-14	0	0	4.43656	160.045	LRPAP1;COL18A1;ABCB1;MRE11;LRP1;ITGB3;CD1D;RBPJ;FOXO3;THBS1;IGF1R;MAPK8;IRAK1;KDR;AKT1;HMOX1;MAPK1;IKBKG;NBN;IKBKE;SLC12A3;JAG1;CISH;INSR;IL13;STAT3;OSM;EIF2AK2;PROX1;VEGFA;TGFBR2;RBP4;MMP13;CD40LG;IL1B;POU2AF1;KIT;BCL2;LTA;ATM;ITGA5;LPA;FGFR2
Cirrhosis	50/432	2.88625e-16	2.3443e-14	0	0	3.84521	137.587	FLT1;IGF1R;HK3;HNF4A;AKT1;MBL2;CASR;MMP1;KRT8;LIG4;PROX1;MMP8;YWHAZ;DCN;MSH6;F7;RBP4;IL1B;FDX1;CAT;ABCB1;PON1;TNFRSF11B;ADRB2;THBS1;NT5E;ALOX5;HMOX1;SOCS7;PAG1;JAG1;GSTM1;TGFB1;ANGPT1;STAT1;CAV1;STAT3;NR1H4;OSM;NR1D2;ESR1;GCK;VEGFA;COL1A1;COL1A2;BCL2;LCN2;ATM;FMOD;FGFR2
Fibrosis	31/168	4.14904e-16	3.34236e-14	0	0	6.13036	217.128	SPARC;PON1;FASLG;ADRB2;THBS1;C5;AKT1;HMOX1;MAPK1;MBL2;MAPK3;TGFB2;GSTM1;TGFB1;ANGPT1;TGFB3;IFNGR1;STAT1;CAV1;IL13;STAT3;PRKCA;MAPK14;DCN;PHOX2A;TGFBR2;VEGFA;COL1A1;COL1A2;IL1B;ATM
Acute lymphocytic leukemia	76/906	4.45542e-16	3.55999e-14	0	0	2.78688	98.5087	CDKN1C;NRP1;COL18A1;FLT1;SPARC;IRS1;MPG;JMJD1C;RBPJ;ITGAL;FOXM1;IGF1R;TOM1;KDR;AKT1;NBN;JAK2;MBL2;RAG1;TLE3;CASR;APAF1;MMP1;EBF1;FOS;ARID1A;PSMA5;MSH3;LCK;IL1B;IL3RA;KIT;CAT;LTB;PPARA;LPA;CD44;HLA-DQB1;ABCB1;CBFB;LRP1;HMMR;CD1D;ADRB2;FOXO3;CD79B;GNA15;DPH1;ABL1;HMOX1;MAPK1;GSTM2;GSTM1;TGFB1;TSLP;STAT1;INSR;IDH1;STAT3;EIF2AK2;GZMB;OPRK1;FANCC;PTPN11;FANCB;ESR1;VEGFA;PTPRC;TG;CD40LG;BCL2;ATM;FGFR4;…
Malignant neoplasm of thyroid	54/504	5.08831e-16	4.0329e-14	0	0	3.55956	125.348	ATF1;APP;RNH1;MCM7;FOXM1;IGF1R;RASSF2;ZIC1;KDR;AKT1;TIMP3;SLC16A2;ANXA1;PRKCD;IL13;PRKCA;FOS;PROX1;KIT;CAT;MT1G;LPA;CD44;TNFRSF11B;FOXO3;THBS1;WRN;CYB5R3;MAPK1;PAG1;MAPK3;CD74;GSTM2;GSTM1;TGFB1;TIPARP;IL37;UBE2C;NTRK3;CAV1;IDH1;STAT3;NR1D1;USF1;VEGFA;TG;CD40LG;SP4;SNAI1;BCL2;LCN2;ATM;FGFR4;FGFR2
Adenomatous Polyposis Coli	47/391	5.40432e-16	4.24909e-14	0	0	3.99351	140.388	COL18A1;ORM1;ABCB1;PRKDC;OGG1;PLEK;BRCA1;FOXM1;CCNB1;KIF3A;HNF4A;POLD1;NTF3;AKT1;GAST;RSU1;LDLR;MAPK3;APC2;GSTM1;GSN;TGFB1;CISH;TIPARP;FBXW11;CAV1;STAT3;NR1H4;MOK;FOS;LYZ;ESR1;YWHAZ;USF1;VEGFA;TGFBR2;MSH6;LATS1;CYLD;RBP4;MSH3;KIT;BCL2;LCN2;NF1;ATM;CD44
Inflammatory Bowel Diseases	76/910	5.66328e-16	4.41736e-14	0	0	2.77463	97.4101	DCLRE1C;NCF4;BRCA1;ITGAL;DUSP16;IGF1R;TIAL1;PSTPIP1;FCGR3B;HNF4A;ITGAX;IKBKG;JAK2;IL6R;HGFAC;MBL2;APC2;CASR;TPI1;ANXA1;MMP1;IL13;KRT8;AHSA1;PDZK1;OSMR;ERN1;SLC9A3;MMP13;BANK1;IL1B;LTA;LTB;CD44;HLA-DQB1;ABCB1;POLDIP2;NR1I2;PON1;TNFRSF11B;CD1D;MEFV;IL1RL1;MAPK8;ALOX5;IL21R;HMOX1;MAPK1;SH2B1;GSTM2;TGFB2;GSTM1;TGFB1;IL37;CARD8;IDH1;STAT3;NR1H4;OSM;GZMB;NFATC1;PTPN11;LYZ;MAPK14;ESR1;ESR2;VEGFA;SOD1;PT…
Fanconi Anemia	40/289	7.16471e-16	5.54447e-14	0	0	4.59828	160.352	APP;MRE11;PRKDC;MPG;BRCA1;MEFV;WRN;CCNB1;MAPK8;EXO1;HNF4A;POLD1;ABL1;HMOX1;MAPK1;NBN;JAK2;SPTAN1;XRCC6;GSTM1;STAT1;INSR;IL13;FANCA;EIF2AK2;FANCC;FANCB;INHBA;PRDX6;ESR1;MSH6;FANCD2;MSH3;IL1B;KIT;CAT;SAA1;LTA;ATM;ATR
Myeloid Leukemia, Chronic	74/875	7.3542e-16	5.64664e-14	0	0	2.80968	97.9064	ORM1;SPARC;MPG;ITGB3;PLEK;FASLG;BRCA1;FOXM1;IGF1R;FCGR3B;KDR;AKT1;JAK2;GUSB;TPI1;FCER1G;APAF1;AHSA1;FOS;MMP8;TGFBR2;NCR1;MSH3;FANCD2;PIGA;IL1B;KIT;CAT;LTA;LTB;CD44;NOTCH2;ABCB1;CBFB;POLDIP2;PRKDC;LAMA1;NR1I2;HMMR;FOXO3;SOCS2;WRN;MAPK8;ALOX5;ABL1;HMOX1;ABL2;MAPK1;LDLR;MAPK3;HSPA8;XRCC6;GSTM1;TGFB1;CAVIN1;STAT1;IDH1;CAV1;STAT3;MOK;GZMB;OPRK1;PTPN11;FANCB;MAPK14;ESR1;VEGFA;CYLD;LCN2;BCL2;NF1;ATM;FGF…
Non-alcoholic Fatty Liver Disease	43/333	7.42687e-16	5.65824e-14	0	0	4.29	149.448	APP;SCARB1;COL13A1;IRS1;LAMA1;INSIG1;NR1I2;SLC40A1;ATP5F1B;HNF4A;ALOX5;GPC3;AKT1;HMOX1;IKBKG;JAK2;LDLR;FDFT1;MAPK3;GSTM2;GSTM1;SERPINB2;TGFB1;AHSG;MMP1;INSR;FST;CAV1;STAT3;KRT8;NR1H4;NR1H3;FOS;GCK;VEGFA;COL1A1;FABP1;RBP4;MMP13;IL1B;CAT;LCP1;PPARA
Thyroid Neoplasm	52/475	7.462e-16	5.64127e-14	0	0	3.637	126.682	CDKN1C;COL18A1;RNH1;FLT1;MCM7;WDR1;FASLG;TAZ;IGF1R;RASSF2;ZIC1;KDR;AKT1;TIMP3;SLC16A2;ANXA1;APAF1;PRKCD;HNF1B;FOS;DCN;TGFBR2;CCKBR;IL1B;CLDN7;KIT;MT1G;CD44;LRPAP1;LRP1;THBS1;GPC3;BAK1;RXRG;GSTM1;TGFB1;TGFB3;UBE2C;IDH1;STAT3;VEGFD;NR1D1;MAPK14;ESR1;ESR2;VEGFA;TG;CD40LG;BCL2;LCN2;FGFR4;FGFR2
Chronic Obstructive Airway Disease	63/668	8.05341e-16	6.0419e-14	0	0	3.13327	108.898	CDKN1C;CHRM2;APP;NRP1;SCARB1;OGG1;NCF4;ATP2A2;ITGAL;KDR;CKMT1B;IKBKE;IL6R;MBL2;TRPC6;MMP1;IL13;ANXA11;CYBA;YWHAZ;SIRT2;MMP13;IL1B;TNNT2;COL4A3;CAT;ITGA5;LTB;PPARA;CHRNA7;NR1I2;ADCY2;TNFRSF11B;ADRB2;FOXO3;FBLN5;IL1RL1;NT5E;IRAK1;NTF3;HMOX1;MAPK1;CD74;GSTM2;TGFB2;GSTM1;TGFB1;TSLP;TIPARP;STAT1;CAV1;STAT3;MOK;GZMB;MAPK14;VEGFA;SOD1;COL1A1;MAVS;SNAI1;LCN2;BCL2;ATM
Inflammation	49/428	8.99509e-16	6.69725e-14	0	0	3.80352	131.772	APP;FLT1;WDR1;FASLG;ITGAL;DUSP10;AKT1;GAST;JAK2;MBL2;ANXA1;AHSG;MMP1;PRKCD;IL13;F7;IL1B;CAT;CARD17;MASP2;PPARA;CD44;S100A7;CPB2;ABCB1;PON1;TNFRSF11B;MEFV;THBS1;C5;NTF3;HMOX1;TGFB1;TSLP;ANGPT1;GCH1;TREX1;STAT3;NR1H4;VEGFB;MAPK14;VEGFA;SOD1;CD40LG;PROC;LCN2;SAA1;LACRT;CD200
Malignant neoplasm of skin	41/306	9.76399e-16	7.21507e-14	0	0	4.45139	153.852	NOTCH2;ABCB1;FLT1;POLDIP2;OGG1;XPA;XPC;BRCA1;FOXM1;IGF1R;INPP5A;AKT1;MAPK1;ATP7A;JAG1;GSTM1;TGFB1;GCH1;ANGPT1;MMP1;STAT3;AHSA1;PRKCA;FOS;GTF2H2;MMP8;MAPK14;SIRT2;DDB2;VEGFA;COL1A1;CYLD;PTPRC;MSH3;KIT;CAT;BCL2;FGFR4;CD44;FGFR2;S100A7
Gastric Adenocarcinoma	46/382	1.04609e-15	7.67236e-14	0	0	4.00063	137.996	NOTCH2;COL18A1;BRSK1;SPARC;ABCB1;FLT1;FASLG;VLDLR;ADRB2;IGF1R;WRN;CCNB1;KDR;AKT1;HMOX1;TRPM7;GAST;CLIC1;IL6R;IER3;JAG1;GSTM1;STAT1;INSR;NTRK3;STAT3;VEGFD;PTPN11;ARID1A;MAPK14;ESR1;ESR2;VEGFA;TGFBR2;ERN1;CYLD;CCKBR;IL1B;KIT;BCL2;LTA;ATM;LPA;CD44;FGFR2;HLA-DQB1
Tuberculosis	59/601	1.17249e-15	8.53572e-14	0	0	3.26145	112.128	GRIK3;SLC40A1;FASLG;BRCA1;IL27RA;RPS4X;FCGR3B;AKT1;IKBKG;IL13RA2;SPTAN1;CHGB;MBL2;ANXA1;CISH;IFNGR1;MMP1;IL13;AHSA1;TGFBR2;NCR1;TBC1D1;IL1B;IL3RA;CAT;LTA;MASP2;UBE2V1;LTB;HLA-DQB1;ABCB1;LRP1;POLDIP2;NR1I2;LIN9;FOXO3;CORO1A;NT5E;MAPK8;ALOX5;IL21R;HMOX1;MAPK1;GSTM2;GSTM1;TGFB1;STAT1;CARD8;STAT3;GZMB;MAPK14;PSMB9;GFAP;CD40LG;DES;BCL2;LCN2;PFKM;BCAR1
Malignant tumor of cervix	74/883	1.19277e-15	8.61952e-14	0	0	2.78423	95.673	ATF1;SPARC;MCM7;OGG1;FASLG;SPINT2;BRCA1;FOXM1;TAZ;IGF1R;RASSF2;TRIM3;AKT1;TIMP3;MYBL2;JAK2;HGFAC;IER3;MBL2;CD53;CISH;DDX58;MMP1;PRKCD;IL13;CYBA;ARID1A;SIRT2;ERN1;RBP4;RRM2B;IL1B;CAT;LTA;ITGA5;PPARA;CD44;HLA-DQB1;ABCB1;PRKDC;CD1D;THBS1;PGRMC1;NT5E;CCNB1;MAPK8;MAPK1;BAK1;SH2B1;MAPK3;XRCC6;GSTM1;GSN;TGFB1;ANGPT1;LAMB3;TIPARP;UBE2C;CARD8;CAV1;STAT3;FANCA;FANCC;PTPN11;ESR1;PSMB9;VEGFA;CYLD;LCN2;BCL2;A…
cervical cancer	78/964	1.29046e-15	9.25737e-14	0	0	2.68813	92.1594	ATF1;SPARC;MCM7;OGG1;FASLG;SPINT2;BRCA1;FOXM1;TAZ;IGF1R;RASSF2;TRIM3;AKT1;TIMP3;MYBL2;JAK2;HGFAC;IER3;MBL2;CD53;CISH;DDX58;MMP1;PRKCD;IL13;CYBA;ARID1A;SIRT2;ERN1;LATS1;RBP4;RRM2B;IL1B;CAT;LTA;ITGA5;PPARA;HOXB7;CD44;HLA-DQB1;NOTCH2;ABCB1;PRKDC;NR1I2;CD1D;THBS1;PGRMC1;NT5E;CCNB1;MAPK8;MAPK1;BAK1;SH2B1;MAPK3;XRCC6;GSTM1;GSN;TGFB1;ANGPT1;LAMB3;TIPARP;UBE2C;CARD8;CAV1;STAT3;FANCA;FANCC;PTPN11;ESR1;PSM…
Sarcoma	62/657	1.35134e-15	9.62388e-14	0	0	3.13516	107.341	ATF1;CDKN1C;FLT1;DCLRE1C;BRCA1;RBPJ;FOXM1;IGF1R;KDR;AKT1;CLIC1;CHGB;CASR;APAF1;FBXW11;MMP1;TFE3;FOS;MMP8;SIRT2;CDC25A;LATS1;MSH3;LCK;SCN8A;KIT;PLIN1;CD44;ABCB1;PRKDC;NR1I2;XPA;IL2RG;STK4;THBS1;USP18;WRN;G3BP1;ABL1;GPC3;ABL2;MAPK1;DMD;SH2B1;MAPK3;KCNJ4;ANGPT1;TIPARP;STAT1;CAV1;NFATC1;MAPK14;ESR1;VEGFA;COL1A1;DES;SNAI1;MKS1;BCL2;NF1;ATM;FGFR4
Lymphoma, Non-Hodgkin	55/538	2.05892e-15	1.45576e-13	0	0	3.39636	114.853	MRE11;FLT1;OGG1;ITGB3;NCF4;BRCA1;FOXM1;FCGR3B;KDR;AKT1;NBN;CD53;CASR;IL1R2;IL13;AHSA1;CYBA;TGFBR2;MSH6;IL1B;KIT;CAT;LTA;MASP2;BIRC7;LTB;CD44;HLA-DQB1;ABCB1;POLDIP2;PON1;UCP1;IL2RG;CD79B;WRN;GNA15;MAPK8;RELN;MAPK1;MAPK3;GSTM1;TGFB1;UBE2C;INSR;STAT3;PTPN11;MAPK14;ESR1;PSMB9;VEGFA;FMNL1;CD40LG;BCL2;ATM;FGFR4
Osteopenia	42/328	2.20075e-15	1.54492e-13	0	0	4.25411	143.576	NOTCH2;APP;FKBP10;TNFRSF11B;BRCA1;IL27RA;IL1RL1;CYP11A1;KIF3A;TNFSF11;HMOX1;MAPK1;DMD;PRKACA;ATP7A;LDLR;CASR;POU1F1;CAVIN1;AMBP;SEMA4D;AHSG;STAT1;MMP1;IL13;STAT3;KRT8;COG1;NFATC1;ESR1;COL1A1;GNPAT;COL1A2;CD40LG;IL1B;SCN8A;KCNMA1;RGN;BCL2;CD44;FGFR2;FBN1
Neurodegenerative Disorders	66/744	3.17978e-15	2.21638e-13	0	0	2.94717	98.3822	APP;MPG;OGG1;RBPJ;LMNB1;AKR7A2;AKT1;TIMP3;NBN;KIF1A;ATP7A;GUSB;SPTAN1;ANXA1;MYOC;APAF1;AHSG;FOS;YWHAZ;SIRT2;PRKAR1B;DNAJC5;IL1B;SCN8A;KCNMA1;CAT;UBE2V1;OPRD1;ABCB1;TYRP1;PON1;ITPR2;ITPR3;FOXO3;DNAJB1;MAPK8;NTF3;RHO;ABL1;HMOX1;SNCG;MAPK1;TRPM7;HCRT;HSPA9;GSTM2;GSTM1;GSN;TIPARP;STAT3;VEGFB;MOK;EIF2AK2;ESR2;GFAP;VEGFA;SOD1;CD40LG;LCN2;BCL2;ATM;FGFR4;MAP3K11;ITM2B;CD200;ATR
Pulmonary Fibrosis	48/431	5.25949e-15	3.64016e-13	0	0	3.69996	121.65	FKBP10;CD151;SPARC;OGG1;NR1I2;ECE1;FOXO3;FOXM1;THBS1;LOXL1;IRAK1;NTF3;AKT1;HMOX1;MAPK3;TGFB2;ANXA1;TGFB1;TSLP;ANGPT1;STAT1;TGFB3;MMP1;DAPK2;FST;CAV1;PRKCD;STAT3;IL13;KRT8;MOK;VEGFD;FOS;DCN;VEGFA;TGFBR2;SOD1;COL1A1;CYLD;COL1A2;MMP13;PTPRC;DES;IL1B;CAT;CD44;F2RL2;METAP2
Steatohepatitis	56/568	5.43933e-15	3.7383e-13	0	0	3.27547	107.583	IRS1;SLC40A1;VLDLR;CNDP2;HNF4A;AKT1;IKBKG;IL13RA2;ANXA1;AHSG;DDX58;DCN;PSMA5;ERN1;RBP4;IL1B;CAT;PLIN1;SIK2;PPARA;CD44;INSIG1;NR1I2;PON1;FPR1;ABHD5;CD1D;ADRB2;FOXO3;USP18;INS;MAPK8;POLD1;HMOX1;LDLR;FDFT1;MAPK3;TGFB1;ANGPT1;CAVIN1;TIPARP;INSR;CAV1;STAT3;NR1H4;NR1H3;NR1D1;GCK;VEGFA;SOD1;COL1A1;FABP1;DES;BCL2;LCN2;ATM
Huntington Disease	59/626	7.32708e-15	5.00073e-13	0	0	3.1312	101.912	APP;OGG1;SLC40A1;ATP2A2;BRCA1;GYS1;HNF4A;AKT1;IER3;APC2;CCT2;APAF1;AHSG;IL13;AHSA1;PRKCA;PGD;PDIA6;SIRT2;ERN1;MSH3;IL1B;HAND1;CAT;MT1G;LTB;ABCB1;POLDIP2;PON1;UCP1;XPC;ITPR3;FOXO3;C5;MAPK8;ALOX5;NTF3;HMOX1;MAPK1;DMD;HCRT;PAG1;HSPA8;XRCC6;TGFB1;IL37;CAV1;STAT3;MOK;EIF2AK2;MAPK14;GFAP;VEGFA;SOD1;BCL2;ATM;ERCC6;FGFR2;FBN1
Metabolic Diseases	47/420	8.53041e-15	5.78185e-13	0	0	3.71777	120.438	IRS1;NR1I2;PON1;UCP1;ADRB2;TAZ;INS;MAPK8;HNF4A;HMOX1;GAST;NBN;ATP7A;LDLR;SLC12A3;CD74;HSPA8;CASR;TPI1;TGFB1;ANGPT1;IL37;INSR;IDH1;STAT3;IL13;TFE3;NR1H4;OSM;NR1H3;PTPN11;BFAR;GCK;ESR2;ERN1;F7;RBP4;FANCD2;IL1B;SCN8A;CAT;BCL2;LCN2;LTA;ATM;PPARA;LPA
Hepatomegaly	44/372	8.63831e-15	5.81488e-13	0	0	3.92955	127.249	CDKN1C;DCLRE1C;ABCD3;NR1I2;NCF4;FASLG;ABHD5;MEFV;IL2RG;USP18;HNF4A;POLD1;GPC3;TNFSF11;HMOX1;JAK2;GUSB;RAG1;ATPAF2;CASR;PEX19;CAVIN1;DAPK2;CAV1;PRKCD;ALG2;NR1H4;LIG4;CYBA;PTPN11;FOS;LYZ;PEX12;CD40LG;PTPRC;PEX6;SAA1;ERCC8;ERCC6;PPARA;IL7R;SOS2;CARD11;FBN1
Aneurysm	28/151	9.85949e-15	6.59177e-13	0	0	6.16048	198.678	APP;LRP1;TNFRSF11B;MEFV;FBLN5;FCGR3B;ALOX5;AKT1;TIMP3;ATP7A;LDLR;TGFB1;ANGPT1;MMP1;STAT1;GZMB;MMP8;DCN;TGFBR2;VEGFA;COL1A1;ACTA2;COL1A2;PTPRC;IL1B;LCN2;ATM;FBN1
HIV Infections	68/805	1.30659e-14	8.67645e-13	0	0	2.80638	89.7165	APP;FLT1;MCM7;OGG1;FASLG;ITGAL;FCGR3B;AKT1;NBN;IL13RA2;GUSB;CLIC1;MBL2;CD53;CISH;DDX58;MMP1;IL13;AHSA1;NME4;FOS;PSMA5;PSMA6;RBP4;LCK;IL1B;KCNMA1;PELI1;LPA;HLA-DQB1;ABCB1;POLDIP2;NR1I2;PON1;PIK3R1;ADRB2;FOXO3;IL2RG;THBS1;NT5E;CCNB1;HMOX1;MAPK1;LDLR;HSPA9;TGFB1;LAMB3;STAT1;TREX1;IDH1;STAT3;EIF2AK2;NR1H3;GZMB;OPRK1;PTPN11;LYZ;MAPK14;USF1;GFAP;BATF;CYLD;PTPRC;CD40LG;BCL2;FGFR4;IL7R;MAP3K11
B-Cell Lymphomas	64/729	1.41078e-14	9.30548e-13	0	0	2.91666	93.0183	CDKN1C;FLT1;DCLRE1C;FASLG;FOXM1;IGF1R;KDR;AKT1;JAK2;HGFAC;CD53;CASR;ANXA1;TRPC6;IFNGR1;IL13;AHSA1;LIG4;ARID1A;VAV1;TGFBR2;CCKBR;MSH3;IL1B;IL3RA;KIT;LCP1;CD44;CARD11;NOTCH2;ABCB1;POLDIP2;PON1;UCP1;PIK3R1;CD79B;CCNB1;MAPK8;ABL1;MAPK1;BAK1;MAPK3;JAG1;GSTM1;TGFB1;ANGPT1;INSR;STAT3;NFATC1;PTPN11;VEGFD;MAPK14;ESR1;ESR2;VEGFA;CYLD;PTPRC;CD40LG;BCL2;MNDA;ATM;FGFR4;ITM2B;METAP2
Precancerous Conditions	48/445	1.80284e-14	1.18122e-12	0	0	3.58356	113.408	NOTCH2;ABCB1;PRKDC;IRS1;OGG1;CD1D;BRCA1;RBPJ;FOXM1;THBS1;IGF1R;MAPK8;ATP5F1B;ABL1;AKT1;SIRPA;GAST;MYBL2;MAPK3;GSTM1;TGFB1;CISH;STAT1;TGFB3;MMP1;COG4;CAV1;IDH1;STAT3;KRT8;FOS;ESR1;ESR2;DCN;VEGFA;MSH6;PIGA;IL1B;KIT;CAT;SNAI1;BCL2;LCN2;ATM;FGFR4;CD44;S100A7;ATR
Adult T-Cell Lymphoma/Leukemia	51/499	2.30573e-14	1.50071e-12	0	0	3.3955	106.621	CDKN1C;NRP1;FASLG;ITGAL;ITGAX;AKT1;TNFSF11;ITGB7;JAK2;SPTAN1;IL6R;CISH;IL13;FOS;VAV1;MSH6;RBP4;MSH3;LCK;IL1B;KIT;CAT;LTA;CD44;CARD11;IRF9;ABCB1;CD151;LRP1;TNFRSF11B;IL2RG;THBS1;CCNB1;STAMBPL1;SPOCK3;ABL1;IL21R;HMOX1;MAPK1;BAK1;PAG1;GSTM1;GSN;TGFB1;STAT1;STAT3;VEGFA;PTPRC;CD40LG;BCL2;ATM
Tumor Initiation	34/233	2.3093e-14	1.49314e-12	0	0	4.84793	152.221	SPARC;ABCB1;POLDIP2;IRS1;ITGB3;NR1I2;BRCA1;FOXO3;FOXM1;IGF1R;KDR;AKT1;HMOX1;MAPK1;IKBKE;MAPK3;CD74;CASR;TGFB1;MMP1;CAV1;IDH1;STAT3;MOK;AHSA1;PRKCA;MAPK14;DCN;VEGFA;KCNMA1;SNAI1;BCL2;ATM;CD44
Osteosarcoma	82/1102	2.46963e-14	1.58638e-12	0	0	2.4721	77.4561	COL18A1;FLT1;SPARC;DCLRE1C;IRS1;ITGB3;RBPJ;FOXM1;TAZ;IGF1R;KDR;AKT1;TIMP3;TNFSF11;IL6R;IER3;CASR;ANXA1;CISH;APAF1;FBXW11;MMP1;FOS;YWHAZ;DCN;MAPK8IP1;ACTA2;PSMA6;MMP13;MSH3;IL1B;KCNMA1;KIT;CAT;ADAM9;BIRC7;UBE2V1;HOXB7;CD44;ABCB1;LRP1;PRKDC;NR1I2;XPA;TNFRSF11B;ADRB2;THBS1;WRN;CCNB1;MAPK8;ALOX5;HMOX1;MAPK1;MAPK3;TGFB2;JAG1;GSTM1;GSN;TGFB1;SEMA4D;TIPARP;IDH1;CAV1;STAT3;EIF2AK2;NR1H3;MAPK14;ESR1;ESR2;…
Brain Neoplasms	59/645	2.74931e-14	1.75456e-12	0	0	3.03897	94.8912	NRP1;COL18A1;FLT1;SPARC;FASLG;BRCA1;FOXM1;TRIM3;ZIC1;KDR;AKT1;SIRPA;JAK2;IL13RA2;CASR;APAF1;IL13;LIG4;DCN;TGFBR2;MSH6;IL1B;KIT;CAT;CD44;NOTCH2;ABCB1;PRKDC;TYRP1;PON1;PIK3R1;IL2RG;CCNB1;MAPK8;ALOX5;NTF3;RHO;MAPK1;DMD;JAG1;GSTM1;AMBP;ANGPT1;STAT1;NTRK3;IDH1;CAV1;STAT3;OSM;PTPN11;ESR1;GFAP;VEGFA;CD40LG;BCL2;NF1;ATM;HRG;HOXD9
Brain Ischemia	36/263	2.94991e-14	1.87043e-12	0	0	4.54758	141.677	APP;CSF2RB;FASLG;C5;MAPK8;IRAK1;ALOX5;KDR;AKT1;HMOX1;MAPK1;TRPM7;PRKACA;JAK2;MAPK3;HSPA9;HSPA8;ANXA1;TGFB1;APAF1;CAV1;PRKCD;STAT3;PRKCA;MAPK14;ESR2;VEGFA;GFAP;SOD1;MMP13;CD40LG;IL1B;CAT;BCL2;ATM;MAP3K11
Nonalcoholic Steatohepatitis	32/208	2.99716e-14	1.88821e-12	0	0	5.11117	159.154	SCARB1;LAMA1;PIK3R1;ATP5F1B;HNF4A;KDR;AKT1;HMOX1;TIMP3;IKBKG;JAK2;IL13RA2;LDLR;FDFT1;GSTM1;ANXA1;SERPINB2;TGFB1;AHSG;MMP1;INSR;IL13;NR1H4;LYZ;DCN;VEGFA;COL1A1;RBP4;IL1B;BCL2;PPARA;CD44
Kidney Failure, Chronic	47/436	3.49959e-14	2.1907e-12	0	0	3.58133	110.962	SCARB1;ABCB1;CD151;IRS1;OGG1;PON1;TNFRSF11B;ADRB2;HMGCR;C6;FCGR3B;ALOX5;HNF4A;KDR;HMOX1;LDLR;FGF23;MBL2;SLC12A3;CASR;TGFB2;GSTM1;TRPC6;TGFB1;AHSG;INSR;CAV1;HNF1B;CYBA;ACTN4;ESR1;YWHAZ;VEGFA;SOD1;COL1A1;FABP1;F7;SLC9A3;CD40LG;IL1B;COL4A3;CAT;BCL2;LCN2;LTB;PPARA;LPA
Cardiomyopathy, Familial Idiopathic	44/387	3.59502e-14	2.2362e-12	0	0	3.77725	116.931	ATF1;CHRM2;UCP1;ATP2A2;FASLG;ECE1;BRCA1;ADRB2;TAZ;DNAJB1;MAPK8;KDR;MAPK1;DMD;TRPM7;MBL2;TMOD1;TGFB2;TGFB1;ANGPT1;GCH1;MMP1;STAT3;OSM;PTPN11;VEGFD;ESR1;VEGFA;ACTA2;CACNB2;MMP13;PTPRC;DES;CYP11B2;IL1B;TNNT2;HAND1;RHOJ;BCL2;ATM;PPARA;IL7R;SLC25A4;HLA-DQB1
Meningioma	47/437	3.81314e-14	2.35695e-12	0	0	3.57314	110.402	NOTCH2;ABCB1;SPARC;MCM7;BRCA1;THBS1;IGF1R;WRN;FCGR3B;ALOX5;CLTCL1;AKT1;TIMP3;NBN;JAK2;MAPK3;TLE3;JAG1;GSTM1;FCER1G;TGFB1;CAV1;PRKCD;STAT3;IL13;VEGFB;FOS;PRLR;ESR1;YWHAZ;GFAP;VEGFA;TRAF7;PTPRC;CCKBR;COL5A1;MSH3;CLDN7;KCNMA1;BCL2;NF1;ATM;PPARA;EEF1E1;FGFR4;CD44;HLA-DQB1
Gastrointestinal Carcinoid Tumor	33/224	4.2364e-14	2.60221e-12	0	0	4.8944	150.711	SPARC;FLT1;TNFRSF11B;BRCA1;FOXO3;HNF4A;POLD1;KDR;RHO;AKT1;TNFSF11;TIMP3;BAK1;MAPK3;TGFB1;CISH;APAF1;STAT1;IGFBP4;MMP1;FST;KRT8;PTPN11;FOS;ESR1;ESR2;VEGFA;TGFBR2;MSH6;MMP13;KIT;BCL2;FGFR2
Hypothyroidism	36/267	4.72157e-14	2.88221e-12	0	0	4.47945	137.448	APP;LRPAP1;LRP1;NR1I2;TYRP1;ATP2A2;TNFRSF11B;ADRB2;RELN;AKT1;SLC16A2;LDLR;MBL2;CASR;POU1F1;JAG1;ANXA1;GSN;STAT1;INSR;CAV1;NR1H4;PTPN11;NR1D1;PSMB9;VEGFA;SOD1;DNAJC3;F7;RBP4;COL1A2;TG;BCL2;PPARA;LPA;HLA-DQB1
Primary malignant neoplasm	78/1031	4.80965e-14	2.91785e-12	0	0	2.51345	77.0762	CDKN1C;LGALS3BP;NRP1;SPARC;OGG1;ITGB3;BRCA1;SLC7A11;FOXM1;IGF1R;FCGR3B;AKT1;TNFSF11;NBN;JAK2;IKBKE;CD53;CASR;TPI1;ANXA1;CISH;IL13;ALG2;HNF1B;FOS;ARID1A;YWHAZ;CDC25A;MSH6;NCR1;FANCD2;KIT;ADAM9;PPARA;CD44;S100A7;ABCB1;COL13A1;PRKDC;PON1;PIK3R1;FOXO3;CORO1A;THBS1;NT5E;MAPK8;RELN;AANAT;ALOX5;ABL1;MAPK1;RSU1;LDLR;GSTM2;TGFB1;TIPARP;UBE2C;NTRK3;IDH1;CAV1;STAT3;NR1H4;OSM;MOK;EIF2AK2;FANCC;ESR1;ESR2;VEGF…
Acute Promyelocytic Leukemia	49/474	4.93517e-14	2.97564e-12	0	0	3.4344	105.229	MRE11;FLT1;FASLG;ITGAL;HK3;ITGAX;AKT1;JAK2;HMGN2;IER3;ANXA1;DDX58;DAPK2;VAV1;IL1B;KIT;MT1G;LPA;CD44;ABCB1;UBA7;FOXO3;THBS1;USP18;CCNB1;MAPK8;ALOX5;POLD1;ABL1;ABL2;MAPK1;MAPK3;JAG1;GSTM1;TGFB1;STAT1;PCGF2;IDH1;STAT3;PTPN11;NR1D1;FANCB;MAPK14;VEGFA;SOD1;PTPRC;BCL2;MNDA;BCAR1
[truncated: 2,599 more rows]

## Sheet: UK_BioBank_GWAS
Term	Overlap	P-value	Adjusted P-value	Old P-value	Old Adjusted P-value	Odds Ratio	Combined Score	Genes
[truncated: 474 more rows]
