# Supplementary material for: Degree Adjusted Large-Scale Network Analysis Reveals Novel Putative Metabolic Disease Genes
Source: Biology (Basel). 2021 Feb 3;10(2):107. doi: 10.3390/biology10020107 (PMC7913176; doi:10.3390/biology10020107)
Supplement: Supplementary file 1 [file biology-10-00107-s001.zip › Revised_supplementary/Supplementary_Tables_8_Pathway_analysis_BioGRID.xlsx]

## Sheet: CPDB+withBackground
p-value	q-value	pathway	source	external_id	members_input_overlap	members_input_overlap_geneids
3.91579e-06	0.00388305	brca1 dependent ub ligase activity	BioCarta	bard1pathway	FANCF; FANCE; FANCC; FANCA; FANCD2	2177; 2188; 2175; 2176; 2178
6.8589e-06	0.00388305	JAK-STAT signaling pathway - Homo sapiens (human)	KEGG	path:hsa04630	PDGFRB; IL5RA; GHR; PIAS3; IL10; EGFR; PTPN11; CCND2; PIK3CD; IL6R; IFNAR2; STAT5B; IFNGR1; PIK3R1; STAM	3586; 5159; 6777; 2690; 5781; 5293; 5295; 894; 8027; 3455; 3459; 1956; 10401; 3568; 3570
9.0094e-06	0.00388305	Fanconi Anemia Pathway	Reactome	R-HSA-6783310	FANCD2; FAAP100; FAN1; FANCF; FANCE; FANCC; FANCA; CENPS; UBE2T	378708; 2176; 22909; 2188; 29089; 2178; 2175; 80233; 2177
2.06189e-05	0.00666505	Fanconi anemia pathway - Homo sapiens (human)	KEGG	path:hsa03460	FANCA; FAAP100; FAN1; FANCF; FANCE; FANCC; FANCD2; REV1; CENPS; UBE2T	2176; 2177; 2178; 2188; 51455; 29089; 378708; 80233; 2175; 22909
3.20653e-05	0.00706811	Fanconi anemia pathway	PID	fanconi_pathway	FANCA; FAAP100; FAN1; FANCF; FANCE; FANCC; FANCD2; CENPS; UBE2T	378708; 2176; 22909; 2188; 29089; 2178; 80233; 2177; 2175
3.58702e-05	0.00706811	Proteoglycans in cancer - Homo sapiens (human)	KEGG	path:hsa05205	DCN; ITGB1; IGF2; CD63; SLC9A1; FN1; MSN; EGFR; ITGA2; PIK3CD; TLR4; EZR; VTN; GPC1; PIK3R1; CAV2; PTPN11; CAV1	7430; 3673; 1634; 3688; 7448; 5781; 5293; 5295; 2335; 2817; 857; 858; 4478; 6548; 3481; 1956; 7099; 967
4.27389e-05	0.00706811	Metabolism	Reactome	R-HSA-1430728	HSD17B14; POR; CHP1; NAMPT; MED1; RRM2; TSPOAP1; FH; ATP5F1C; CAV1; DCN; TXN; SGPL1; APOE; SLC9A1; PPM1K; GSTP1; PIK3CD; MCCC2; PFKL; PIK3R1; ALDH18A1; MTMR3; PHKG2; GNG10; PLCB1; MAT2A; ALOX5; NUP93; GCKR; MAT1A; SORD; GPC1; COX4I1; GLRX; ALDOA; SAMHD1; SLC25A4; CIDEC; SLC27A2; INPP5D; NME2; GNAS; HLCS; NME3; ATP5F1A; LDHA; PDK3; COQ9; NDUFS5; NDUFS6; GNA11; COQ6; UQCRC2; DBT; MDH2	4831; 57017; 2767; 5261; 4144; 498; 2817; 5165; 7295; 857; 51004; 3141; 63924; 8897; 6241; 1629; 152926; 9256; 7385; 4726; 5832; 1634; 3939; 3635; 25939; 10135; 2778; 226; 2950; 2646; 4832; 23236; 6548; 5447; 4191; 8879; 9688; 11001; 5293; 51171; 4143; 1327; 5211; 64087; 2745; 5469; 240; 348; 6652; 509; 291; 4725; 2271; 5295; 2790; 11261
4.72647e-05	0.00706811	Platelet Aggregation Inhibitor Pathway, Pharmacodynamics	PharmGKB	PA154444041	TBXA2R; F2; PLCB1; ITGA2; GNAS; PTGIR; GNA11; FGA	6915; 2243; 23236; 2767; 3673; 2147; 2778; 5739
4.9198e-05	0.00706811	IL2 signaling events mediated by STAT5	PID	il2_stat5pathway	PTPN11; CCND2; GAB2; STAT5B; LTA; PRF1; PIK3R1	6777; 5781; 5551; 4049; 9846; 5295; 894
7.86517e-05	0.0101697	Angiopoietin receptor Tie2-mediated signaling	PID	angiopoietinreceptor_pathway	ITGB1; F2; FN1; PTPN11; DOK2; STAT5B; FOXO1; PIK3R1; ANGPT2	2147; 6777; 2308; 5781; 9046; 285; 5295; 2335; 3688
8.70253e-05	0.0102294	Interleukin-3, 5 and GM-CSF signaling	Reactome	R-HSA-512988	IL5RA; INPP5D; CRKL; GAB2; PTPN11; PIK3CD; STAT5B; PIK3R1	6777; 3568; 5781; 5293; 1399; 9846; 5295; 3635
0.000112567	0.0115273	EGF-EGFR Signaling Pathway	Wikipathways	WP437	RPS6KA1; RICTOR; STMN1; CRKL; PIAS3; GAB2; PTPN11; EGFR; DOK2; STAT5B; FOXO1; PIK3R1; PTPN12; INPP5D; STAM; CAV2; CAV1	3925; 1956; 8027; 2308; 1399; 9846; 6777; 253260; 857; 858; 5781; 5782; 10401; 3635; 6195; 5295; 9046
0.000115898	0.0115273	Interleukin-1 family signaling	Wikipathways	WP1839	PTPN11; PTPN12; PTPN9; PTPN18; ALOX5	26469; 5780; 240; 5782; 5781
0.000131965	0.0121879	RAC1-PAK1-p38-MMP2 Pathway	Wikipathways	WP3303	ITGB1; STMN1; FN1; PTPN11; EGFR; DOK2; STAT5B; FOXO1; PIK3R1; ANGPT2	6777; 3925; 5295; 5781; 285; 9046; 3688; 2335; 2308; 1956
0.000179746	0.0147996	IL6-mediated signaling events	PID	il6_7pathway	PTPN11; GAB2; HSP90B1; IL6R; PIAS3; FOXO1; PIK3R1; A2M	10401; 9846; 5781; 7184; 2; 3570; 2308; 5295
0.000190877	0.0147996	Cell surface interactions at the vascular wall	Reactome	R-HSA-202733	ITGB1; F2; INPP5D; FN1; PTPN11; ITGA4; MIF; DOK2; GPC1; PIK3R1; ANGPT2; CAV1	3676; 4282; 5295; 857; 3635; 2335; 5781; 2817; 9046; 2147; 285; 3688
0.000194582	0.0147996	Urokinase-type plasminogen activator (uPA) and uPAR-mediated signaling	PID	upa_upar_pathway	ITGB1; PDGFRB; FN1; EGFR; VTN; GPLD1; FGA	1956; 2243; 2822; 7448; 5159; 2335; 3688
0.000250142	0.0179686	IL-3 Signaling Pathway	Wikipathways	WP286	IL5RA; INPP5D; CRKL; GAB2; PTPN11; PIK3CD; STAT5B; PIK3R1	3635; 5293; 5781; 1399; 5295; 3568; 6777; 9846
0.000275599	0.0187552	VEGFR3 signaling in lymphatic endothelium	PID	lymphangiogenesis_pathway	ITGB1; RPS6KA1; FN1; ITGA2; ITGA4; PIK3R1	3676; 5295; 3673; 6195; 2335; 3688
0.000326068	0.0210803	Antimicrobial peptides	Reactome	R-HSA-6803157	EPPIN; S100A7; S100A9; ATOX1; ATP7A	6280; 6278; 57119; 538; 475
0.000358903	0.0218881	eicosanoid metabolism	BioCarta	eicosanoidpathway	PLCB1; TBXA2R; ALOX5; PTGIR	240; 5739; 6915; 23236
0.000411673	0.0218881	Complement and coagulation cascades - Homo sapiens (human)	KEGG	path:hsa04610	F2; CFI; CD59; A2M; C3; VTN; FGA	2; 7448; 966; 3426; 2243; 718; 2147
0.00042146	0.0218881	Chagas disease (American trypanosomiasis) - Homo sapiens (human)	KEGG	path:hsa05142	PLCB1; TLR4; ACE; GNAS; IL10; PIK3CD; IFNGR1; PIK3R1; GNA11; C3; IRAK4	3586; 1636; 5293; 5295; 23236; 718; 2778; 2767; 3459; 7099; 51135
0.000437566	0.0218881	Interconversion of nucleotide di- and triphosphates	Reactome	R-HSA-499943	TXN; GLRX; RRM2; NME2; NME3	4831; 4832; 6241; 2745; 7295
0.000458766	0.0218881	IL3	NetPath	Pathway_IL3	INPP5D; CRKL; GAB2; PTPN11; PIK3CD; STAT5B; FOXO1; PIK3R1	6777; 5781; 5293; 1399; 9846; 2308; 5295; 3635
0.000465748	0.0218881	HIF-1 signaling pathway - Homo sapiens (human)	KEGG	path:hsa04066	TLR4; EGFR; PIK3CD; IL6R; ANGPT2; PFKL; IFNGR1; PIK3R1; ALDOA; LDHA; FLT1	5211; 5293; 5295; 226; 2321; 285; 3939; 3459; 1956; 7099; 3570
0.000473373	0.0218881	Hemostasis	Reactome	R-HSA-109582	IGF2; ITGA2; ITGA4; APOOL; MIF; CD9; MAFF; CAV1; GNG10; A2M; DOK2; PIK3R1; ANGPT2; FGA; ITGB1; TBXA2R; CD63; PTGIR; GPC1; ALDOA; GATA2; F2; INPP5D; AKAP1; FN1; GNAS; PTPN11; GNA11; ABCC4	4282; 6915; 2335; 2147; 2; 2767; 10257; 8165; 23764; 5739; 2817; 2624; 967; 3673; 928; 857; 9046; 3635; 3688; 3676; 139322; 5295; 5781; 2790; 2778; 2243; 226; 3481; 285
0.000509013	0.0218881	Focal Adhesion	Wikipathways	WP306	ITGB1; PDGFRB; FN1; CRKL; CAV1; ITGA4; ITGA2; CCND2; PIK3CD; VTN; XIAP; PIK3R1; EGFR; PARVA; CAV2; FLT1	2321; 7448; 5159; 3673; 1399; 55742; 331; 857; 5293; 2335; 3688; 5295; 3676; 858; 894; 1956
0.000509013	0.0218881	Focal adhesion - Homo sapiens (human)	KEGG	path:hsa04510	ITGB1; PDGFRB; PARVA; CRKL; FN1; PIK3CD; ITGA2; CCND2; ITGA4; VTN; XIAP; PIK3R1; EGFR; FLT1; CAV2; CAV1	5159; 3673; 3676; 3688; 5293; 5295; 2335; 7448; 857; 858; 1399; 894; 2321; 1956; 55742; 331
0.000532583	0.0218881	Interleukin-2 family signaling	Reactome	R-HSA-451927	IL5RA; INPP5D; GAB2; PIK3CD; STAT5B; PIK3R1	6777; 3568; 5293; 9846; 5295; 3635
0.000575556	0.0218881	Regulation of Complement cascade	Reactome	R-HSA-977606	C3; VTN; CD59; F2; CFI	966; 718; 3426; 7448; 2147
0.000575556	0.0218881	Complement cascade	Reactome	R-HSA-166658	C3; VTN; CD59; F2; CFI	966; 718; 3426; 7448; 2147
0.000575556	0.0218881	Phosphatidylinositol Phosphate Metabolism	SMPDB	SMP00463	EGFR; PLCB1; INPP5D; PIK3R1; PIK3CD	5295; 3635; 1956; 5293; 23236
0.000575556	0.0218881	Joubert syndrome	SMPDB	SMP00582	EGFR; PLCB1; INPP5D; PIK3R1; PIK3CD	5295; 3635; 1956; 5293; 23236
0.000598728	0.0221187	PI3K-Akt Signaling Pathway	Wikipathways	WP4172	IGF2; PDGFRB; GHR; FN1; GNG10; ITGA2; CCND2; ITGA4; PIK3R1; NTRK2; VTN; IFNAR2; RBL2; ITGB1; PIK3CD; HSP90B1; TLR4; ANGPT2; EGFR; IL6R; FLT1	285; 3481; 7448; 5159; 3673; 3676; 3570; 2321; 2790; 3455; 7099; 5293; 2335; 3688; 2690; 4915; 5295; 894; 5934; 1956; 7184
0.000650059	0.0231887	Ebola Virus Pathway on Host	Wikipathways	WP4217	ITGB1; PIK3R1; EGFR; ITGA2; ITGA4; VPS11; PIK3CD; CD209; TLR4; CAV1; CAV2; GSN	30835; 1956; 55823; 3673; 3676; 2934; 857; 858; 7099; 5293; 3688; 5295
0.00066356	0.0231887	Regulation of actin cytoskeleton - Homo sapiens (human)	KEGG	path:hsa04810	ITGB1; PDGFRB; F2; CRKL; FN1; PIK3CD; ITGA2; ITGA4; EZR; MSN; SLC9A1; ARPC5; PIK3R1; CXCR4; EGFR; GSN	5159; 7430; 2934; 2147; 3673; 3676; 3688; 7852; 5293; 5295; 4478; 2335; 10092; 1399; 6548; 1956
0.000898055	0.0305575	Human Complement System	Wikipathways	WP2806	DCN; TXN; CFI; ITGA2; CD59; A2M; C3; FGA	2243; 718; 3673; 1634; 2; 7295; 966; 3426
0.000946237	0.0313714	Elastic fibre formation	Reactome	R-HSA-1566948	ITGB1; FBLN1; VTN; FBLN5; FURIN	2192; 10516; 5045; 7448; 3688
0.00100357	0.0318861	Regulation of Insulin-like Growth Factor (IGF) transport and uptake by Insulin-like Growth Factor Binding Proteins (IGFBPs)	Reactome	R-HSA-381426	IGF2; F2; APOE; FN1; HSP90B1; IGFBP2; IGFBP3; C3; FGA	718; 2335; 3486; 348; 3485; 2243; 7184; 2147; 3481
0.00101698	0.0318861	SHP2 signaling	PID	shp2_pathway	PDGFRB; GAB2; PTPN11; EGFR; NTRK2; IL6R; IFNGR1; PIK3R1	3459; 1956; 5159; 3570; 5781; 9846; 5295; 4915
0.00106041	0.0318861	Beta1 integrin cell surface interactions	PID	integrin1_pathway	ITGB1; TGM2; FN1; ITGA2; ITGA4; VTN; FGA	3676; 7448; 2243; 3673; 7052; 2335; 3688
0.00106041	0.0318861	Signaling by PDGF	Reactome	R-HSA-186797	PDGFRB; CRKL; PTPN12; PTPN11; STAT5B; PIK3R1; FURIN	6777; 5781; 1399; 5045; 5159; 5295; 5782
0.00114583	0.0326535	PI3K-Akt signaling pathway - Homo sapiens (human)	KEGG	path:hsa04151	IGF2; PDGFRB; IL6R; FN1; GHR; PIK3CD; ITGA2; CCND2; GNG10; RBL2; NTRK2; PIK3R1; IFNAR2; ITGA4; ITGB1; HSP90B1; TLR4; ANGPT2; EGFR; VTN; FLT1	285; 2335; 3481; 2690; 2790; 4915; 894; 7099; 7184; 5159; 5293; 5295; 7448; 3455; 3570; 3673; 3676; 2321; 3688; 5934; 1956
0.00114819	0.0326535	IL4	NetPath	Pathway_IL4	INPP5D; PTPN11; PIK3CD; DOK2; STAT5B; PIK3R1; CXCR4; STAM	6777; 5781; 8027; 5293; 9046; 7852; 5295; 3635
0.00118694	0.0326535	role of brca1 brca2 and atr in cancer susceptibility	BioCarta	atrbrcapathway	FANCF; FANCE; FANCC; FANCA; FANCD2	2176; 2188; 2178; 2177; 2175
0.00118694	0.0326535	Interleukin receptor SHC signaling	Reactome	R-HSA-912526	GAB2; IL5RA; INPP5D; PIK3CD; PIK3R1	3568; 5293; 9846; 5295; 3635
0.00129256	0.0348184	JAK-STAT-Core	Signalink	None	IL5RA; GHR; IL10; EGFR; IL6R; IFNAR2; STAT5B; IFNGR1	3586; 6777; 2690; 3455; 3459; 1956; 3568; 3570
0.00144263	0.0380678	Ion influx/efflux at host-pathogen interface	Reactome	R-HSA-6803544	ATP7A; ATOX1	475; 538
0.00151626	0.0392106	IL5-mediated signaling events	PID	il5_pathway	STAT5B; PTPN11; IL5RA; PIK3R1	5781; 5295; 6777; 3568
0.00156066	0.0395672	Pathways in cancer - Homo sapiens (human)	KEGG	path:hsa05200	PDGFRB; CRKL; GNG10; ITGA2; EGFR; HSP90B1; IFNAR2; XIAP; IFNGR1; FH; NCOA4; PIK3CD; PIK3R1; CXCR4; IGF2; PLCB1; IL5RA; IL6R; ITGB1; PAX8; LRP6; FN1; GNAS; CCND2; FOXO1; STAT5B; GSTP1; GNA11	2271; 2308; 2335; 331; 6777; 23236; 2767; 2778; 2790; 894; 7184; 5159; 5293; 5295; 1399; 2950; 3455; 3459; 3481; 3568; 3570; 3673; 3688; 7852; 8031; 1956; 4040; 7849
0.00170135	0.0423047	Platinum Pathway, Pharmacokinetics/Pharmacodynamics	PharmGKB	PA150642262	GSTP1; ATP7A; ATP7B	2950; 538; 540
0.00177699	0.0423182	Immune System	Reactome	R-HSA-168256	TAP1; PPM1B; TIMP2; GHR; EPPIN; AP1M2; CD59; GAB2; HSP90B1; MIF; IFNAR2; CD209; TNFRSF14; DDOST; IFNGR1; RICTOR; ATP7A; GSN; TXN; B2M; CRKL; PIK3CD; FBXO22; PFKL; S100A9; TRIM14; PIK3R1; ATG5; C3; S100A7; FGA; IRAK4; ITGB1; CTLA4; IL5RA; PRDX4; CD63; ITGA4; ALOX5; ARPC5; VTN; ATG12; ALDOA; SAMHD1; IL6R; SEC61B; SLC27A2; RPS6KA1; F2; INPP5D; ATOX1; NME2; CASP1; IL10; PTPN11; CFI; LTA; STAT5B; GSTP…	4831; 10549; 966; 834; 2147; 1650; 9474; 7448; 1493; 7295; 9846; 2934; 2690; 7077; 475; 3688; 30835; 3586; 9140; 10092; 6278; 7184; 3635; 25939; 6280; 5787; 1399; 6195; 57119; 226; 2950; 10952; 26263; 3455; 7099; 253260; 6777; 8764; 11001; 10053; 3568; 5293; 3676; 3426; 5781; 4049; 3459; 4282; 9830; 5211; 23295; 967; 51135; 240; 6890; 538; 5495; 567; 718; 3570; 5295; 2243
0.00179006	0.0423182	Innate Immune System	Reactome	R-HSA-168249	TIMP2; CD59; GAB2; HSP90B1; MIF; CD209; B2M; DDOST; ATP7A; GSN; TXN; PFKL; S100A9; PIK3R1; ATG5; C3; S100A7; FGA; IRAK4; EPPIN; PRDX4; CD63; ALOX5; ARPC5; VTN; ATG12; ALDOA; SLC27A2; RPS6KA1; F2; ATOX1; NME2; CASP1; PTPN11; CFI; GSTP1; PTPRB; TLR4	4282; 10549; 9140; 10092; 966; 6278; 2934; 4831; 834; 2147; 1650; 7099; 7184; 9474; 7448; 5211; 967; 51135; 7295; 240; 538; 11001; 9846; 6280; 7077; 475; 5787; 567; 718; 5295; 6195; 57119; 3426; 5781; 2243; 226; 30835; 2950
0.00180008	0.0423182	IL3-mediated signaling events	PID	il3_pathway	STAT5B; PTPN11; INPP5D; GAB2; PIK3R1	5781; 9846; 6777; 5295; 3635
0.00183533	0.0423764	Signaling events mediated by TCPTP	PID	tcptp_pathway	ITGB1; PDGFRB; EGFR; STAT5B; LMAN1; PIK3R1	6777; 1956; 5159; 5295; 3998; 3688
0.00200637	0.045047	Plasma lipoprotein remodeling	Reactome	R-HSA-8963899	APOE; LCAT; LPA; FURIN	4018; 348; 5045; 3931
0.00202067	0.045047	JAK STAT MolecularVariation 1	INOH	None	IL5RA; GHR; IL10; IL6R; IFNAR2; STAT5B; LTA; IFNGR1	3570; 2690; 3455; 4049; 6777; 3568; 3459; 3586
0.00206083	0.0451635	IL5	NetPath	Pathway_IL5	RPS6KA1; IL5RA; CRKL; PTPN11; STAT5B; ALOX5; SOX4	6777; 3568; 5781; 1399; 6659; 6195; 240

## Sheet: KEGG_Enrichr
Term	Overlap	P-value	Adjusted P-value	Old P-value	Old Adjusted P-value	Odds Ratio	Combined Score	Genes
Pathways in cancer	29/530	8.30239e-10	1.27857e-07	0	0	3.79979	79.451	ITGB1;FH;GSTP1;CXCR4;XIAP;IL5RA;PIK3CD;PIK3R1;EGFR;FOXO1;CRKL;HSP90B1;LRP6;GNG10;CCND2;GNA11;IL6R;IFNAR2;PDGFRB;STAT5B;IFNGR1;ITGA2;NCOA4;IGF2;FN1;F2;PAX8;GNAS;PLCB1
Proteoglycans in cancer	18/201	8.01792e-10	2.46952e-07	0	0	6.21891	130.25	ITGB1;CD63;CAV2;CAV1;ITGA2;IGF2;FN1;MSN;PIK3CD;PTPN11;PIK3R1;EGFR;DCN;SLC9A1;VTN;GPC1;EZR;TLR4
Fanconi anemia pathway	1954-10-01	4.48818e-09	4.60786e-07	0	0	12.8601	247.194	FANCD2;UBE2T;REV1;FANCA;FANCC;FANCE;FAN1;FAAP100;FANCF;CENPS
JAK-STAT signaling pathway	15/162	1.3494e-08	1.03904e-06	0	0	6.43004	116.519	PDGFRB;IFNAR2;IL10;PIAS3;STAT5B;IFNGR1;IL5RA;PIK3CD;PTPN11;PIK3R1;STAM;EGFR;GHR;CCND2;IL6R
Focal adhesion	16/199	3.30853e-08	2.03805e-06	0	0	5.58347	96.1707	PDGFRB;ITGB1;FLT1;ITGA4;CAV2;CAV1;ITGA2;FN1;XIAP;PIK3CD;PARVA;PIK3R1;EGFR;CRKL;VTN;CCND2
PI3K-Akt signaling pathway	21/354	5.02986e-08	2.58199e-06	0	0	4.11959	69.2308	IFNAR2;PDGFRB;ITGB1;NTRK2;FLT1;ANGPT2;ITGA4;ITGA2;IGF2;FN1;PIK3CD;PIK3R1;EGFR;HSP90B1;GHR;RBL2;VTN;GNG10;CCND2;TLR4;IL6R
Regulation of actin cytoskeleton	16/214	9.12078e-08	4.01314e-06	0	0	5.19211	84.1647	PDGFRB;ITGB1;GSN;ITGA4;ITGA2;FN1;CXCR4;MSN;PIK3CD;PIK3R1;ARPC5;F2;EGFR;CRKL;SLC9A1;EZR
HIF-1 signaling pathway	11/100	2.07613e-07	7.99311e-06	0	0	7.63889	117.544	LDHA;PFKL;FLT1;ANGPT2;IFNGR1;PIK3CD;PIK3R1;ALDOA;IL6R;TLR4;EGFR
Chagas disease (American trypanosomiasis)	11/103	2.81427e-07	9.63107e-06	0	0	7.4164	111.864	C3;IL10;ACE;IFNGR1;GNA11;GNAS;PIK3CD;PIK3R1;IRAK4;PLCB1;TLR4
Bacterial invasion of epithelial cells	1974-08-01	1.11012e-05	0.000310835	0	0	7.50751	85.6491	ITGB1;CAV2;CAV1;FN1;PIK3CD;PIK3R1;ARPC5;CRKL
Platelet activation	10/124	1.26234e-05	0.000324001	0	0	5.60036	63.1718	ITGB1;FGA;PTGIR;TBXA2R;ITGA2;GNAS;PIK3CD;PIK3R1;F2;PLCB1
NOD-like receptor signaling pathway	12/178	1.09426e-05	0.000337033	0	0	4.68165	53.4777	IFNAR2;SHARPIN;NAMPT;CASP1;XIAP;TRPM7;TXN;IRAK4;PLCB1;TLR4;ATG12;ATG5
Human immunodeficiency virus 1 infection	12/212	6.15396e-05	0.00145802	0	0	3.93082	38.1125	GNG10;GNA11;CXCR4;TAP1;PIK3CD;PIK3R1;IRAK4;SAMHD1;B2M;TLR4;AP1M2;CRKL
Amoebiasis	1996-08-01	7.43437e-05	0.00163556	0	0	5.78704	55.0163	IL10;GNA11;FN1;GNAS;PIK3CD;PIK3R1;PLCB1;TLR4
Human papillomavirus infection	15/330	9.50703e-05	0.00172245	0	0	3.15657	29.2326	IFNAR2;PDGFRB;ITGB1;ITGA4;ITGA2;FN1;PIK3CD;PIK3R1;EGFR;FOXO1;RBL2;SLC9A3R1;VTN;CCND2;GNAS
Leishmaniasis	1974-07-01	9.42172e-05	0.00181368	0	0	6.56907	60.8947	ITGB1;IL10;C3;ITGA4;IFNGR1;IRAK4;TLR4
Human cytomegalovirus infection	12/225	0.000108566	0.00185768	0	0	3.7037	33.808	GNG10;GNA11;GNAS;CXCR4;TAP1;PIK3CD;PIK3R1;PLCB1;B2M;IL6R;EGFR;CRKL
Calcium signaling pathway	11/188	9.25411e-05	0.00190018	0	0	4.06324	37.7388	PDGFRB;STIM2;TBXA2R;GNA11;PHKG2;GNAS;CXCR4;ADRA1B;PLCB1;SLC25A4;EGFR
FoxO signaling pathway	9/132	0.000127127	0.0020608	0	0	4.73485	42.4731	IL10;RBL2;CCND2;PIK3CD;PIK3R1;RAG2;ATG12;FOXO1;EGFR
Complement and coagulation cascades	1979-07-01	0.000142764	0.00219856	0	0	6.15331	54.4833	C3;FGA;VTN;CFI;CD59;F2;A2M
Measles	9/138	0.000178176	0.00261325	0	0	4.52899	39.0975	IFNAR2;STAT5B;CCND2;CD209;MSN;PIK3CD;PIK3R1;IRAK4;TLR4
Leukocyte transendothelial migration	8/112	0.000218719	0.00306206	0	0	4.96032	41.8042	ITGB1;ITGA4;MSN;PIK3CD;CXCR4;PTPN11;PIK3R1;EZR
Phospholipase D signaling pathway	9/148	0.000300699	0.00402675	0	0	4.22297	34.2458	PDGFRB;GNAS;PIK3CD;PTPN11;PIK3R1;GAB2;F2;PLCB1;EGFR
Fc gamma R-mediated phagocytosis	1991-07-01	0.00034431	0.0042419	0	0	5.34188	42.596	GSN;INPP5D;PIK3CD;GAB2;PIK3R1;ARPC5;CRKL
Central carbon metabolism in cancer	1965-06-01	0.000342824	0.00439958	0	0	6.41026	51.1429	PDGFRB;LDHA;PFKL;PIK3CD;PIK3R1;EGFR
Prostate cancer	1997-07-01	0.000507937	0.00558731	0	0	5.01145	38.0127	PDGFRB;GSTP1;PIK3CD;PIK3R1;FOXO1;EGFR;HSP90B1
Renal cell carcinoma	1969-06-01	0.000474246	0.005618	0	0	6.03865	46.2185	FH;TFE3;PIK3CD;PTPN11;PIK3R1;CRKL
Cellular senescence	9/160	0.000532371	0.00565415	0	0	3.90625	29.446	RBL2;CCND2;IGFBP3;PIK3CD;TRPM7;PIK3R1;E2F5;SLC25A4;FOXO1
Huntington disease	10/193	0.000506504	0.00577789	0	0	3.59816	27.3027	ATP5F1A;NDUFS6;COX4I1;NDUFS5;POLR2F;UQCRC2;PLCB1;ATP5F1C;SLC25A4;TGM2
Necroptosis	9/162	0.000582397	0.0057864	0	0	3.85802	28.7359	IFNAR2;STAT5B;SHARPIN;IFNGR1;CASP1;XIAP;TRPM7;TLR4;SLC25A4
Ras signaling pathway	11/232	0.000568483	0.00583642	0	0	3.29262	24.6043	PDGFRB;NTRK2;GNG10;FLT1;ANGPT2;IGF2;PIK3CD;PTPN11;PIK3R1;GAB2;EGFR
Viral carcinogenesis	10/201	0.000694425	0.00668384	0	0	3.45495	25.1259	C3;POLB;RBL2;STAT5B;GSN;CCND2;PIK3CD;PIK3R1;GTF2H3;HDAC6
Gastric acid secretion	1975-06-01	0.000741365	0.00691941	0	0	5.55556	40.039	GNAS;SSTR2;EZR;PLCB1;KCNJ1;SLC9A1
Pertussis	1976-06-01	0.000795337	0.00699897	0	0	5.48246	39.1269	ITGB1;IL10;C3;CASP1;IRAK4;TLR4
Rap1 signaling pathway	10/206	0.000838686	0.00717542	0	0	3.37109	23.8797	PDGFRB;ITGB1;FLT1;ANGPT2;GNAS;PIK3CD;PIK3R1;PLCB1;EGFR;CRKL
Chronic myeloid leukemia	1976-06-01	0.000795337	0.00720482	0	0	5.48246	39.1269	STAT5B;PIK3CD;PTPN11;GAB2;PIK3R1;CRKL
Fluid shear stress and atherosclerosis	8/139	0.000928289	0.00772738	0	0	3.9968	27.9063	CAV2;CAV1;GSTP1;GPC1;PIK3CD;PIK3R1;TXN;HSP90B1
Toxoplasmosis	7/113	0.00125708	0.010189	0	0	4.30187	28.732	ITGB1;IL10;IFNGR1;ALOX5;XIAP;IRAK4;TLR4
ErbB signaling pathway	1985-06-01	0.00142886	0.0112844	0	0	4.90196	32.1121	STAT5B;PIK3CD;NRG1;PIK3R1;EGFR;CRKL
Neurotrophin signaling pathway	7/119	0.00169537	0.0130543	0	0	4.08497	26.0615	NTRK2;RPS6KA1;PIK3CD;PTPN11;PIK3R1;IRAK4;CRKL
Small cell lung cancer	1993-06-01	0.00226377	0.0170059	0	0	4.48029	27.2882	ITGB1;ITGA2;FN1;PIK3CD;XIAP;PIK3R1
Hematopoietic cell lineage	1997-06-01	0.00279831	0.0205209	0	0	4.29553	25.2523	ITGA4;ITGA2;IL5RA;CD9;CD59;IL6R
Fc epsilon RI signaling pathway	1968-05-01	0.00297498	0.0213092	0	0	5.10621	29.7055	ALOX5;INPP5D;PIK3CD;GAB2;PIK3R1
AGE-RAGE signaling pathway in diabetic complications	6/100	0.00325737	0.0228016	0	0	4.16667	23.8618	STAT5B;FN1;PIK3CD;PIK3R1;PLCB1;FOXO1
Influenza A	8/171	0.00341974	0.0228974	0	0	3.24886	18.4477	IFNAR2;IFNGR1;CASP1;PIK3CD;FURIN;PIK3R1;IRAK4;TLR4
Alzheimer disease	8/171	0.00341974	0.0234062	0	0	3.24886	18.4477	ATP5F1A;NDUFS6;COX4I1;NDUFS5;UQCRC2;APOE;PLCB1;ATP5F1C
MAPK signaling pathway	11/295	0.00381431	0.0244752	0	0	2.58945	14.4207	PDGFRB;NTRK2;PPM1B;FLT1;ANGPT2;RPS6KA1;STMN1;IGF2;IRAK4;EGFR;CRKL
Glucagon signaling pathway	6/103	0.00377034	0.0247078	0	0	4.04531	22.5752	LDHA;PFKL;PHKG2;GNAS;PLCB1;FOXO1
C-type lectin receptor signaling pathway	6/104	0.00395395	0.0248534	0	0	4.00641	22.1676	IL10;CD209;CASP1;PIK3CD;PTPN11;PIK3R1
Parathyroid hormone synthesis, secretion and action	6/106	0.00434093	0.0267401	0	0	3.93082	21.3823	SLC9A3R1;GNA11;GNAS;PLCB1;EGFR;LRP6
Cysteine and methionine metabolism	1947-04-01	0.00461793	0.0268363	0	0	5.91017	31.7837	LDHA;MAT2A;MDH2;MAT1A
Insulin resistance	6/108	0.00475517	0.0271221	0	0	3.85802	20.6347	RPS6KA1;PIK3CD;PTPN11;PIK3R1;SLC27A2;FOXO1
Human T-cell leukemia virus 1 infection	9/219	0.004602	0.027258	0	0	2.85388	15.3575	POLB;STAT5B;CCND2;LTA;XIAP;PIK3CD;PIK3R1;B2M;SLC25A4
Parkinson disease	7/142	0.00455535	0.0275107	0	0	3.42332	18.4567	ATP5F1A;NDUFS6;COX4I1;NDUFS5;UQCRC2;ATP5F1C;SLC25A4
Non-alcoholic fatty liver disease (NAFLD)	7/149	0.00590589	0.033073	0	0	3.26249	16.7425	NDUFS6;COX4I1;NDUFS5;PIK3CD;UQCRC2;PIK3R1;IL6R
Thyroid hormone signaling pathway	6/116	0.00670693	0.0350124	0	0	3.59195	17.9763	MED1;PIK3CD;PIK3R1;PLCB1;FOXO1;SLC9A1
ECM-receptor interaction	1982-05-01	0.00662066	0.035158	0	0	4.23442	21.2464	ITGB1;VTN;ITGA4;ITGA2;FN1
Phagosome	7/152	0.00656825	0.0354916	0	0	3.1981	16.0721	C3;ITGB1;CD209;ITGA2;TAP1;SEC61B;TLR4
Thermogenesis	9/231	0.00647244	0.0355984	0	0	2.70563	13.6369	COA3;ATP5F1A;NDUFS6;COX4I1;NDUFS5;RPS6KA1;GNAS;UQCRC2;ATP5F1C
Hypertrophic cardiomyopathy (HCM)	1985-05-01	0.00768799	0.039465	0	0	4.08497	19.886	ITGB1;ACE;SGCA;ITGA4;ITGA2
Pathogenic Escherichia coli infection	1955-04-01	0.00807473	0.0401132	0	0	5.05051	24.3385	ITGB1;ARPC5;EZR;TLR4
Legionellosis	1955-04-01	0.00807473	0.0407708	0	0	5.05051	24.3385	C3;EEF1A2;CASP1;TLR4
Gap junction	1988-05-01	0.00886954	0.0433622	0	0	3.94571	18.644	PDGFRB;GNA11;GNAS;PLCB1;EGFR
Dilated cardiomyopathy (DCM)	1991-05-01	0.0101709	0.0481946	0	0	3.81563	17.507	ITGB1;SGCA;ITGA4;ITGA2;GNAS
Protein processing in endoplasmic reticulum	7/165	0.010092	0.0485675	0	0	2.94613	13.5405	DNAJA1;LMAN1;SEC61B;CRYAA;UBXN6;DDOST;HSP90B1
Autophagy	6/128	0.0106396	0.0496514	0	0	3.25521	14.789	MTMR3;PIK3CD;PIK3R1;ATG12;ATG5;ATG2B

## Sheet: Panther_Enrichr
Term	Overlap	P-value	Adjusted P-value	Old P-value	Old Adjusted P-value	Odds Ratio	Combined Score	Genes
Integrin signalling pathway_Homo sapiens_P00034	11/156	1.67396e-05	0.00187484	0	0	4.89672	53.8529	ITGB1;ITGA4;CAV1;ITGA2;FN1;PIK3CD;PARVA;PIK3R1;ARPC5;PTPN12;CRKL
De novo pyrimidine deoxyribonucleotide biosynthesis_Homo sapiens_P02739	2019-03-10	0.000328988	0.0184233	0	0	20.8333	167.073	RRM2;NME2;NME3
Endothelin signaling pathway_Homo sapiens_P00019	1975-06-01	0.000741365	0.0276776	0	0	5.55556	40.039	GNA11;GNAS;PIK3CD;FURIN;PIK3R1;PLCB1
Insulin/IGF pathway-protein kinase B signaling cascade_Homo sapiens_P00033	1934-04-01	0.00138954	0.038907	0	0	8.16993	53.7482	IGF2;PIK3CD;PIK3R1;FOXO1
Hypoxia response via HIF activation_Homo sapiens_P00030	2019-03-24	0.00478069	0.059493	0	0	8.68056	46.3817	PIK3CD;TXN;PIK3R1

## Sheet: BioPlanet_Enrichr
Term	P-value	Adjusted P-value	Odds Ratio	Combined Score	Genes
EGF/EGFR signaling pathway	2.16297e-10	3.26609e-07	7.88022	175.369	PIAS3;STAT5B;CAV1;PTPN11;PIK3R1;STAM;GAB2;PTPN12;FOXO1;EGFR;CRKL;DOK2;INPP5D;RPS6KA1;STMN1;RICTOR
Jak-STAT signaling pathway	6.81649e-10	5.14645e-07	6.28141	132.579	IL10;IFNAR2;STAT5B;PIAS3;PTPN18;IFNGR1;IL5RA;PIK3CD;PTPN11;PIK3R1;STAM;PTPN12;PTPRH;GHR;PTPRB;CCND2;PTPN9;IL6R
Metabolism	4.24708e-09	2.1377e-06	2.32198	44.7609	COX4I1;PIK3CD;MED11;NAMPT;DBT;PDK3;POLG;MCCC2;MED1;NME2;SORD;NME3;MAT1A;MED6;DDOST;DCN;NUP93;DPM1;MED25;NDUFS6;NDUFS5;MED20;UQCRC2;PLCB1;ALDOA;LPA;FH;MTMR3;GSTP1;LCAT;GLRX;PIK3R1;NPAS2;SGPL1;LDHA;GNG10;MAT2A;HLCS;INPP5D;ALOX5;GPC1;GNA11;PHKG2;POLR2F;APOE;A2M;GCKR;RRM2;MDH2;CAV1;COQ6;PFKL;GNAS;ALDH18A1
Hemostasis pathway	2.07194e-08	7.82156e-06	3.70964	65.6317	ITGB1;CD63;PIK3R1;GATA2;AKAP1;GNG10;TBXA2R;INPP5D;GNA11;A2M;FGA;ABCC4;PTGIR;ANGPT2;ITGA4;CAV1;ITGA2;FN1;PTPN11;F2;DOK2;MAFF;GNAS;CD9;ALDOA
BRCA1-dependent ubiquitin ligase activity	3.23253e-08	8.13521e-06	43.4028	748.586	FANCD2;FANCA;FANCC;FANCE;FANCF
Angiopoietin receptor Tie2-mediated signaling	2.915e-08	8.80329e-06	12.7551	221.311	ITGB1;STAT5B;DOK2;ANGPT2;FN1;PTPN11;PIK3R1;F2;FOXO1
Interleukin-2 signaling pathway	7.01521e-08	1.51328e-05	2.78762	45.9193	RGS16;PRF1;CXCR4;IL5RA;PIK3CD;FURIN;TXN;PIK3R1;ADRA1B;SAMHD1;FOXO1;CRKL;SLC9A3R1;GNG10;CCND2;MAT2A;INPP5D;NAMPT;TIMP2;CASP1;TNFRSF14;IL10;STAT5B;PIAS3;TAP1;PTPN11;STAM;GAB2;DOK2;LTA;PTPN9;LPA;TLR4;GPLD1
Interleukin-2/STAT5 pathway	1.8297e-07	3.45355e-05	16.2037	251.383	STAT5B;CCND2;PRF1;LTA;PTPN11;PIK3R1;GAB2
Interleukin-3, interleukin-5, and GM-CSF signaling	2.27793e-07	3.82185e-05	12.3457	188.825	STAT5B;INPP5D;IL5RA;PIK3CD;PTPN11;PIK3R1;GAB2;CRKL
Chagas disease	3.10736e-07	4.26556e-05	7.34509	110.061	C3;IL10;ACE;IFNGR1;GNA11;GNAS;PIK3CD;PIK3R1;IRAK4;PLCB1;TLR4
Focal adhesion	2.92199e-07	4.41221e-05	4.76872	71.7493	PDGFRB;ITGB1;FLT1;ITGA4;CAV2;CAV1;ITGA2;FN1;XIAP;PIK3CD;PARVA;PIK3R1;EGFR;CRKL;VTN;CCND2
Immune system	3.86112e-07	4.85858e-05	2.50501	36.9918	ITGB1;MGRN1;CFI;IL5RA;PIK3CD;TXN;PIK3R1;FOXO1;CRKL;HSP90B1;C3;GHR;INPP5D;RPS6KA1;CASP1;CTLA4;RICTOR;TNFRSF14;SEC61B;B2M;IL6R;AP1M2;ATG5;IFNAR2;STAT5B;ITGA4;IFNGR1;TAP1;PTPN11;GAB2;IRAK4;ATG12;DDOST;NUP93;PPM1B;TLR4
Fanconi anemia pathway	5.20146e-07	5.61015e-05	18.9394	274.037	FANCD2;UBE2T;FANCA;FANCC;FANCE;FANCF
Signaling by interleukins	5.01628e-07	5.82661e-05	7.00815	101.656	STAT5B;INPP5D;CASP1;IL5RA;PIK3CD;PTPN11;PIK3R1;GAB2;IRAK4;IL6R;CRKL
Immune system signaling by interferons, interleukins, prolactin, and growth hormones	7.05739e-07	6.66041e-05	4.21627	59.7193	IFNAR2;STAT5B;IFNGR1;IL5RA;PIK3CD;PTPN11;PIK3R1;GAB2;IRAK4;CRKL;NUP93;GHR;PPM1B;INPP5D;CASP1;B2M;IL6R
Oncostatin M	6.65146e-07	6.69581e-05	4.01929	57.1674	FLT1;ANGPT2;ITGA4;RGS16;IGFBP2;FN1;EGFR;VTN;LDHA;NAMPT;TIMP2;SNCG;B2M;S100A9;SLC27A2;ATF3;TGM2;S100A7
CXCR4 signaling pathway	9.40127e-07	8.35054e-05	6.58525	91.3852	ITGB1;STAT5B;ITGA4;ITGA2;PIK3CD;CXCR4;RICTOR;PTPN11;PIK3R1;PLCB1;FOXO1
Actin cytoskeleton regulation	1.06077e-06	8.43032e-05	4.60914	63.4058	PDGFRB;ITGB1;GSN;ITGA4;ITGA2;FN1;MSN;PIK3CD;PIK3R1;ARPC5;F2;EGFR;CRKL;SLC9A1;EZR
Cell surface interactions at the vascular wall	1.02168e-06	8.57078e-05	7.38771	101.906	ITGB1;DOK2;ANGPT2;ITGA4;INPP5D;CAV1;FN1;PTPN11;PIK3R1;F2
SHP2 signaling	1.5037e-06	0.00011353	9.74659	130.678	PDGFRB;NTRK2;IFNGR1;PTPN11;GAB2;PIK3R1;IL6R;EGFR
Urokinase-type plasminogen activator (uPA) and uPAR-mediated signaling	2.09161e-06	0.00014356	11.5741	151.361	ITGB1;PDGFRB;VTN;FGA;FN1;EGFR;GPLD1
Signaling events mediated by T cell protein tyrosine phosphatase (TC-PTP)	2.09161e-06	0.000150397	11.5741	151.361	ITGB1;PDGFRB;LMAN1;STAT5B;PIK3CD;PIK3R1;EGFR
DNA repair	2.83674e-06	0.000186238	6.61376	84.4766	POLB;FANCD2;UBE2T;REV1;FANCA;POLR2F;FANCC;FANCE;GTF2H3;FANCF
Interleukin-3 signaling pathway	3.39079e-06	0.000213337	10.8025	136.051	STAT5B;INPP5D;IL5RA;PTPN11;PIK3R1;GAB2;CRKL
Disease	5.47923e-06	0.000318217	2.67887	32.4532	SUPT4H1;CXCR4;PIK3R1;EGFR;FOXO1;HSP90B1;POLR2F;RICTOR;B2M;AP1M2;STAT5B;FGA;GSN;IGFBP3;IGFBP2;IGF2;PTPN11;STAM;GAB2;F2;GTF2H3;NUP93;TPP1;GRSF1;SLC25A4;ATF3
Pathways in cancer	5.34011e-06	0.000322542	3.63248	44.0993	PDGFRB;ITGB1;STAT5B;PIAS3;FH;GSTP1;ITGA2;NCOA4;FN1;XIAP;PIK3CD;PIK3R1;EGFR;FOXO1;CRKL;HSP90B1;PAX8
Interleukin-6 signaling pathway	8.13413e-06	0.000438662	7.82473	91.7014	PIAS3;PTPN11;GAB2;PIK3R1;A2M;IL6R;FOXO1;HSP90B1
Bacterial invasion of epithelial cells	8.13413e-06	0.000454909	7.82473	91.7014	ITGB1;CAV2;CAV1;FN1;PIK3CD;PIK3R1;ARPC5;CRKL
Signaling events mediated by PTP1B	9.17244e-06	0.000477599	9.34829	108.434	PDGFRB;STAT5B;FER;CAV1;PIK3R1;TXN;EGFR
BRCA1, BRCA2 and ATR roles in cancer susceptibility	1.28818e-05	0.000648384	15.7828	177.71	FANCD2;FANCA;FANCC;FANCE;FANCF
Interleukin-4 signaling pathway	1.9538e-05	0.00095169	6.00962	65.1632	IL10;STAT5B;DOK2;INPP5D;LTA;PIK3CD;PTPN11;PIK3R1;GAB2
Beta-1 integrin cell surface interactions	4.49691e-05	0.00194009	7.36532	73.7234	ITGB1;FGA;VTN;ITGA4;ITGA2;FN1;TGM2
Developmental biology	4.15873e-05	0.0019624	2.97619	30.023	ITGB1;MED1;UNC5A;ITGA2;MSN;FURIN;PTPN11;MED6;EGFR;FOXO1;NEUROD1;MED11;MED25;KLF5;GPC1;RPS6KA1;MED20;EZR
Interleukin receptor SHC signaling	4.47919e-05	0.00198929	12.4008	124.175	INPP5D;IL5RA;PIK3CD;PIK3R1;GAB2
Platelet activation, signaling and aggregation	4.44652e-05	0.00203462	4.06504	40.735	CD63;ABCC4;FGA;GNG10;TBXA2R;GNA11;FN1;CD9;PIK3R1;A2M;F2;ALDOA
BARD1 signaling events	5.34898e-05	0.0022436	11.9732	117.768	FANCD2;FANCA;FANCC;FANCE;FANCF
Signaling by ERBB4	5.926e-05	0.00241845	5.97372	58.1456	GHR;STAT5B;NRG1;RICTOR;PTPN11;PIK3R1;EGFR;FOXO1
Leishmaniasis	7.90355e-05	0.00314062	6.75154	63.7725	ITGB1;IL10;C3;ITGA4;IFNGR1;IRAK4;TLR4
Type I interferon (interferon-alpha/beta) pathway	8.84449e-05	0.00333879	8.16993	76.2511	PTPN18;PTPRB;PTPN9;PTPN11;PTPN12;PTPRH
Insulin-like growth factor (IGF) activity regulation by insulin-like growth factor binding proteins (IGFBPs)	8.64389e-05	0.00334674	16.3399	152.877	IGFBP3;IGFBP2;IGF2;F2
Syndecan 2 pathway	0.000101985	0.00375604	10.5219	96.7033	ITGB1;CAV2;ITGA2;FN1;EZR
Tie2 signaling	0.00010988	0.00385859	15.4321	140.681	DOK2;ANGPT2;PTPN11;PIK3R1
Nucleotide di- and triphosphate biosynthesis and interconversion	0.00010988	0.00395046	15.4321	140.681	RRM2;NME2;GLRX;TXN
Signaling by SCF-KIT	0.000131714	0.00452019	6.23219	55.6839	STAT5B;FER;RICTOR;PTPN11;GAB2;PIK3R1;FOXO1
Interleukin-4 regulation of apoptosis	0.000141118	0.0045338	3.38119	29.9773	IL10;ABCD3;ITGA2;FN1;CXCR4;EGFR;NPAS2;CDC45;ALOX5;EEF1A2;TIMP2;CD9;TLR4
EGF receptor (ErbB1) signaling pathway	0.000136255	0.00457211	9.92063	88.3034	GSN;PIK3CD;PTPN11;PIK3R1;EGFR
Amoebiasis	0.000139844	0.00459054	5.29101	46.9576	IL10;GNA11;FN1;GNAS;PIK3CD;PIK3R1;PLCB1;TLR4
Thromboxane A2 receptor signaling	0.000150143	0.00472326	7.44048	65.5054	SLC9A3R1;PTGIR;TBXA2R;GNA11;EGFR;TGM2
Response to elevated platelet cytosolic calcium	0.00019473	0.00600086	5.85676	50.0396	ABCC4;FGA;CD63;FN1;CD9;ALDOA;A2M
Trefoil factor initiation of mucosal healing	0.00020338	0.00614207	9.13743	77.6721	ITGB1;GHR;RPS6KA1;PIK3R1;EGFR
Small cell lung cancer	0.000209854	0.00621334	5.78704	49.011	ITGB1;PIAS3;ITGA2;FN1;PIK3CD;XIAP;PIK3R1
Apoptosis	0.000214216	0.00622051	3.44353	29.0927	GSN;UNC5A;FNTA;PRF1;IGF2;CASP1;LTA;XIAP;CHP1;PIK3CD;PIK3R1;IRAK4
GAB1 signalosome	0.000230566	0.00656895	8.90313	74.5635	RICTOR;PTPN11;PIK3R1;EGFR;FOXO1
Antigen-activated B-cell receptor generation of second messengers	0.000254607	0.00711956	3.62033	29.9611	IL10;PTPN18;INPP5D;RPS6KA1;CHP1;PIK3CD;PTPN11;PIK3R1;GAB2;FOXO1;CRKL
Calcium signaling pathway	0.000266721	0.0073227	3.90137	32.1056	PDGFRB;TBXA2R;GNA11;PHKG2;GNAS;CHP1;ADRA1B;PLCB1;SLC25A4;EGFR
Eicosanoid metabolism	0.000300438	0.00756103	12.0773	97.9501	PTGIR;TBXA2R;ALOX5;PLCB1
Tricarboxylic acid (TCA) cycle and respiratory electron transport	0.000294893	0.00767738	4.74834	38.5988	LDHA;FH;NDUFS6;MDH2;COX4I1;NDUFS5;PDK3;UQCRC2
Prostate cancer	0.000300342	0.00768672	5.46192	44.2994	PDGFRB;GSTP1;PIK3CD;PIK3R1;EGFR;FOXO1;HSP90B1
Leukocyte transendothelial migration	0.000294893	0.00781207	4.74834	38.5988	ITGB1;ITGA4;MSN;PIK3CD;CXCR4;PTPN11;PIK3R1;EZR
Plasma membrane estrogen receptor signaling	0.00029314	0.00790432	8.46883	68.8928	GNA11;GNAS;MSN;PIK3R1;PLCB1
Thyroid-stimulating hormone signaling pathway	0.00037261	0.00907486	6.31313	49.842	RBL2;PAX8;RPS6KA1;GNAS;PIK3R1;PLCB1
HIF-1 transcriptional activity in hypoxia	0.00037261	0.00922363	6.31313	49.842	LDHA;PFKL;CXCR4;FURIN;ALDOA;GATA2
Signaling by PDGF	0.000391477	0.00938302	4.55373	35.7267	PDGFRB;STAT5B;FURIN;RICTOR;PTPN11;PIK3R1;FOXO1;CRKL
Fc gamma receptor-mediated phagocytosis	0.000419788	0.00960425	5.17139	40.2115	GSN;INPP5D;PIK3CD;GAB2;PIK3R1;ARPC5;CRKL
PI3K events in ERBB2 signaling	0.000410128	0.00967646	7.89141	61.5455	RICTOR;NRG1;PIK3R1;EGFR;FOXO1
ERBB signaling pathway	0.000419788	0.009752	5.17139	40.2115	STAT5B;PIK3CD;NRG1;PIK3R1;EGFR;FOXO1;CRKL
Cytokine-cytokine receptor interaction	0.000487583	0.0109888	3.14465	23.9813	IL10;IFNAR2;PDGFRB;GHR;FLT1;IFNGR1;LTA;CXCR4;IL5RA;TNFRSF14;IL6R;EGFR
Signaling events mediated by VEGFR1 and VEGFR2	0.000512528	0.0112162	5.95238	45.0962	VTN;FLT1;CAV1;PTPN11;PIK3R1;AKAP1
Complement and coagulation cascades	0.000512528	0.0113811	5.95238	45.0962	C3;FGA;CFI;CD59;F2;A2M
VEGFR1 pathway	0.000569087	0.0121031	10.2881	76.867	FLT1;CAV1;PTPN11;PIK3R1
ADP signalling through P2Y purinoceptor 12	0.000569087	0.012276	10.2881	76.867	GNG10;PTGIR;GNAS;PLCB1
Lipid digestion, mobilization, and transport	0.000617054	0.012941	7.2338	53.4618	CAV1;LCAT;APOE;A2M;LPA
Chronic myeloid leukemia	0.000641939	0.0132785	5.70776	41.9579	STAT5B;PIK3CD;PTPN11;GAB2;PIK3R1;CRKL
Interleukin-5 signaling pathway	0.00067918	0.0138589	7.08617	51.6909	STAT5B;RPS6KA1;IL5RA;PTPN11;PIK3R1
Gastric acid secretion	0.000690268	0.0138974	5.63063	40.9822	GNAS;SSTR2;EZR;PLCB1;KCNJ1;SLC9A1
Insulin signaling pathway	0.000720657	0.0143183	3.00842	21.767	EIF2B3;PFKL;INPP5D;CAV1;RPS6KA1;PHKG2;MAP3K10;PIK3CD;PTPN11;PIK3R1;FOXO1;CRKL
S1P/S1P3 pathway	0.000752948	0.0143918	9.57854	68.8842	PDGFRB;FLT1;GNA11;CXCR4
Prolactin activation of MAPK signaling	0.000741365	0.0145385	5.55556	40.039	ITGB1;PIAS3;STAT5B;PTPN11;GAB2;PIK3R1
Lipoprotein metabolism	0.000752948	0.0145763	9.57854	68.8842	LCAT;APOE;A2M;LPA
Lipid and lipoprotein metabolism	0.000778025	0.0146852	2.41422	17.2828	MED1;MTMR3;CAV1;PIK3CD;LCAT;PIK3R1;MED6;NPAS2;MED11;SGPL1;MED25;INPP5D;MED20;APOE;A2M;LPA;SLC27A2
Transcriptional regulation of white adipocyte differentiation	0.000852293	0.0158884	5.41126	38.2445	MED11;MED1;MED25;KLF5;MED20;MED6
Mitochondrial protein import	0.000893769	0.0164584	6.67735	46.8754	TIMM8A;PMPCB;SLC25A4;GFER;TIMM50
Thrombin signaling through protease-activated receptors	0.000975405	0.0177453	6.55136	45.4184	GNG10;GNA11;PIK3R1;F2;PLCB1
Kit receptor signaling pathway	0.00106245	0.0190989	6.43004	44.0276	STAT5B;INPP5D;RPS6KA1;PTPN11;PIK3R1
Syndecan 4 pathway	0.00110203	0.0195772	8.68056	59.1198	ITGB1;FN1;CXCR4;F2
SMAD2/3 nuclear pathway	0.00118572	0.0203459	5.0813	34.2348	IL10;PIAS3;TFE3;E2F5;ATF3;FOXO1
Prolactin receptor signaling pathway	0.00118256	0.0205249	13.8889	93.6121	GHR;STAT5B;PTPN11
HDL-mediated lipid transport	0.00118256	0.0207636	13.8889	93.6121	LCAT;APOE;A2M
PIP biosynthesis at the plasma membrane	0.00123996	0.0210376	8.41751	56.3356	MTMR3;INPP5D;PIK3CD;PIK3R1
Fas signaling pathway	0.00139193	0.0230969	4.22705	27.8016	MAP3K10;PIK3CD;XIAP;PIK3R1;EZR;EGFR;DEDD
Inhibition of platelet activation by aspirin	0.00144003	0.0231324	13.0208	85.1965	ITGB1;F2;PLCB1
N-cadherin signaling events	0.00138954	0.0233133	8.16993	53.7482	FER;GSN;PTPN11;PIK3R1
B cell survival pathway	0.00144003	0.0233812	13.0208	85.1965	ITGB1;XIAP;PIK3R1
Integrin cell surface interactions	0.00142886	0.023452	4.90196	32.1121	ITGB1;FGA;VTN;ITGA4;ITGA2;FN1
TGF-beta regulation of extracellular matrix	0.0014767	0.0234718	2.21239	14.4202	ANGPT2;CAV1;CELF2;FN1;TAP1;FBLN1;PTPN11;PIK3R1;CDC6;FBLN5;RBL2;STMN1;CASP1;APOE;A2M;CRYAA;ATF3;NFE2L1
Integrin beta-5 pathway	0.00173009	0.0253634	12.2549	77.9361	VTN;ITGA4;FN1
G1/S-specific transcription	0.00173009	0.0256121	12.2549	77.9361	RRM2;CDC45;CDC6
Cells and molecules involved in local acute inflammatory response	0.00173009	0.0258657	12.2549	77.9361	ITGB1;C3;ITGA4
GM-CSF-mediated signaling events	0.00172561	0.0260567	7.71605	49.0909	STAT5B;PTPN11;PIK3R1;GAB2
RAGE pathway	0.00171076	0.0260935	5.78704	36.8681	ITGB1;ACE;ANGPT2;FN1;TLR4
Neurotrophic factor-mediated Trk receptor signaling	0.00171076	0.0263597	5.78704	36.8681	NTRK2;PTPN11;GAB2;PIK3R1;CRKL
Hematopoietic cell lineage	0.00170828	0.0265928	4.73485	30.1717	ITGA4;ITGA2;IL5RA;CD9;CD59;IL6R
Androgen receptor signaling, proteolysis, and transcription regulation	0.00170828	0.0268698	4.73485	30.1717	PIAS3;CAV1;NCOA4;PIK3R1;EGFR;FOXO1
Phospholipase C delta-1 interactions in phospholipid-associated cell signaling	0.00200799	0.0288768	27.7778	172.517	ADRA1B;TGM2
Neuroregulin receptor degredation protein-1 controls ErbB3 receptor recycling	0.00200799	0.0291544	27.7778	172.517	NRG1;EGFR
CBL signaling regulation	0.00205413	0.0292617	11.5741	71.6192	PIK3CD;PIK3R1;CRKL
Signaling of hepatocyte growth factor receptor	0.00211426	0.0295605	7.30994	45.0223	ITGB1;PTPN11;PIK3R1;CRKL
ERBB4 signaling events	0.00211426	0.0298368	7.30994	45.0223	STAT5B;PIK3CD;NRG1;PIK3R1
MAPK cascade role in angiogenesis	0.0022796	0.0315797	5.42535	33.0065	DOK2;TIMP2;PIK3CD;PTPN11;F2
Neurotrophin signaling pathway	0.00234757	0.0322258	3.85802	23.3579	NTRK2;RPS6KA1;PIK3CD;PTPN11;PIK3R1;IRAK4;CRKL
Signaling by FGFR1 fusion mutants	0.00241348	0.0322509	10.9649	66.0821	STAT5B;GAB2;PIK3R1
L1CAM interactions	0.0023895	0.0325058	4.43262	26.7583	ITGB1;ITGA2;RPS6KA1;MSN;EZR;EGFR
PTEN-dependent cell cycle arrest and apoptosis	0.00241348	0.0325389	10.9649	66.0821	ITGB1;PIK3R1;EGFR
Pyruvate metabolism and citric acid (TCA) cycle	0.00255944	0.0336066	6.94444	41.4442	FH;LDHA;MDH2;PDK3
Nuclear signaling by ErbB4	0.00255944	0.0339014	6.94444	41.4442	GHR;STAT5B;NRG1;PTPN11
PDGFB signaling pathway	0.00267998	0.034886	3.7683	22.3157	PDGFRB;SLC9A3R1;STAT5B;PIK3CD;PTPN11;PIK3R1;ARPC5
Bioactive peptide-induced signaling pathway	0.00280445	0.0355859	6.77507	39.814	STAT5B;GNA11;PIK3R1;F2
TSH regulation of gene expression	0.00279831	0.0358088	4.29553	25.2523	FH;PAX8;CAV1;RGS16;SORD;PIK3R1
Interferon-gamma signaling pathway	0.00279831	0.0361149	4.29553	25.2523	IFNGR1;CASP1;PTPN11;PIK3R1;B2M;CRKL
Gastrin-CREB signaling pathway via PKC and MAPK	0.00308183	0.0384592	3.03398	17.5432	GNG10;TBXA2R;GNA11;RPS6KA1;PIK3R1;F2;PLCB1;ADRA1B;EGFR
VEGF, hypoxia, and angiogenesis	0.00306504	0.0385684	6.61376	38.2784	EIF2B3;FLT1;CAV1;PIK3R1
Adipogenesis	0.00317806	0.039335	3.65497	21.0215	RBL2;STAT5B;KLF5;NAMPT;MIF;GATA2;FOXO1
Dilated cardiomyopathy	0.00325737	0.0396663	4.16667	23.8618	ITGB1;ACE;SGCA;ITGA4;ITGA2;GNAS
T cell activation co-stimulatory signal	0.00324299	0.0398123	9.92063	56.8577	CTLA4;PTPN11;PIK3R1
Growth hormone receptor signaling	0.00334168	0.0400471	6.45995	36.83	GHR;STAT5B;RPS6KA1;PIK3R1
Renal cell carcinoma	0.0033748	0.0401255	4.96032	28.2312	FH;PIK3CD;PTPN11;PIK3R1;CRKL
Beta-3 integrin cell surface interactions	0.00334168	0.0403675	6.45995	36.83	PDGFRB;VTN;FGA;FN1
Signal transduction	0.00353651	0.0417198	1.77015	9.99183	ITGB1;FLT1;CXCR4;FURIN;ADRA1B;EGFR;FOXO1;HDAC6;CRKL;C3;GHR;GNG10;GNA11;A2M;E2F5;FGA;NTRK2;ITGA4;ITGA2;FN1;OPRK1;NRG1;GAB2;F2;FER;GNAS
ERBB2/ERBB3 signaling events	0.00363483	0.0425473	6.31313	35.4621	PIK3CD;NRG1;PTPN11;PIK3R1
Natural killer cell-mediated cytotoxicity	0.00374395	0.0428285	3.54826	19.8263	IFNAR2;IFNGR1;PRF1;CHP1;PIK3CD;PTPN11;PIK3R1
Diabetes pathways	0.00374395	0.0431554	3.54826	19.8263	IGFBP3;IGFBP2;IGF2;TPP1;F2;ATF3;HSP90B1
AKT signaling pathway	0.00371541	0.0431559	9.4697	52.9855	GHR;PIK3R1;FOXO1
Costimulation by the CD28 family	0.00381186	0.0432775	4.82253	26.8597	CTLA4;RICTOR;TNFRSF14;PTPN11;PIK3R1
RhoA signaling pathway	0.00394496	0.0444544	6.17284	34.1686	ITGB1;MSN;EZR;SLC9A1
p53 signaling pathway	0.00405409	0.0453458	3.4972	19.2627	TP53I3;IGFBP3;CAV1;CASP1;TAP1;ATF3;EGFR
E2F transcription factor network	0.00428804	0.0469199	4.69219	25.5815	RBL2;RRM2;TFE3;CDC6;E2F5
Collagen binding in corneal epithelia mediated by Erk and PI-3 Kinase	0.00422766	0.0469394	9.05797	49.5118	ITGB1;GSN;PIK3R1
Alpha-6 beta-1 and alpha-6 beta-4 integrin signaling	0.00427251	0.0470912	6.03865	32.9442	ITGB1;CD9;PIK3R1;EGFR
ERBB1 downstream pathway	0.00434093	0.0471569	3.93082	21.3823	PIK3CD;RICTOR;PIK3R1;ARPC5;EGFR;SLC9A1
ABC transporters	0.00461793	0.0498077	5.91017	31.7837	ABCC4;ABCD3;PEX19;TAP1

## Sheet: OMIM_Enrichr
OMIM
Term	P-value	Adjusted P-value	Odds Ratio	Combined Score	Genes
fanconi_anemia	7.0021e-07	6.30189e-05	26.7094	378.523	FANCD2;FANCA;FANCC;FANCE;FANCF
macular_degeneration	0.00010988	0.00494462	15.4321	140.681	C3;APOE;TLR4;FBLN5
anemia	0.000241792	0.00725375	6.8306	56.8814	PFKL;FANCD2;FANCA;FANCC;FANCE;FANCF
myocardial_infarction	0.00144003	0.0324007	13.0208	85.1965	ACE;LTA;APOE
alzheimer_disease	0.00601257	0.108226	8.01282	40.9768	ACE;APOE;A2M
immunodeficiency	0.0074174	0.111261	7.44048	36.4876	STAT5B;DCLRE1C;RAG2
hypothyroidism	0.010431	0.134113	12.6263	57.6133	PAX8;CTLA4
zellweger_syndrome	0.0123991	0.13949	11.5741	50.8117	ABCD3;PEX26
rheumatoid_arthritis	0.0145154	0.145154	10.6838	45.2195	IL10;MIF
OMIM Expanded
Term	P-value	Adjusted P-value	Odds Ratio	Combined Score	Genes
fanconi_anemia	6.92656e-08	1.29527e-05	8.48765	139.922	SLC9A3R1;PTGIR;FANCD2;CAV1;FANCA;GNAS;FANCC;PIK3R1;FANCE;EGFR;FANCF
macular_degeneration	1.12753e-06	0.000105424	7.30994	100.113	C3;SLC9A3R1;PTGIR;CAV1;GNAS;PIK3R1;APOE;TLR4;EGFR;FBLN5
coronary_artery_disease	3.66268e-05	0.000761024	6.3857	65.2282	SLC9A3R1;PTGIR;CAV1;GNAS;PIK3R1;LPA;EGFR;LRP6
tuberculosis	3.36739e-05	0.000787127	6.45995	66.5296	SLC9A3R1;PTGIR;IFNGR1;CD209;CAV1;GNAS;PIK3R1;EGFR
rheumatoid_arthritis	4.68136e-05	0.000795832	6.17284	61.5391	IL10;SLC9A3R1;PTGIR;CAV1;GNAS;MIF;PIK3R1;EGFR
cdeficiency	4.68136e-05	0.000875415	6.17284	61.5391	C3;SLC9A3R1;PTGIR;CAV1;GNAS;CD59;PIK3R1;EGFR
hypothyroidism	3.36739e-05	0.000899574	6.45995	66.5296	SLC9A3R1;PTGIR;PAX8;CAV1;GNAS;CTLA4;PIK3R1;EGFR
myocardial_infarction	5.926e-05	0.000923468	5.97372	58.1456	SLC9A3R1;PTGIR;CAV1;LTA;GNAS;PIK3R1;APOE;EGFR
hiv	3.36739e-05	0.0010495	6.45995	66.5296	IL10;SLC9A3R1;PTGIR;CD209;CAV1;GNAS;PIK3R1;EGFR
cutis_laxa	2.83619e-05	0.00106074	6.61376	69.2491	SLC9A3R1;PTGIR;CAV1;GNAS;PIK3R1;ATP7A;EGFR;FBLN5
immunodeficiency	2.11038e-05	0.00131547	5.95238	64.0837	SLC9A3R1;STAT5B;PTGIR;DCLRE1C;CAV1;GNAS;PIK3R1;RAG2;EGFR
amyloidosis	2.83619e-05	0.00132592	6.61376	69.2491	FGA;SLC9A3R1;PTGIR;GSN;CAV1;GNAS;PIK3R1;EGFR
alzheimer_disease	0.000122239	0.00175836	5.39374	48.5951	SLC9A3R1;PTGIR;ACE;CAV1;GNAS;PIK3R1;APOE;EGFR
holoprosencephaly	0.000242946	0.00189296	5.65245	47.0435	SLC9A3R1;PTGIR;CAV1;SIX3;GNAS;PIK3R1;EGFR
renal_cell_carcinoma	0.000225912	0.00192026	5.71895	48.0127	SLC9A3R1;PTGIR;CAV1;TFE3;GNAS;PIK3R1;EGFR
thrombocytopenia	0.000260999	0.00195228	5.58748	46.1023	SLC9A3R1;PTGIR;ITGA2;CAV1;GNAS;PIK3R1;EGFR
complex_i	0.000242946	0.00197526	5.65245	47.0435	SLC9A3R1;PTGIR;NDUFS6;CAV1;GNAS;PIK3R1;EGFR
leukoencephalopathy	0.000225912	0.0020117	5.71895	48.0127	SLC9A3R1;PTGIR;EIF2B3;CAV1;GNAS;PIK3R1;EGFR
zellweger_syndrome	0.000300342	0.00208015	5.46192	44.2994	SLC9A3R1;PTGIR;CAV1;GNAS;PIK3R1;EGFR;PEX26
ceroid-lipofuscinosis,_neuronal	0.000225912	0.00211228	5.71895	48.0127	SLC9A3R1;PTGIR;CAV1;GNAS;TPP1;PIK3R1;EGFR
refsum_disease	0.00019473	0.00214203	5.85676	50.0396	SLC9A3R1;PTGIR;CAV1;GNAS;PIK3R1;EGFR;PEX26
corneal_dystrophy	0.00034431	0.0021462	5.34188	42.596	SLC9A3R1;PTGIR;CAV1;GNAS;PIK3R1;DCN;EGFR
glycogen_storage_disease	0.000321724	0.00214866	5.40123	43.4357	SLC9A3R1;PTGIR;CAV1;PHKG2;GNAS;PIK3R1;EGFR
dementia	0.000300342	0.00216015	5.46192	44.2994	SLC9A3R1;PTGIR;CAV1;GNAS;TRPM7;PIK3R1;EGFR
anemia	0.000220643	0.00217159	6.94444	58.465	PFKL;FANCD2;FANCA;FANCC;FANCE;FANCF
colon_cancer	0.000209854	0.00218015	5.78704	49.011	SLC9A3R1;PTGIR;CAV1;GNAS;PIK3R1;PTPN12;EGFR
celiac_disease	0.00034431	0.00222021	5.34188	42.596	SLC9A3R1;PTGIR;CAV1;GNAS;CTLA4;PIK3R1;EGFR
bartter_syndrome	0.00019473	0.00227591	5.85676	50.0396	SLC9A3R1;PTGIR;CAV1;GNAS;PIK3R1;KCNJ1;EGFR
thyroid_carcinoma	0.000393291	0.0022983	5.227	40.9847	SLC9A3R1;PTGIR;CAV1;NCOA4;GNAS;PIK3R1;EGFR
xeroderma_pigmentosum	0.00161091	0.00229954	4.78927	30.7996	SLC9A3R1;PTGIR;CAV1;GNAS;PIK3R1;EGFR
spinal_muscular_atrophy	0.00151781	0.00230756	4.84496	31.4462	SLC9A3R1;PTGIR;CAV1;GNAS;PIK3R1;EGFR
usher_syndrome	0.00170828	0.00231485	4.73485	30.1717	SLC9A3R1;PTGIR;CAV1;GNAS;PIK3R1;EGFR
osteoporosis	0.00161091	0.00231723	4.78927	30.7996	SLC9A3R1;PTGIR;CAV1;GNAS;PIK3R1;EGFR
multiple_sclerosis	0.00151781	0.00232648	4.84496	31.4462	SLC9A3R1;PTGIR;CAV1;GNAS;PIK3R1;EGFR
thrombophilia	0.00170828	0.00233174	4.73485	30.1717	SLC9A3R1;PTGIR;CAV1;GNAS;PIK3R1;EGFR
nephropathy	0.00161091	0.00233519	4.78927	30.7996	SLC9A3R1;PTGIR;CAV1;GNAS;PIK3R1;EGFR
hypercholesterolemia	0.00151781	0.0023457	4.84496	31.4462	SLC9A3R1;PTGIR;CAV1;GNAS;PIK3R1;EGFR
pancreatic_cancer	0.00170828	0.00234889	4.73485	30.1717	SLC9A3R1;PTGIR;CAV1;GNAS;PIK3R1;EGFR
skin/hair/eye_pigmentation	0.00181006	0.00235056	4.68165	29.5618	SLC9A3R1;PTGIR;CAV1;GNAS;PIK3R1;EGFR
major_affective_disorder	0.00161091	0.00235343	4.78927	30.7996	SLC9A3R1;PTGIR;CAV1;GNAS;PIK3R1;EGFR
waardenburg_syndrome	0.00142886	0.00236458	4.90196	32.1121	SLC9A3R1;PTGIR;CAV1;GNAS;PIK3R1;EGFR
coronary_heart_disease	0.00151781	0.00236525	4.84496	31.4462	SLC9A3R1;PTGIR;CAV1;GNAS;PIK3R1;EGFR
long_qt_syndrome	0.00170828	0.00236629	4.73485	30.1717	SLC9A3R1;PTGIR;CAV1;GNAS;PIK3R1;EGFR
psoriasis	0.00181006	0.002367	4.68165	29.5618	SLC9A3R1;PTGIR;CAV1;GNAS;PIK3R1;EGFR
macular_dystrophy	0.00161091	0.00237196	4.78927	30.7996	SLC9A3R1;PTGIR;CAV1;GNAS;PIK3R1;EGFR
glaucoma	0.000393291	0.00237244	5.227	40.9847	SLC9A3R1;WDR36;PTGIR;CAV1;GNAS;PIK3R1;EGFR
ovarian_cancer	0.00181006	0.00238367	4.68165	29.5618	SLC9A3R1;PTGIR;CAV1;GNAS;PIK3R1;EGFR
ehlers-danlos	0.00170828	0.00238395	4.73485	30.1717	SLC9A3R1;PTGIR;CAV1;GNAS;PIK3R1;EGFR
cone_dystrophy	0.00151781	0.00238513	4.84496	31.4462	SLC9A3R1;PTGIR;CAV1;GNAS;PIK3R1;EGFR
thalassemia	0.00142886	0.00238569	4.90196	32.1121	SLC9A3R1;PTGIR;CAV1;GNAS;PIK3R1;EGFR
melanoma	0.00191637	0.00238908	4.62963	28.9691	SLC9A3R1;PTGIR;CAV1;GNAS;PIK3R1;EGFR
hypotrichosis	0.00161091	0.00239079	4.78927	30.7996	SLC9A3R1;PTGIR;CAV1;GNAS;PIK3R1;EGFR
fibrosis	0.00181006	0.00240058	4.68165	29.5618	SLC9A3R1;PTGIR;CAV1;GNAS;PIK3R1;EGFR
ectodermal_dysplasia	0.00170828	0.00240187	4.73485	30.1717	SLC9A3R1;PTGIR;CAV1;GNAS;PIK3R1;EGFR
leber_amaurosis	0.00191637	0.00240511	4.62963	28.9691	SLC9A3R1;PTGIR;CAV1;GNAS;PIK3R1;EGFR
coloboma	0.00151781	0.00240534	4.84496	31.4462	SLC9A3R1;PTGIR;CAV1;GNAS;PIK3R1;EGFR
split-hand/foot_malformation	0.00142886	0.00240719	4.90196	32.1121	SLC9A3R1;PTGIR;CAV1;GNAS;PIK3R1;EGFR
hirschsprung_disease	0.00161091	0.00240992	4.78927	30.7996	SLC9A3R1;PTGIR;CAV1;GNAS;PIK3R1;EGFR
ciliary_dyskinesia	0.00181006	0.00241772	4.68165	29.5618	SLC9A3R1;PTGIR;CAV1;GNAS;PIK3R1;EGFR
alopecia	0.00170828	0.00242007	4.73485	30.1717	SLC9A3R1;PTGIR;CAV1;GNAS;PIK3R1;EGFR
hypogonadism	0.00191637	0.00242136	4.62963	28.9691	SLC9A3R1;PTGIR;CAV1;GNAS;PIK3R1;EGFR
chondrodysplasia	0.00151781	0.0024259	4.84496	31.4462	SLC9A3R1;PTGIR;CAV1;GNAS;PIK3R1;EGFR
bare_lymphocyte_syndrome	0.00019473	0.00242763	5.85676	50.0396	SLC9A3R1;PTGIR;CAV1;GNAS;TAP1;PIK3R1;EGFR
seizures	0.00142886	0.00242907	4.90196	32.1121	SLC9A3R1;PTGIR;CAV1;GNAS;PIK3R1;EGFR
gastric_cancer	0.00161091	0.00242935	4.78927	30.7996	SLC9A3R1;PTGIR;CAV1;GNAS;PIK3R1;EGFR
bone_mineral_density	0.00181006	0.00243512	4.68165	29.5618	SLC9A3R1;PTGIR;CAV1;GNAS;PIK3R1;EGFR
epidermolysis_bullosa	0.00191637	0.00243783	4.62963	28.9691	SLC9A3R1;PTGIR;CAV1;GNAS;PIK3R1;EGFR
microcephaly	0.00202734	0.00244589	4.57875	28.393	SLC9A3R1;PTGIR;CAV1;GNAS;PIK3R1;EGFR
brachydactyly	0.00151781	0.00244681	4.84496	31.4462	SLC9A3R1;PTGIR;CAV1;GNAS;PIK3R1;EGFR
rickets	0.00142886	0.00245136	4.90196	32.1121	SLC9A3R1;PTGIR;CAV1;GNAS;PIK3R1;EGFR
arrhythmogenic_right_ventricular_dysplasia	0.00191637	0.00245453	4.62963	28.9691	SLC9A3R1;PTGIR;CAV1;GNAS;PIK3R1;EGFR
malaria	0.00202734	0.00246177	4.57875	28.393	SLC9A3R1;PTGIR;CAV1;GNAS;PIK3R1;EGFR
attention-deficit_hyperactivity_disorder	0.00151781	0.00246809	4.84496	31.4462	SLC9A3R1;PTGIR;CAV1;GNAS;PIK3R1;EGFR
anomalies	0.00191637	0.00247146	4.62963	28.9691	SLC9A3R1;PTGIR;CAV1;GNAS;PIK3R1;EGFR
osteopetrosis	0.00142886	0.00247405	4.90196	32.1121	SLC9A3R1;PTGIR;CAV1;GNAS;PIK3R1;EGFR
cataract	0.000436682	0.00247453	4.48029	34.6609	SLC9A3R1;PTGIR;CAV1;GNAS;SORD;PIK3R1;CRYAA;EGFR
leigh_syndrome	0.00202734	0.00247786	4.57875	28.393	SLC9A3R1;PTGIR;CAV1;GNAS;PIK3R1;EGFR
albinism	0.00151781	0.00248974	4.84496	31.4462	SLC9A3R1;PTGIR;CAV1;GNAS;PIK3R1;EGFR
encephalopathy	0.00202734	0.00249416	4.57875	28.393	SLC9A3R1;PTGIR;CAV1;GNAS;PIK3R1;EGFR
osteoarthritis	0.00142886	0.00249717	4.90196	32.1121	SLC9A3R1;PTGIR;CAV1;GNAS;PIK3R1;EGFR
convulsions	0.00202734	0.00251068	4.57875	28.393	SLC9A3R1;PTGIR;CAV1;GNAS;PIK3R1;EGFR
myopia	0.0021431	0.0025205	4.52899	27.8329	SLC9A3R1;PTGIR;CAV1;GNAS;PIK3R1;EGFR
optic_atrophy	0.00142886	0.00252073	4.90196	32.1121	SLC9A3R1;PTGIR;CAV1;GNAS;PIK3R1;EGFR
cone-rod_dystrophy	0.0021431	0.00253645	4.52899	27.8329	SLC9A3R1;PTGIR;CAV1;GNAS;PIK3R1;EGFR
myasthenic_syndrome	0.00142886	0.00254474	4.90196	32.1121	SLC9A3R1;PTGIR;CAV1;GNAS;PIK3R1;EGFR
lateral_sclerosis	0.000477057	0.00254885	5.06366	38.7262	SLC9A3R1;PTGIR;CAV1;GNAS;TRPM7;PIK3R1;EGFR
cholesterol_level	0.0021431	0.00255261	4.52899	27.8329	SLC9A3R1;PTGIR;CAV1;GNAS;PIK3R1;EGFR
wilms_tumor	0.00134395	0.00256448	4.96032	32.7983	SLC9A3R1;PTGIR;CAV1;GNAS;PIK3R1;EGFR
bardet-biedl_syndrome	0.0021431	0.00256897	4.52899	27.8329	SLC9A3R1;PTGIR;CAV1;GNAS;PIK3R1;EGFR
leukodystrophy	0.00142886	0.00256921	4.90196	32.1121	SLC9A3R1;PTGIR;CAV1;GNAS;PIK3R1;EGFR
squamous_cell_carcinoma	0.00134395	0.00259091	4.96032	32.7983	SLC9A3R1;PTGIR;CAV1;GNAS;PIK3R1;EGFR
joubert_syndrome	0.00142886	0.00259415	4.90196	32.1121	SLC9A3R1;PTGIR;CAV1;GNAS;PIK3R1;EGFR
adrenoleukodystrophy	0.00019473	0.00260104	5.85676	50.0396	SLC9A3R1;PTGIR;CAV1;GNAS;PIK3R1;EGFR;PEX26
sarcoma	0.00134395	0.0026179	4.96032	32.7983	SLC9A3R1;PTGIR;CAV1;GNAS;PIK3R1;EGFR
hermansky-pudlak_syndrome	0.00142886	0.00261959	4.90196	32.1121	SLC9A3R1;PTGIR;CAV1;GNAS;PIK3R1;EGFR
disorder_of_glycosylation	0.000477057	0.00262381	5.06366	38.7262	DPM1;SLC9A3R1;PTGIR;CAV1;GNAS;PIK3R1;EGFR
migraine	0.00226377	0.00262935	4.48029	27.2882	SLC9A3R1;PTGIR;CAV1;GNAS;PIK3R1;EGFR
pseudohypoaldosteronism	0.00134395	0.00264546	4.96032	32.7983	SLC9A3R1;PTGIR;CAV1;GNAS;PIK3R1;EGFR
hepatocellular_carcinoma	0.00142886	0.00264552	4.90196	32.1121	SLC9A3R1;PTGIR;CAV1;GNAS;PIK3R1;EGFR
cardiomyopathy,_hypertrophic	0.00226377	0.00264579	4.48029	27.2882	SLC9A3R1;PTGIR;CAV1;GNAS;PIK3R1;EGFR
diamond-blackfan_anemia	0.00142886	0.00267198	4.90196	32.1121	SLC9A3R1;PTGIR;CAV1;GNAS;PIK3R1;EGFR
porphyria	0.00134395	0.0026736	4.96032	32.7983	SLC9A3R1;PTGIR;CAV1;GNAS;PIK3R1;EGFR
atrial_fibrillation	0.00142886	0.00269897	4.90196	32.1121	SLC9A3R1;PTGIR;CAV1;GNAS;PIK3R1;EGFR
polydactyly	0.00134395	0.00270235	4.96032	32.7983	SLC9A3R1;PTGIR;CAV1;GNAS;PIK3R1;EGFR
ovarian_failure	0.00134395	0.00273172	4.96032	32.7983	SLC9A3R1;PTGIR;CAV1;GNAS;PIK3R1;EGFR
ichthyosis	0.0023895	0.00274133	4.43262	26.7583	SLC9A3R1;PTGIR;CAV1;GNAS;PIK3R1;EGFR
dystonia	0.0023895	0.00275825	4.43262	26.7583	SLC9A3R1;PTGIR;CAV1;GNAS;PIK3R1;EGFR
night_blindness	0.00134395	0.00276174	4.96032	32.7983	SLC9A3R1;PTGIR;CAV1;GNAS;PIK3R1;EGFR
nevus	0.00134395	0.00279243	4.96032	32.7983	SLC9A3R1;PTGIR;CAV1;GNAS;PIK3R1;EGFR
neutropenia	0.00134395	0.00282381	4.96032	32.7983	SLC9A3R1;PTGIR;CAV1;GNAS;PIK3R1;EGFR
parkinson_disease	0.000574468	0.00282699	4.91021	36.6403	SLC9A3R1;PTGIR;CAV1;GNAS;ATP13A2;PIK3R1;EGFR
hypoglycemia	0.00134395	0.00285589	4.96032	32.7983	SLC9A3R1;PTGIR;CAV1;GNAS;PIK3R1;EGFR
aneurysm	0.00252041	0.00287388	4.38596	26.2427	SLC9A3R1;PTGIR;CAV1;GNAS;PIK3R1;EGFR
epiphyseal_dysplasia,_multiple	0.00134395	0.00288872	4.96032	32.7983	SLC9A3R1;PTGIR;CAV1;GNAS;PIK3R1;EGFR
lymphoma	0.000574468	0.00290339	4.91021	36.6403	SLC9A3R1;PTGIR;CAV1;PRF1;GNAS;PIK3R1;EGFR
endometrial_cancer	0.00134395	0.00292231	4.96032	32.7983	SLC9A3R1;PTGIR;CAV1;GNAS;PIK3R1;EGFR
dyslexia	0.00134395	0.00295669	4.96032	32.7983	SLC9A3R1;PTGIR;CAV1;GNAS;PIK3R1;EGFR
orofacial_cleft	0.00265663	0.00297479	4.34028	25.7409	SLC9A3R1;PTGIR;CAV1;GNAS;PIK3R1;EGFR
asthma	0.000574468	0.00298404	4.91021	36.6403	SLC9A3R1;PTGIR;CAV1;ALOX5;GNAS;PIK3R1;EGFR
vitreoretinopathy	0.00126294	0.0029895	5.02008	33.5056	SLC9A3R1;PTGIR;CAV1;GNAS;PIK3R1;EGFR
dermatitis	0.00134395	0.00299189	4.96032	32.7983	SLC9A3R1;PTGIR;CAV1;GNAS;PIK3R1;EGFR
microphthalmia	0.00265663	0.00299271	4.34028	25.7409	SLC9A3R1;PTGIR;CAV1;GNAS;PIK3R1;EGFR
autism	0.00265663	0.00301085	4.34028	25.7409	SLC9A3R1;PTGIR;CAV1;GNAS;PIK3R1;EGFR
restless_legs_syndrome	0.00126294	0.00302783	5.02008	33.5056	SLC9A3R1;PTGIR;CAV1;GNAS;PIK3R1;EGFR
body_mass_index	0.00134395	0.00302794	4.96032	32.7983	SLC9A3R1;PTGIR;CAV1;GNAS;PIK3R1;EGFR
amelogenesis_imperfecta	0.00134395	0.00306486	4.96032	32.7983	SLC9A3R1;PTGIR;CAV1;GNAS;PIK3R1;EGFR
preeclampsia	0.00126294	0.00306715	5.02008	33.5056	SLC9A3R1;PTGIR;CAV1;GNAS;PIK3R1;EGFR
spinocerebellar_ataxia	0.00132317	0.0030929	4.26413	28.2615	SLC9A3R1;PTGIR;CAV1;GNAS;PIK3R1;EGFR;POLG
aids	0.00134395	0.0031027	4.96032	32.7983	SLC9A3R1;PTGIR;CAV1;GNAS;PIK3R1;EGFR
stature	0.000647746	0.00310586	4.81298	35.337	GHR;SLC9A3R1;PTGIR;CAV1;GNAS;PIK3R1;EGFR
pheochromocytoma	0.00126294	0.0031075	5.02008	33.5056	SLC9A3R1;PTGIR;CAV1;GNAS;PIK3R1;EGFR
lung_cancer	0.00279831	0.00311478	4.29553	25.2523	SLC9A3R1;PTGIR;CAV1;GNAS;PIK3R1;EGFR
paget_disease	0.00126294	0.00314894	5.02008	33.5056	SLC9A3R1;PTGIR;CAV1;GNAS;PIK3R1;EGFR
otosclerosis	0.00126294	0.00319149	5.02008	33.5056	SLC9A3R1;PTGIR;CAV1;GNAS;PIK3R1;EGFR
nephronophthisis	0.00126294	0.00323521	5.02008	33.5056	SLC9A3R1;PTGIR;CAV1;GNAS;PIK3R1;EGFR
mucopolysaccharidosis	0.00126294	0.00328014	5.02008	33.5056	SLC9A3R1;PTGIR;CAV1;GNAS;PIK3R1;EGFR
mitochondrial_dna_depletion_syndrome	0.00126294	0.00332634	5.02008	33.5056	SLC9A3R1;PTGIR;CAV1;GNAS;PIK3R1;EGFR
meckel_syndrome	0.00126294	0.00337386	5.02008	33.5056	SLC9A3R1;PTGIR;CAV1;GNAS;PIK3R1;EGFR
diabetes_mellitus,_type_1	0.000728249	0.00340457	4.71953	34.0979	SLC9A3R1;PTGIR;CAV1;GNAS;CTLA4;PIK3R1;EGFR
malignant_hyperthermia	0.00126294	0.00342276	5.02008	33.5056	SLC9A3R1;PTGIR;CAV1;GNAS;PIK3R1;EGFR
lymphoproliferative_syndrome	0.00126294	0.00347309	5.02008	33.5056	SLC9A3R1;PTGIR;CAV1;GNAS;PIK3R1;EGFR
lymphedema	0.00126294	0.00352493	5.02008	33.5056	SLC9A3R1;PTGIR;CAV1;GNAS;PIK3R1;EGFR
lissencephaly	0.00126294	0.00357834	5.02008	33.5056	SLC9A3R1;PTGIR;CAV1;GNAS;PIK3R1;EGFR
inflammatory_bowel_disease	0.00325737	0.0036043	4.16667	23.8618	SLC9A3R1;PTGIR;CAV1;GNAS;PIK3R1;EGFR
lipodystrophy	0.00126294	0.00363339	5.02008	33.5056	SLC9A3R1;PTGIR;CAV1;GNAS;PIK3R1;EGFR
keratosis	0.00126294	0.00369016	5.02008	33.5056	SLC9A3R1;PTGIR;CAV1;GNAS;PIK3R1;EGFR
kallmann_syndrome	0.00126294	0.00374874	5.02008	33.5056	SLC9A3R1;PTGIR;CAV1;GNAS;PIK3R1;EGFR
infections	0.00126294	0.0038092	5.02008	33.5056	SLC9A3R1;PTGIR;CAV1;GNAS;PIK3R1;EGFR
homocystinuria	0.00126294	0.00387165	5.02008	33.5056	SLC9A3R1;PTGIR;CAV1;GNAS;PIK3R1;EGFR
hemochromatosis	0.00126294	0.00393617	5.02008	33.5056	SLC9A3R1;PTGIR;CAV1;GNAS;PIK3R1;EGFR
diabetes_mellitus,_type_2	0.00086364	0.00393904	4.58595	32.3509	NEUROD1;SLC9A3R1;PTGIR;CAV1;GNAS;PIK3R1;EGFR
schizophrenia	0.000912931	0.00397019	4.54309	31.7964	SLC9A3R1;PTGIR;CAV1;GNAS;NRG1;PIK3R1;EGFR
goiter	0.00126294	0.00400289	5.02008	33.5056	SLC9A3R1;PTGIR;CAV1;GNAS;PIK3R1;EGFR
obesity	0.000912931	0.00406472	4.54309	31.7964	SLC9A3R1;NTRK2;PTGIR;CAV1;GNAS;PIK3R1;EGFR
glioblastoma	0.00126294	0.0040719	5.02008	33.5056	SLC9A3R1;PTGIR;CAV1;GNAS;PIK3R1;EGFR
fetal_hemoglobin_quantitative_trait_locus	0.00126294	0.00414334	5.02008	33.5056	SLC9A3R1;PTGIR;CAV1;GNAS;PIK3R1;EGFR
episodic_ataxia	0.00126294	0.00421733	5.02008	33.5056	SLC9A3R1;PTGIR;CAV1;GNAS;PIK3R1;EGFR
dyskeratosis	0.00126294	0.00429401	5.02008	33.5056	SLC9A3R1;PTGIR;CAV1;GNAS;PIK3R1;EGFR
muscular_dystrophy	0.00101815	0.00432715	4.45973	30.7265	SLC9A3R1;PTGIR;SGCA;CAV1;GNAS;PIK3R1;EGFR
adenoma	0.00104217	0.00433078	5.20833	35.7628	SLC9A3R1;PTGIR;CAV1;GNAS;PIK3R1;EGFR
charcot-marie-tooth_disease	0.00395395	0.00434935	4.00641	22.1676	SLC9A3R1;PTGIR;CAV1;GNAS;PIK3R1;EGFR
cholestasis	0.00126294	0.00437353	5.02008	33.5056	SLC9A3R1;PTGIR;CAV1;GNAS;PIK3R1;EGFR
central_hypoventilation_syndrome	0.00126294	0.00445604	5.02008	33.5056	SLC9A3R1;PTGIR;CAV1;GNAS;PIK3R1;EGFR
systemic_lupus_erythematosus	0.0041441	0.00450551	3.96825	21.7701	SLC9A3R1;PTGIR;CAV1;GNAS;PIK3R1;EGFR
breast_cancer	0.0041441	0.00453185	3.96825	21.7701	SLC9A3R1;PTGIR;CAV1;GNAS;PIK3R1;EGFR
autoimmune_disease	0.00126294	0.00454174	5.02008	33.5056	SLC9A3R1;PTGIR;CAV1;GNAS;PIK3R1;EGFR
colorectal_cancer	0.00113268	0.0046046	4.37938	29.7061	SLC9A3R1;PTGIR;CAV1;GNAS;PIK3R1;TLR4;EGFR
atopy	0.00126294	0.00463079	5.02008	33.5056	SLC9A3R1;PTGIR;CAV1;GNAS;PIK3R1;EGFR
hypertension	0.00434093	0.00469222	3.93082	21.3823	SLC9A3R1;PTGIR;CAV1;GNAS;PIK3R1;EGFR
asperger_syndrome	0.00126294	0.00472341	5.02008	33.5056	SLC9A3R1;PTGIR;CAV1;GNAS;PIK3R1;EGFR
neuropathy	0.00119361	0.00474906	4.34028	29.2134	SLC9A3R1;PTGIR;CAV1;GNAS;PIK3R1;EGFR;POLG
arthrogryposis	0.00126294	0.0048198	5.02008	33.5056	SLC9A3R1;PTGIR;CAV1;GNAS;PIK3R1;EGFR
prostate_cancer	0.00454457	0.00488411	3.89408	21.004	SLC9A3R1;PTGIR;CAV1;GNAS;PIK3R1;EGFR
adenocarcinoma	0.00126294	0.00492022	5.02008	33.5056	SLC9A3R1;PTGIR;CAV1;GNAS;PIK3R1;EGFR
spastic_paraplegia	0.00497286	0.00531386	3.82263	20.2743	SLC9A3R1;PTGIR;CAV1;GNAS;PIK3R1;EGFR
cardiomyopathy,_dilated	0.00519779	0.00552265	3.78788	19.9224	SLC9A3R1;PTGIR;CAV1;GNAS;PIK3R1;EGFR
blood	0.00591733	0.00625164	3.68732	18.9155	SLC9A3R1;PTGIR;CAV1;GNAS;PIK3R1;EGFR
cardiomyopathy	0.00727408	0.00764187	3.53107	17.385	SLC9A3R1;PTGIR;CAV1;GNAS;PIK3R1;EGFR
myopathy	0.00787512	0.00822708	3.47222	16.8196	SLC9A3R1;PTGIR;CAV1;GNAS;PIK3R1;EGFR
diabetes	0.0910775	0.0946194	2.81532	6.74562	NEUROD1;ACE;CTLA4

## Sheet: Reactome_Enrichr
Term	P-value	Adjusted P-value	Odds Ratio	Combined Score	Genes
Hemostasis_Homo sapiens_R-HSA-109582	4.89185e-10	7.48453e-07	3.77415	80.9114	ITGB1;CD63;IL5RA;PIK3CD;PIK3R1;GATA2;AKAP1;GNG10;TBXA2R;INPP5D;GNA11;A2M;FGA;ABCC4;PTGIR;ANGPT2;ITGA4;CAV1;ITGA2;IGF2;FN1;PTPN11;MIF;GAB2;F2;DOK2;MAFF;GNAS;CD9;ALDOA
Immune System_Homo sapiens_R-HSA-168256	5.23433e-08	4.00426e-05	2.24449	37.6298	ITGB1;IL5RA;PIK3CD;CRKL;GHR;RPS6KA1;PEA15;CASP1;CTLA4;SEC61B;B2M;IL6R;IFNAR2;PDGFRB;FGA;ITGA4;IFNGR1;TAP1;NRG1;GAB2;IRAK4;ATG12;DDOST;NUP93;PPM1B;LTA;TRIM14;TLR4;MGRN1;CFI;TXN;PIK3R1;SAMHD1;EGFR;FOXO1;HSP90B1;C3;VTN;INPP5D;POLR2F;RICTOR;CD59;TNFRSF14;AP1M2;ATG5;STAT5B;FN1;PTPN11;ARPC5;CD209
Metabolism_Homo sapiens_R-HSA-1430728	7.81459e-08	3.98544e-05	2.0746	33.9502	COX4I1;PIK3CD;MED11;NAMPT;DBT;PDK3;CHP1;MCCC2;MED1;NME2;SORD;MAT1A;MED6;DCN;NUP93;POR;MED25;NDUFS6;NDUFS5;MED20;UQCRC2;PLCB1;ALDOA;LPA;SLC27A2;SLC25A4;FH;MTMR3;GSTP1;HSD17B14;LCAT;GLRX;TXN;PIK3R1;PPM1K;NPAS2;SLC9A1;SGPL1;LDHA;GNG10;MAT2A;HLCS;INPP5D;ALOX5;GPC1;GNA11;PHKG2;APOE;A2M;GCKR;RRM2;MDH2;CAV1;COQ6;PFKL;GNAS;ALDH18A1
Platelet activation, signaling and aggregation_Homo sapiens_R-HSA-76002	1.68901e-07	6.46044e-05	4.66623	72.7649	CD63;ABCC4;FGA;IGF2;FN1;IL5RA;PIK3CD;PTPN11;PIK3R1;GAB2;F2;GNG10;TBXA2R;GNA11;CD9;A2M;ALDOA
Cell surface interactions at the vascular wall_Homo sapiens_R-HSA-202733	2.30043e-07	7.03931e-05	7.56326	115.604	ITGB1;DOK2;ANGPT2;ITGA4;INPP5D;CAV1;FN1;PTPN11;MIF;PIK3R1;F2
Cytokine Signaling in Immune system_Homo sapiens_R-HSA-1280215	3.56093e-07	9.08036e-05	3.02419	44.9035	IL5RA;PIK3CD;PIK3R1;SAMHD1;EGFR;CRKL;GHR;INPP5D;PEA15;CASP1;TNFRSF14;B2M;IL6R;IFNAR2;PDGFRB;STAT5B;FGA;IFNGR1;FN1;NRG1;PTPN11;GAB2;IRAK4;NUP93;PPM1B;LTA;TRIM14
Fanconi Anemia Pathway_Homo sapiens_R-HSA-6783310	5.68263e-07	0.000124206	13.8889	199.732	FANCD2;UBE2T;FANCA;FANCC;FANCE;FAN1;FANCF
Disease_Homo sapiens_R-HSA-1643685	7.41028e-07	0.000141722	2.77778	39.209	SUPT4H1;CXCR4;PIK3CD;FURIN;PIK3R1;EGFR;FOXO1;HDAC6;LRP6;GPC1;POLR2F;RICTOR;B2M;AP1M2;MCCC2;PDGFRB;STAT5B;GCKR;NRG1;PTPN11;GAB2;IRAK4;GTF2H3;DCN;NUP93;CD9;GRSF1;TLR4;SLC25A4
Innate Immune System_Homo sapiens_R-HSA-168249	2.12645e-06	0.000361496	2.58158	33.7181	CFI;IL5RA;PIK3CD;TXN;PIK3R1;EGFR;FOXO1;HSP90B1;C3;VTN;RPS6KA1;PEA15;CASP1;POLR2F;RICTOR;CD59;B2M;ATG5;PDGFRB;FGA;FN1;NRG1;PTPN11;GAB2;ARPC5;IRAK4;ATG12;DDOST;CD209;TLR4
Interleukin-3, 5 and GM-CSF signaling_Homo sapiens_R-HSA-512988	2.75405e-05	0.0042137	3.72499	39.1118	PDGFRB;STAT5B;FGA;FN1;IL5RA;PIK3CD;NRG1;PTPN11;PIK3R1;GAB2;EGFR;CRKL;INPP5D;PEA15
PI3K/AKT Signaling in Cancer_Homo sapiens_R-HSA-2219528	3.36739e-05	0.00468373	6.45995	66.5296	PDGFRB;PIK3CD;NRG1;RICTOR;PTPN11;PIK3R1;EGFR;FOXO1
Signaling by Interleukins_Homo sapiens_R-HSA-449147	5.87467e-05	0.00749021	3.01162	29.34	PDGFRB;STAT5B;FGA;FN1;IL5RA;PIK3CD;NRG1;PTPN11;PIK3R1;GAB2;IRAK4;EGFR;CRKL;INPP5D;PEA15;CASP1;IL6R
DNA Repair_Homo sapiens_R-HSA-73894	7.15622e-05	0.00842233	3.41131	32.5607	PIAS3;KDM4B;DCLRE1C;REV1;FANCA;FANCC;GTF2H3;FANCE;FANCF;POLB;FANCD2;UBE2T;POLR2F;FAN1
Developmental Biology_Homo sapiens_R-HSA-1266738	7.53449e-05	0.00823413	2.29714	21.8078	ITGB1;IL5RA;FURIN;EGFR;FOXO1;NEUROD1;MED11;GPC1;RPS6KA1;PEA15;POLR2F;PDGFRB;MED1;FGA;UNC5A;ITGA2;FN1;MSN;NRG1;PTPN11;ARPC5;MED6;MED25;KLF5;MED20;EZR
Signaling by SCF-KIT_Homo sapiens_R-HSA-1433557	8.02079e-05	0.0081812	3.20513	30.2272	PDGFRB;STAT5B;FGA;FN1;IL5RA;PIK3CD;NRG1;PTPN11;PIK3R1;GAB2;EGFR;FOXO1;FER;PEA15;RICTOR
G-protein beta:gamma signalling_Homo sapiens_R-HSA-397795	8.84449e-05	0.00845754	8.16993	76.2511	GNG10;IL5RA;PIK3CD;GAB2;PIK3R1;PLCB1
Tie2 Signaling_Homo sapiens_R-HSA-210993	0.00010988	0.00988924	15.4321	140.681	DOK2;ANGPT2;PTPN11;PIK3R1
Platelet degranulation_Homo sapiens_R-HSA-114608	0.000139844	0.0118868	5.29101	46.9576	ABCC4;FGA;CD63;IGF2;FN1;CD9;A2M;ALDOA
Response to elevated platelet cytosolic Ca2+_Homo sapiens_R-HSA-76005	0.000193174	0.0155556	5.05051	43.1915	ABCC4;FGA;CD63;IGF2;FN1;CD9;A2M;ALDOA
Regulation of Insulin-like Growth Factor (IGF) transport and uptake by Insulin-like Growth Factor Binding Proteins (IGFBPs)_Homo sapiens_R-HSA-381426	0.00020772	0.0158905	13.2275	112.16	IGFBP3;IGFBP2;IGF2;F2
Constitutive Signaling by Aberrant PI3K in Cancer_Homo sapiens_R-HSA-2219530	0.000241792	0.0176163	6.8306	56.8814	PDGFRB;PIK3CD;NRG1;PTPN11;PIK3R1;EGFR
Signaling by PDGF_Homo sapiens_R-HSA-186797	0.000276119	0.0192028	2.86172	23.4509	PDGFRB;STAT5B;FGA;FN1;IL5RA;PIK3CD;NRG1;FURIN;PTPN11;PIK3R1;EGFR;FOXO1;CRKL;PEA15;RICTOR
Elastic fibre formation_Homo sapiens_R-HSA-1566948	0.00029314	0.0195002	8.46883	68.8928	ITGB1;VTN;FURIN;FBLN1;FBLN5
Diseases of signal transduction_Homo sapiens_R-HSA-5663202	0.00029545	0.0188349	3.13465	25.4753	PDGFRB;STAT5B;PIK3CD;NRG1;PTPN11;PIK3R1;GAB2;EGFR;FOXO1;HDAC6;LRP6;POLR2F;RICTOR
Interleukin-2 signaling_Homo sapiens_R-HSA-451927	0.000310218	0.0189854	3.30688	26.7137	PDGFRB;STAT5B;FGA;INPP5D;PEA15;FN1;IL5RA;PIK3CD;NRG1;PIK3R1;GAB2;EGFR
Signaling by ERBB4_Homo sapiens_R-HSA-1236394	0.000328041	0.0193039	2.94613	23.6349	PDGFRB;STAT5B;FGA;FN1;IL5RA;PIK3CD;NRG1;PTPN11;PIK3R1;EGFR;FOXO1;GHR;PEA15;RICTOR
NGF signalling via TRKA from the plasma membrane_Homo sapiens_R-HSA-187037	0.00036774	0.0208386	2.7852	22.0258	PDGFRB;FGA;NTRK2;FN1;IL5RA;PIK3CD;NRG1;PTPN11;PIK3R1;EGFR;FOXO1;CRKL;RPS6KA1;PEA15;RICTOR
PI-3K cascade:FGFR1_Homo sapiens_R-HSA-5654689	0.000391477	0.0213914	4.55373	35.7267	PDGFRB;PIK3CD;NRG1;RICTOR;PTPN11;PIK3R1;FOXO1;EGFR
PI-3K cascade:FGFR3_Homo sapiens_R-HSA-5654710	0.000391477	0.0206538	4.55373	35.7267	PDGFRB;PIK3CD;NRG1;RICTOR;PTPN11;PIK3R1;FOXO1;EGFR
PI3K events in ERBB4 signaling_Homo sapiens_R-HSA-1250342	0.000391477	0.0199653	4.55373	35.7267	PDGFRB;PIK3CD;NRG1;RICTOR;PTPN11;PIK3R1;FOXO1;EGFR
PIP3 activates AKT signaling_Homo sapiens_R-HSA-1257604	0.000391477	0.0193213	4.55373	35.7267	PDGFRB;PIK3CD;NRG1;RICTOR;PTPN11;PIK3R1;FOXO1;EGFR
PI-3K cascade:FGFR4_Homo sapiens_R-HSA-5654720	0.000391477	0.0187175	4.55373	35.7267	PDGFRB;PIK3CD;NRG1;RICTOR;PTPN11;PIK3R1;FOXO1;EGFR
PI-3K cascade:FGFR2_Homo sapiens_R-HSA-5654695	0.000391477	0.0181503	4.55373	35.7267	PDGFRB;PIK3CD;NRG1;RICTOR;PTPN11;PIK3R1;FOXO1;EGFR
Integrin cell surface interactions_Homo sapiens_R-HSA-216083	0.000404381	0.0181972	6.21891	48.5893	ITGB1;FGA;VTN;ITGA4;ITGA2;FN1
Synthesis and interconversion of nucleotide di- and triphosphates_Homo sapiens_R-HSA-499943	0.000419585	0.0183419	11.1111	86.4027	RRM2;NME2;GLRX;TXN
Downstream signal transduction_Homo sapiens_R-HSA-186763	0.00045534	0.0193519	2.85109	21.9376	PDGFRB;STAT5B;FGA;FN1;IL5RA;PIK3CD;NRG1;PTPN11;PIK3R1;EGFR;FOXO1;CRKL;PEA15;RICTOR
GAB1 signalosome_Homo sapiens_R-HSA-180292	0.000460823	0.0190557	4.44444	34.1444	PDGFRB;PIK3CD;NRG1;RICTOR;PTPN11;PIK3R1;FOXO1;EGFR
PI3K/AKT activation_Homo sapiens_R-HSA-198203	0.000460823	0.0185542	4.44444	34.1444	PDGFRB;PIK3CD;NRG1;RICTOR;PTPN11;PIK3R1;FOXO1;EGFR
Regulation of Complement cascade_Homo sapiens_R-HSA-977606	0.000490293	0.0192346	10.6838	81.4157	C3;VTN;CFI;CD59
Role of LAT2/NTAL/LAB on calcium mobilization_Homo sapiens_R-HSA-2730905	0.000582397	0.0222767	3.85802	28.7359	PDGFRB;PIK3CD;NRG1;RICTOR;PTPN11;PIK3R1;GAB2;FOXO1;EGFR
Signal Transduction_Homo sapiens_R-HSA-162582	0.000598593	0.0223377	1.54947	11.4985	ITGB1;FLT1;IL5RA;PIK3CD;ADRA1B;CRKL;GHR;FNTA;RPS6KA1;PEA15;PDK3;RAG2;IL6R;SOX4;PDGFRB;FGA;PTGIR;NRG1;GAB2;F2;SSTR2;LINC01139;PLCB1;RGS16;CXCR4;XIAP;FURIN;PIK3R1;EGFR;FOXO1;HDAC6;CENPC;LRP6;C3;GNG10;SHARPIN;TBXA2R;GPC1;GNA11;POLR2F;RICTOR;APOE;A2M;E2F5;STAT5B;NTRK2;CAV1;IGF2;FN1;OPRK1;PTPN11;STAM;ARPC5;FER;GNAS
G beta:gamma signalling through PI3Kgamma_Homo sapiens_R-HSA-392451	0.000617054	0.0224784	7.2338	53.4618	GNG10;IL5RA;PIK3CD;PIK3R1;GAB2
Molecules associated with elastic fibres_Homo sapiens_R-HSA-2129379	0.000859027	0.0305654	9.25926	65.3677	ITGB1;VTN;FBLN1;FBLN5
Extracellular matrix organization_Homo sapiens_R-HSA-1474244	0.000868389	0.0301962	2.94464	20.7564	ITGB1;VTN;FGA;ITGA4;ITGA2;FN1;TIMP2;FBLN1;FURIN;A2M;FBLN5;DCN
Signalling by NGF_Homo sapiens_R-HSA-166520	0.000872415	0.0296621	2.46914	17.3932	PDGFRB;FGA;NTRK2;FN1;IL5RA;PIK3CD;NRG1;FURIN;PTPN11;PIK3R1;EGFR;FOXO1;CRKL;RPS6KA1;PEA15;RICTOR
Metabolism of proteins_Homo sapiens_R-HSA-392499	0.000878696	0.0292262	1.87513	13.1954	SRP54;FURIN;TXN;HSP90B1;TIMM50;LMAN1;GNG10;PMPCB;CD59;SEC61B;B2M;PIAS3;FGA;TIMM8A;EIF2B3;ACE;GSN;IGFBP3;IGFBP2;IGF2;F2;GFER;DDOST;NUP93;DPM1;EEF1A2;TPP1;SLC25A4;ATF3
Interleukin receptor SHC signaling_Homo sapiens_R-HSA-912526	0.000890695	0.028995	3.11791	21.8987	PDGFRB;FGA;INPP5D;PEA15;FN1;IL5RA;PIK3CD;NRG1;PIK3R1;GAB2;EGFR
GPVI-mediated activation cascade_Homo sapiens_R-HSA-114604	0.000975405	0.031091	6.55136	45.4184	IL5RA;PIK3CD;PTPN11;GAB2;PIK3R1
Transcriptional regulation of white adipocyte differentiation_Homo sapiens_R-HSA-381340	0.000975594	0.0304624	5.27426	36.5636	MED11;MED1;MED25;KLF5;MED20;MED6
Mitochondrial protein import_Homo sapiens_R-HSA-1268020	0.00106245	0.0325111	6.43004	44.0276	TIMM8A;PMPCB;SLC25A4;GFER;TIMM50
Prolactin receptor signaling_Homo sapiens_R-HSA-1170546	0.00118256	0.0354768	13.8889	93.6121	GHR;STAT5B;PTPN11
Detoxification of Reactive Oxygen Species_Homo sapiens_R-HSA-3299685	0.00123996	0.0364835	8.41751	56.3356	GSTP1;TXN;ATP7A;ATOX1
PI5P, PP2A and IER3 Regulate PI3K/AKT Signaling_Homo sapiens_R-HSA-6811558	0.00126294	0.0364585	5.02008	33.5056	PDGFRB;PIK3CD;NRG1;PTPN11;PIK3R1;EGFR
Lipoprotein metabolism_Homo sapiens_R-HSA-174824	0.00138954	0.0393702	8.16993	53.7482	LCAT;APOE;A2M;LPA
Synthesis of PIPs at the plasma membrane_Homo sapiens_R-HSA-1660499	0.00138954	0.0386544	8.16993	53.7482	MTMR3;INPP5D;PIK3CD;PIK3R1
PI3K events in ERBB2 signaling_Homo sapiens_R-HSA-1963642	0.00144003	0.0393437	13.0208	85.1965	NRG1;PIK3R1;EGFR
Metabolism of lipids and lipoproteins_Homo sapiens_R-HSA-556833	0.00146559	0.0393395	2.10757	13.7529	MED1;MTMR3;CAV1;PIK3CD;HSD17B14;LCAT;PIK3R1;MED6;NPAS2;COQ6;MED11;SGPL1;MED25;INPP5D;ALOX5;MED20;APOE;A2M;LPA;SLC27A2
DAP12 signaling_Homo sapiens_R-HSA-2424491	0.00152934	0.0403429	2.62435	17.0135	PDGFRB;FGA;FN1;IL5RA;PIK3CD;NRG1;PTPN11;PIK3R1;EGFR;FOXO1;PEA15;RICTOR;B2M
Gastrin-CREB signalling pathway via PKC and MAPK_Homo sapiens_R-HSA-881907	0.00158433	0.0410852	2.41127	15.5469	PDGFRB;FGA;FN1;IL5RA;NRG1;PIK3R1;F2;ADRA1B;EGFR;GNG10;TBXA2R;GNA11;RPS6KA1;PEA15;PLCB1
Transcriptional Regulation by TP53_Homo sapiens_R-HSA-3700989	0.00169404	0.0431979	2.59419	16.5526	IGFBP3;COX4I1;SUPT4H1;FANCC;TXN;GTF2H3;RBL2;TP53I3;TTC5;FANCD2;CASP1;POLR2F;RICTOR
The citric acid (TCA) cycle and respiratory electron transport_Homo sapiens_R-HSA-1428517	0.00171668	0.0430576	3.63108	23.1204	LDHA;FH;NDUFS6;MDH2;COX4I1;NDUFS5;PDK3;UQCRC2
G1/S-Specific Transcription_Homo sapiens_R-HSA-69205	0.00173009	0.0426941	12.2549	77.9361	RRM2;CDC45;CDC6
TP53 Regulates Transcription of DNA Repair Genes_Homo sapiens_R-HSA-6796648	0.00184192	0.0447324	5.69217	35.8433	FANCD2;SUPT4H1;POLR2F;FANCC;GTF2H3
Negative regulation of the PI3K/AKT network_Homo sapiens_R-HSA-199418	0.00191637	0.0458132	4.62963	28.9691	PDGFRB;PIK3CD;NRG1;PTPN11;PIK3R1;EGFR
Signaling by EGFR_Homo sapiens_R-HSA-177929	0.00201755	0.04749	2.54304	15.7818	PDGFRB;FGA;FN1;IL5RA;PIK3CD;NRG1;PTPN11;PIK3R1;STAM;EGFR;FOXO1;PEA15;RICTOR
Signaling by cytosolic FGFR1 fusion mutants_Homo sapiens_R-HSA-1839117	0.00205413	0.0476185	11.5741	71.6192	STAT5B;GAB2;PIK3R1
Regulation of signaling by CBL_Homo sapiens_R-HSA-912631	0.00205413	0.0469078	11.5741	71.6192	PIK3CD;PIK3R1;CRKL

## Sheet: DisGENET_Enrichr
Term	Overlap	P-value	Adjusted P-value	Old P-value	Old Adjusted P-value	Odds Ratio	Combined Score	Genes
Colorectal Neoplasms	63/1072	4.15413e-22	4.08268e-18	0	0	4.08116	200.927	ABCD3;PIK3CD;PTPRH;GHR;POLB;CCND2;ATP7B;STMN1;NAMPT;TIMP2;CASP1;CTLA4;B2M;IL6R;MAGEA3;SOX4;PDGFRB;ABCC4;UNC5A;IGFBP3;NME2;SORD;TAP1;MIF;GAB2;SSTR2;PAX8;STIM2;FANCD2;EZR;TLR4;S100A9;ATF3;GSTP1;CXCR4;XIAP;TXN;PIK3R1;EGFR;NPAS2;LRP6;LMAN1;SLC9A3R1;ALOX5;GNA11;SNCG;POLR2F;TRPM7;APOE;NTRK2;KDM4B;ACE;GSN;RRM2;CAV1;IGF2;PTPN11;HSPE1;KLF5;CD209;GNAS;CD9;TPP1
Ovarian Carcinoma	91/2202	1.93307e-21	9.49912e-18	0	0	2.86987	136.879	ITGB1;DCLRE1C;FLT1;PIK3CD;CRKL;CCND2;ATP7B;RPS6KA1;STMN1;NAMPT;PEA15;TIMP2;CTLA4;RAG2;ATP7A;B2M;IL6R;MAGEA3;TGM2;POLG;IL10;PDGFRB;MED1;ITGA4;IGFBP3;ITGA2;NCOA4;IGFBP2;REV1;NME2;NRG1;MIF;DICER1;GAB2;DCN;RBL2;DOK2;PAX8;FANCD2;EEF1A2;TERF2IP;LPA;TLR4;ATF3;GPLD1;S100A7;CD63;GSTP1;CXCR4;XIAP;FBLN1;TXN;PIK3R1;GATA2;EGFR;FOXO1;FBLN5;HDAC6;HSP90B1;C3;NEUROD1;SLC9A3R1;VTN;LDHA;HLCS;ALOX5;AGR2;SNCG;CD59;AP…
Malignant neoplasm of ovary	85/2025	2.49897e-20	8.18663e-17	0	0	2.91495	131.569	ITGB1;FLT1;PIK3CD;CCND2;ATP7B;RPS6KA1;STMN1;NAMPT;PEA15;TIMP2;CTLA4;ATP7A;B2M;IL6R;MAGEA3;TGM2;POLG;IL10;PDGFRB;MED1;ITGA4;IGFBP3;ITGA2;NCOA4;IGFBP2;NME2;NRG1;MIF;DICER1;GAB2;DCN;RBL2;RINT1;DOK2;PAX8;FANCD2;EEF1A2;TERF2IP;LPA;TLR4;ATF3;GPLD1;S100A7;GSTP1;CXCR4;XIAP;FBLN1;TXN;PIK3R1;GATA2;EGFR;FOXO1;FBLN5;HDAC6;HSP90B1;C3;NEUROD1;SLC9A3R1;VTN;LDHA;HLCS;ALOX5;AGR2;SNCG;CD59;APOE;E2F5;ATG5;STAT5B;NT…
Neoplasm Metastasis	124/3919	5.02981e-20	1.23583e-16	0	0	2.19727	97.6387	DCLRE1C;PRF1;CRKL;CCND2;RPS6KA1;STMN1;NAMPT;RAG2;B2M;PHLDA1;IL6R;MAGEA3;SOX4;TGM2;IFNAR2;PDGFRB;MED1;IGFBP3;IGFBP2;TAP1;MIF;DICER1;MAT1A;FANCD2;EEF1A2;NUPR1;EZR;LPA;S100A9;ATF3;S100A7;MTMR3;FBLN1;TXN;PIK3R1;GATA2;FOXO1;FBLN5;HSP90B1;SLC9A1;NEUROD1;SLC9A3R1;VTN;LDHA;PRDX4;SHARPIN;TBXA2R;TRPM7;APOE;A2M;ATG5;BTF3;STAT5B;ACE;AMBP;CAV2;CAV1;IGF2;FN1;MSN;CDC6;FER;CD209;UBE2T;TPP1;ITGB1;FLT1;PIK3CD;GHR;…
melanoma	94/2453	6.31051e-20	1.24039e-16	0	0	2.66114	117.648	ITGB1;DCLRE1C;FLT1;PRF1;PIK3CD;PREX2;GHR;STMN1;NAMPT;TIMP2;CASP1;CTLA4;RAG2;ATP7A;B2M;PHLDA1;IL6R;MAGEA3;SOX4;TGM2;IL10;IFNAR2;PDGFRB;MED1;ITGA4;IGFBP3;ITGA2;IGFBP2;NME2;TAP1;NRG1;MIF;DICER1;GAB2;F2;ATG12;DCN;STIM2;NDUFS6;EEF1A2;LTA;TERF2IP;TLR4;S100A9;SLC25A4;ATF3;GPLD1;GAS7;CD63;MGRN1;GSTP1;CXCR4;XIAP;FBLN1;TXN;EGFR;FOXO1;NPAS2;HDAC6;HSP90B1;SLC9A1;SLC9A3R1;VTN;LDHA;GNG10;ALOX5;GNA11;TRPM7;RICT…
Malignant neoplasm of breast	144/5053	9.96799e-20	1.63276e-16	0	0	1.97902	86.5868	CRKL;PREX2;CCND2;RPS6KA1;STMN1;NAMPT;RAG2;B2M;PHLDA1;IL6R;SOX4;TGM2;PDGFRB;MED1;PIAS3;USP6;IGFBP3;IGFBP2;MIF;DICER1;MAT1A;ATG12;RINT1;POR;STIM2;FANCD2;EEF1A2;NUPR1;EZR;LPA;S100A9;SLC27A2;ATF3;S100A7;MTMR3;RTN1;CFI;FBLN1;TXN;PIK3R1;GATA2;FOXO1;NPAS2;FBLN5;HSP90B1;SLC9A1;TIMM50;C3;NEUROD1;SLC9A3R1;VTN;LDHA;SHARPIN;HLCS;TBXA2R;TRPM7;TNFRSF14;APOE;A2M;STAT5B;ACE;AMBP;CAV2;CAV1;IGF2;FN1;FANCA;MSN;FANC…
Breast Carcinoma	142/4962	1.56904e-19	2.20294e-16	0	0	1.98733	86.0485	CRKL;PREX2;CCND2;RPS6KA1;STMN1;NAMPT;RAG2;B2M;PHLDA1;IL6R;MAGEA3;SOX4;TGM2;PDGFRB;MED1;PIAS3;USP6;IGFBP3;IGFBP2;KCTD1;MIF;DICER1;MAT1A;ATG12;RINT1;POR;STIM2;FANCD2;EEF1A2;NUPR1;EZR;LPA;S100A9;SLC27A2;ATF3;S100A7;MTMR3;RTN1;CFI;FBLN1;TXN;PIK3R1;GATA2;FOXO1;NPAS2;FBLN5;HSP90B1;SLC9A1;TIMM50;C3;NEUROD1;SLC9A3R1;VTN;LDHA;SHARPIN;TRPM7;TNFRSF14;APOE;A2M;STAT5B;ACE;AMBP;CAV2;CAV1;IGF2;FN1;FANCA;MSN;FAN…
ovarian neoplasm	55/937	2.98846e-19	3.67132e-16	0	0	4.07625	173.87	ITGB1;FLT1;PIK3CD;CCND2;ATP7B;PEA15;TIMP2;ATP7A;B2M;IL6R;MAGEA3;TGM2;IL10;PDGFRB;IGFBP3;IGFBP2;NME2;NRG1;MIF;DICER1;GAB2;DCN;RBL2;PAX8;FANCD2;EEF1A2;LPA;TLR4;ATF3;GPLD1;S100A7;CD63;GSTP1;XIAP;PIK3R1;EGFR;FOXO1;FBLN5;HDAC6;VTN;ALOX5;GPC1;AGR2;SNCG;CD59;APOE;ATG5;STAT5B;NTRK2;ANGPT2;CAV1;IGF2;FN1;FANCA;FANCF
Malignant neoplasm of pancreas	78/1845	1.01646e-18	1.10997e-15	0	0	2.93586	121.633	ITGB1;FLT1;CELF2;PIK3CD;CRKL;GHR;CCND2;STMN1;NAMPT;TIMP2;CTLA4;RAG2;MAGEA3;SOX4;TGM2;IL10;IFNAR2;PDGFRB;MED1;ABCC4;IGFBP3;NRG1;MIF;DICER1;MAT1A;SSTR2;ATG12;DDOST;DCN;DPM1;FANCD2;EEF1A2;LTA;TERF2IP;NUPR1;EZR;TLR4;S100A9;ATF3;S100A7;CD63;GSTP1;RGS16;CXCR4;XIAP;TXN;EGFR;FOXO1;HSP90B1;LRP6;C3;NEUROD1;VTN;LDHA;ALOX5;GPC1;AGR2;SNCG;TRPM7;RICTOR;BTF3;STAT5B;NTRK2;TIMM8A;GCKR;GSN;ANGPT2;RRM2;CAV1;IGF2;FN…
Carcinogenesis	124/4064	1.12162e-18	1.10233e-15	0	0	2.11888	87.5769	DCLRE1C;PRF1;CRKL;PREX2;CCND2;RPS6KA1;STMN1;NAMPT;CHP1;B2M;PHLDA1;IL6R;SOX4;TGM2;PDGFRB;MED1;PIAS3;USP6;IGFBP3;IGFBP2;REV1;TAP1;MIF;DICER1;MAT1A;RINT1;DOK2;STIM2;FANCD2;EEF1A2;NUPR1;EZR;LPA;S100A9;ATF3;SRSF9;S100A7;MTMR3;RTN1;FBLN1;TXN;PIK3R1;FOXO1;NPAS2;FBLN5;HSP90B1;SLC9A1;NEUROD1;SLC9A3R1;VTN;LDHA;SHARPIN;INPP5D;TRPM7;TNFRSF14;APOE;ATG5;STAT5B;ACE;CAV2;CAV1;IGF2;FN1;FANCA;MSN;CDC6;FANCF;PTPRB;…
Pancreatic carcinoma	78/1868	2.09712e-18	1.87368e-15	0	0	2.89971	118.036	ITGB1;FLT1;CELF2;PIK3CD;CRKL;GHR;CCND2;STMN1;NAMPT;TIMP2;CASP1;CTLA4;RAG2;MAGEA3;SOX4;TGM2;IL10;IFNAR2;PDGFRB;MED1;ABCC4;IGFBP3;NRG1;MIF;DICER1;MAT1A;SSTR2;ATG12;DDOST;DCN;DPM1;FANCD2;EEF1A2;LTA;TERF2IP;NUPR1;EZR;TLR4;S100A9;ATF3;S100A7;GSTP1;RGS16;CXCR4;XIAP;TXN;EGFR;FOXO1;HSP90B1;LRP6;C3;NEUROD1;VTN;LDHA;ALOX5;GPC1;AGR2;SNCG;TRPM7;RICTOR;BTF3;STAT5B;NTRK2;TIMM8A;GCKR;GSN;ANGPT2;RRM2;CAV1;IGF2;F…
Liver carcinoma	110/3592	2.90889e-16	2.38238e-13	0	0	2.12664	76.0775	PRF1;CRKL;PREX2;CCND2;STMN1;CHP1;IL6R;MAGEA3;SOX4;TGM2;IFNAR2;PDGFRB;MED1;PIAS3;UNC5A;IGFBP3;IGFBP2;TAP1;MIF;DICER1;MAT1A;FANCD2;EEF1A2;NUPR1;EZR;LPA;S100A9;ATF3;CFI;FBLN1;TXN;PIK3R1;GATA2;FOXO1;NPAS2;FBLN5;HSP90B1;SLC9A1;C3;SLC9A3R1;VTN;LDHA;TRPM7;TNFRSF14;APOE;A2M;ATG5;STAT5B;ACE;CAV1;IGF2;FN1;FANCC;STAM;CDC6;CIDEC;FER;GNAS;TPP1;ITGB1;FLT1;PIK3CD;PTPRH;SLC6A4;GHR;ATP7B;PEA15;TIMP2;CTLA4;IL10;FG…
Central neuroblastoma	69/1654	3.56912e-16	2.69826e-13	0	0	2.89702	103.044	FLT1;PRF1;PIK3CD;SLC6A4;CCND2;STMN1;NAMPT;PEA15;TIMP2;CASP1;CHP1;ATP7A;B2M;IL6R;MAGEA3;TGM2;PDGFRB;FGA;ABCC4;ITGA4;IGFBP3;ITGA2;TFE3;IGFBP2;NME2;NME3;MIF;DICER1;GAB2;MAT1A;SSTR2;LTA;TERF2IP;ATF3;GSTP1;RGS16;CXCR4;GLRX;TXN;PIK3R1;GATA2;EGFR;FOXO1;HDAC6;HSP90B1;NEUROD1;VTN;LDHA;MAT2A;ALOX5;TRPM7;CD59;APOE;ATG5;STAT5B;NTRK2;KDM4B;ANGPT2;CAV2;CAV1;IGF2;FN1;MSN;PTPN11;CDC6;HSPE1;GNAS;CD9;CENPS
Tumor Progression	79/2089	3.62121e-16	2.54209e-13	0	0	2.62619	93.373	ITGB1;FLT1;PRF1;PIK3CD;CRKL;CCND2;RPS6KA1;STMN1;PEA15;CTLA4;RAG2;IL6R;SOX4;TGM2;IL10;PDGFRB;MED1;ABCC4;IFNGR1;IGFBP3;ITGA2;IGFBP2;DICER1;GAB2;SSTR2;DCN;RBL2;EEF1A2;TERF2IP;NUPR1;EZR;LPA;TLR4;S100A9;ATF3;S100A7;HSP90AA2P;CD63;GSTP1;RGS16;CXCR4;XIAP;FBLN1;TXN;EGFR;HDAC6;HSP90B1;SLC9A1;LRP6;SLC9A3R1;VTN;LDHA;ALOX5;GPC1;AGR2;SNCG;TRPM7;CD59;TNFRSF14;STAT5B;NTRK2;ACE;ANGPT2;RRM2;AMBP;CAV2;CAV1;IGF2;FN…
Neuroblastoma	70/1697	3.66813e-16	2.40336e-13	0	0	2.86453	101.81	FLT1;PRF1;PIK3CD;SLC6A4;CCND2;STMN1;NAMPT;PEA15;TIMP2;CASP1;CHP1;ATP7A;B2M;IL6R;MAGEA3;TGM2;PDGFRB;FGA;ABCC4;ITGA4;IGFBP3;ITGA2;TFE3;IGFBP2;NME2;NME3;MIF;DICER1;GAB2;MAT1A;SSTR2;LTA;TERF2IP;ATF3;GSTP1;RGS16;CXCR4;XIAP;GLRX;TXN;PIK3R1;GATA2;EGFR;FOXO1;HDAC6;HSP90B1;NEUROD1;VTN;LDHA;MAT2A;ALOX5;TRPM7;CD59;APOE;ATG5;STAT5B;NTRK2;KDM4B;ANGPT2;CAV2;CAV1;IGF2;FN1;MSN;PTPN11;CDC6;HSPE1;GNAS;CD9;CENPS
Mammary Neoplasms	85/2386	6.40091e-16	3.93176e-13	0	0	2.47392	86.55	ITGB1;FLT1;CELF2;PIK3CD;GHR;CCND2;ATP7B;RPS6KA1;STMN1;PEA15;TIMP2;CTLA4;PHLDA1;SOX4;TGM2;POLG;IL10;IGFBP3;ITGA2;IGFBP2;NME2;NRG1;MIF;DICER1;GAB2;MAT1A;DCN;DUSP22;RBL2;POR;FANCD2;EEF1A2;LTA;TERF2IP;NUPR1;EZR;ALDOA;TLR4;SLC27A2;ATF3;S100A7;CD63;GSTP1;RGS16;CXCR4;XIAP;FBLN1;GLRX;PIK3R1;EGFR;FOXO1;NPAS2;HDAC6;HSP90B1;SLC9A1;LRP6;NEUROD1;SLC9A3R1;VTN;LDHA;PRDX4;ALOX5;GPC1;AGR2;SNCG;TRPM7;APOE;E2F5;STA…
Colorectal Carcinoma	96/2930	8.82487e-16	5.10182e-13	0	0	2.27531	78.871	ITGB1;DCLRE1C;ABCD3;FLT1;PRF1;PIK3CD;ADRA1B;SLC6A4;GHR;POLB;CCND2;ATP7B;STMN1;NAMPT;PEA15;TIMP2;ATP7A;B2M;IL6R;SOX4;TGM2;IL10;PDGFRB;MED1;ABCC4;ITGA4;IFNGR1;IGFBP3;IGFBP2;NME2;TAP1;DICER1;GAB2;DCN;DUSP22;RBL2;PAX8;STIM2;FANCD2;EEF1A2;LTA;NUPR1;EZR;LPA;TLR4;S100A9;ATF3;FAN1;GAS7;HSP90AA2P;RTN1;GSTP1;RGS16;CXCR4;XIAP;FURIN;TXN;GATA2;EGFR;HSP90B1;LRP6;LMAN1;SLC9A3R1;LDHA;ATP5F1A;TBXA2R;ALOX5;GPC1;AG…
Lung Neoplasms	56/1176	1.54787e-15	8.45138e-13	0	0	3.30688	112.771	ITGB1;FLT1;PIK3CD;GHR;CCND2;ATP7B;RPS6KA1;STMN1;PEA15;CTLA4;MAGEA3;SOX4;IL10;PDGFRB;PIAS3;FGA;ABCC4;IGFBP3;ITGA2;IGFBP2;NRG1;MIF;DICER1;SSTR2;RBL2;POR;DOK2;LTA;EZR;TLR4;GSTP1;CFI;CXCR4;XIAP;TXN;GATA2;EGFR;FBLN5;NEUROD1;LDHA;SNCG;RICTOR;APOE;A2M;STAT5B;NTRK2;ACE;GSN;ANGPT2;CAV1;IGF2;FN1;PTPN11;ATOX1;KLF5;UBE2T
Endometriosis	44/748	1.65116e-15	8.54083e-13	0	0	4.08497	139.041	ITGB1;DCLRE1C;FLT1;GSTP1;CFI;CXCR4;PIK3CD;FBLN1;TXN;GATA2;EGFR;FOXO1;SLC6A4;C3;VTN;BMS1;TIMP2;AGR2;CTLA4;SNCG;APOE;B2M;IL10;MED1;FGA;ABCC4;NTRK2;ACE;ANGPT2;IFNGR1;IGFBP3;ITGA2;FN1;MIF;DICER1;CDC6;F2;DCN;PAX8;LTA;EZR;PLCB1;LPA;TLR4
Bladder Neoplasm	56/1216	6.48876e-15	3.18858e-12	0	0	3.1981	104.478	ITGB1;IL5RA;PIK3CD;POLB;STMN1;NAMPT;TIMP2;IL6R;MAGEA3;SOX4;IL10;IFNAR2;PDGFRB;UNC5A;IGFBP3;IGFBP2;NRG1;MIF;DICER1;DCN;POR;PPM1B;LTA;NUPR1;LPA;TLR4;S100A9;ATF3;S100A7;GSTP1;CXCR4;XIAP;FBLN1;PIK3R1;EGFR;FOXO1;FBLN5;LRP6;ALOX5;AGR2;SNCG;TRPM7;TIMM8A;GSN;RRM2;CAV2;CAV1;IGF2;FN1;FANCA;FANCC;PTPN12;KLF5;GNAS;CD9;ATG2B
Malignant neoplasm of prostate	100/3238	8.33875e-15	3.90254e-12	0	0	2.14467	69.5256	DCLRE1C;PRF1;CRKL;CCND2;RPS6KA1;STMN1;RAG2;B2M;MAGEA3;SOX4;TGM2;MCCC2;PDGFRB;MED1;PIAS3;IGFBP3;IGFBP2;TAP1;MIF;MAT1A;EEF1A2;EZR;LPA;S100A9;ATF3;SRSF9;S100A7;FBLN1;TXN;PIK3R1;GATA2;FOXO1;NPAS2;FBLN5;HSP90B1;NEUROD1;VTN;LDHA;PRDX4;TRPM7;APOE;A2M;ATG5;STAT5B;ACE;CAV2;CAV1;IGF2;FN1;MSN;CDC6;FER;TP53I3;UBE2T;GNAS;TPP1;ITGB1;FLT1;CELF2;PIK3CD;GHR;POLB;ATP7B;TIMP2;CASP1;CTLA4;POLG;IL10;ABCC4;IFNGR1;ITGA…
Stomach Carcinoma	82/2377	1.57671e-14	7.0436e-12	0	0	2.39564	76.1356	ITGB1;DCLRE1C;FLT1;PIK3CD;ADRA1B;CRKL;PREX2;GHR;POLB;CCND2;STMN1;TIMP2;CASP1;CTLA4;ATP7A;MAGEA3;SOX4;TGM2;IL10;MED1;PIAS3;ABCC4;IFNGR1;IGFBP3;ITGA2;IGFBP2;TAP1;NRG1;MIF;DICER1;F2;ATG12;RBL2;DOK2;EEF1A2;LTA;TERF2IP;NUPR1;EZR;ALDOA;LPA;TLR4;S100A9;MTMR3;GSTP1;CXCR4;XIAP;FBLN1;TXN;EGFR;FOXO1;HDAC6;HSP90B1;SLC9A1;LRP6;VTN;LDHA;BMS1;SNCG;TRPM7;RICTOR;CD59;APOE;ATG5;BTF3;STAT5B;NTRK2;TIMM8A;KDM4B;ACE;G…
Myeloid Leukemia, Chronic	46/875	2.23194e-14	9.53719e-12	0	0	3.65079	114.757	FH;GSTP1;CXCR4;XIAP;PIK3CD;TXN;GATA2;EGFR;FOXO1;CRKL;SLC9A1;CCND2;TBXA2R;INPP5D;ALOX5;BMS1;TIMP2;CASP1;CTLA4;CD59;B2M;SOX4;ATG5;TGM2;IL10;IFNAR2;PDGFRB;STAT5B;ITGA4;CAV1;ITGA2;IGF2;FN1;NME2;NME3;OPRK1;PTPN11;CDC6;GAB2;DOK2;FANCD2;MAFF;LTA;CD9;TPP1;ATF3
Malignant neoplasm of stomach	82/2397	2.51872e-14	1.03142e-11	0	0	2.37565	74.3875	ITGB1;DCLRE1C;FLT1;PIK3CD;ADRA1B;CRKL;PREX2;GHR;POLB;CCND2;STMN1;TIMP2;CASP1;CTLA4;ATP7A;IL6R;MAGEA3;SOX4;TGM2;IL10;MED1;PIAS3;ABCC4;IFNGR1;IGFBP3;ITGA2;IGFBP2;NRG1;MIF;DICER1;F2;ATG12;RBL2;DOK2;EEF1A2;LTA;TERF2IP;EZR;ALDOA;LPA;TLR4;S100A9;MTMR3;GSTP1;CXCR4;XIAP;FBLN1;EGFR;FOXO1;HDAC6;HSP90B1;SLC9A1;LRP6;VTN;LDHA;ALOX5;BMS1;SNCG;TRPM7;RICTOR;CD59;APOE;ATG5;BTF3;STAT5B;NTRK2;TIMM8A;KDM4B;ACE;GSN;A…
Glioma	78/2210	2.60208e-14	1.02293e-11	0	0	2.45098	76.6664	ITGB1;FLT1;CELF2;PIK3CD;POLB;CCND2;STMN1;NAMPT;PEA15;TIMP2;CASP1;B2M;IL6R;SOX4;TGM2;IL10;PDGFRB;PIAS3;IGFBP3;IGFBP2;TAP1;NRG1;MIF;DICER1;GAB2;IRAK4;F2;SSTR2;DCN;RBL2;RINT1;FANCD2;EEF1A2;LINC01139;TERF2IP;EZR;TLR4;S100A9;GAS7;HSP90AA2P;CD63;GSTP1;CXCR4;XIAP;FURIN;TXN;PIK3R1;SAMHD1;EGFR;FOXO1;HDAC6;HSP90B1;SLC9A1;NEUROD1;SLC9A3R1;VTN;LDHA;SHARPIN;TRPM7;RICTOR;ATG5;BTF3;NTRK2;TIMM8A;ACE;GSN;ANGPT2;A…
Colorectal Cancer	100/3297	2.71108e-14	1.02479e-11	0	0	2.10629	65.7981	PRF1;PREX2;CCND2;STMN1;NAMPT;B2M;IL6R;SOX4;TGM2;PDGFRB;MED1;IGFBP3;IGFBP2;TAP1;DICER1;ATG12;STIM2;FANCD2;EEF1A2;UQCRC2;NUPR1;EZR;LPA;S100A9;ATF3;TXN;GATA2;NEUROD1;SLC9A3R1;LDHA;TBXA2R;TRPM7;APOE;ATG5;BTF3;STAT5B;ACE;CAV2;CAV1;IGF2;FN1;FANCA;STAM;TP53I3;CD209;GNAS;ITGB1;ABCD3;FLT1;PIK3CD;ADRA1B;SLC6A4;GHR;POLB;ATP7B;TIMP2;CTLA4;ATP7A;IL10;ABCC4;ITGA4;IFNGR1;NME2;GAB2;DCN;DUSP22;RBL2;PAX8;LTA;TLR4;…
Malignant neoplasm of lung	83/2448	2.71524e-14	9.88348e-12	0	0	2.35453	73.5492	ITGB1;PRF1;PIK3CD;CRKL;POLB;CCND2;ATP7B;RPS6KA1;STMN1;PEA15;SIX3;TIMP2;CTLA4;B2M;IL6R;MAGEA3;SOX4;TGM2;IL10;PDGFRB;PIAS3;ABCC4;USP6;IGFBP3;ITGA2;IGFBP2;REV1;NME2;TAP1;NRG1;DICER1;GAB2;SSTR2;RBL2;POR;DOK2;EEF1A2;LTA;EZR;ALDOA;TLR4;SLC27A2;ATF3;GSTP1;CXCR4;XIAP;TXN;PIK3R1;GATA2;EGFR;FOXO1;FBLN5;RASD2;SLC9A3R1;LDHA;PRDX4;CDC45;TBXA2R;BMS1;AGR2;SNCG;RICTOR;CD59;APOE;A2M;STAT5B;NTRK2;TIMM8A;KDM4B;ACE;…
Prostatic Neoplasms	63/1553	3.45313e-14	1.21205e-11	0	0	2.81713	87.3223	ITGB1;FLT1;CELF2;PIK3CD;GHR;CCND2;ATP7B;STMN1;TIMP2;CTLA4;B2M;IL6R;MAGEA3;SOX4;IL10;PDGFRB;ABCC4;IGFBP3;ITGA2;NCOA4;IGFBP2;TAP1;MIF;IRAK4;SSTR2;DCN;RBL2;NUPR1;EZR;TLR4;S100A9;ATF3;GSTP1;CXCR4;XIAP;FBLN1;TXN;PIK3R1;EGFR;FOXO1;FBLN5;HDAC6;HSP90B1;TBXA2R;ALOX5;AGR2;CD59;APOE;A2M;STAT5B;ACE;AMBP;CAV2;CAV1;IGF2;FN1;CDC6;PTPN12;FER;KLF5;GNAS;CD9;TPP1
Diabetes	56/1267	3.67658e-14	1.24598e-11	0	0	3.06937	94.9485	PRF1;PIK3CD;SLC6A4;GHR;NAMPT;PEA15;TIMP2;CTLA4;RAG2;B2M;IL6R;TGM2;IL10;IGFBP3;TFE3;IGFBP2;NME2;SORD;MIF;F2;DCN;POR;EEF1A2;LTA;EZR;LPA;TLR4;SLC27A2;ATF3;FH;GSTP1;CXCR4;XIAP;TXN;PIK3R1;EGFR;FOXO1;C3;NEUROD1;PRDX4;TRPM7;CD59;APOE;A2M;KCNJ1;STAT5B;GCKR;ACE;ANGPT2;CAV1;IGF2;FN1;FANCC;COQ9;GFER;CIDEC
Carcinoma of lung	83/2475	5.02157e-14	1.64507e-11	0	0	2.32884	71.3149	ITGB1;PIK3CD;CRKL;POLB;CCND2;ATP7B;RPS6KA1;STMN1;PEA15;SIX3;TIMP2;CASP1;CTLA4;B2M;IL6R;MAGEA3;SOX4;TGM2;IL10;PDGFRB;PIAS3;ABCC4;USP6;IGFBP3;ITGA2;IGFBP2;REV1;NME2;TAP1;NRG1;DICER1;GAB2;SSTR2;RBL2;POR;DOK2;EEF1A2;LTA;EZR;ALDOA;LPA;TLR4;SLC27A2;ATF3;MTMR3;GSTP1;CXCR4;XIAP;TXN;PIK3R1;GATA2;EGFR;FOXO1;FBLN5;RASD2;SLC9A3R1;LDHA;PRDX4;CDC45;TBXA2R;BMS1;AGR2;SNCG;RICTOR;CD59;APOE;STAT5B;NTRK2;TIMM8A;KDM…
Carcinoma of bladder	53/1161	5.60387e-14	1.77661e-11	0	0	3.17016	96.7302	IL5RA;PIK3CD;POLB;STMN1;NAMPT;TIMP2;CTLA4;ATP7A;IL6R;MAGEA3;SOX4;TGM2;IL10;IFNAR2;PDGFRB;UNC5A;IGFBP3;NRG1;MIF;DICER1;DCN;PPM1B;NUPR1;LPA;TLR4;S100A9;ATF3;S100A7;GSTP1;CXCR4;XIAP;FBLN1;PIK3R1;EGFR;FOXO1;FBLN5;LRP6;LDHA;AGR2;TRPM7;CD59;TIMM8A;GSN;RRM2;CAV2;CAV1;IGF2;FN1;FANCA;FANCC;KLF5;GNAS;ATG2B
Leukemia, Myelocytic, Acute	66/1702	6.13638e-14	1.88464e-11	0	0	2.69291	81.9236	ITGB1;DCLRE1C;FLT1;PRF1;PIK3CD;CCND2;STMN1;NAMPT;TIMP2;CASP1;CTLA4;ATP7A;B2M;IL6R;MAGEA3;SOX4;IL10;PDGFRB;MED1;ABCC4;ITGA4;IGFBP2;NME2;DICER1;GAB2;FANCD2;EEF1A2;LTA;PLCB1;TLR4;S100A9;GAS7;FH;GSTP1;CXCR4;XIAP;PIK3R1;GATA2;SAMHD1;EGFR;FOXO1;HDAC6;SLC9A1;PRDX4;INPP5D;ALOX5;CD59;STAT5B;ACE;GSN;ANGPT2;RRM2;CAV1;IGF2;FN1;FANCA;OPRK1;FANCC;PTPN11;FANCE;FANCF;FER;KLF5;TTC5;CD9;TPP1
leukemia	71/1940	9.34942e-14	2.78443e-11	0	0	2.54152	76.2479	ITGB1;DCLRE1C;FLT1;PRF1;PIK3CD;CRKL;CCND2;STMN1;NAMPT;TIMP2;CHP1;RAG2;B2M;IL6R;MAGEA3;SOX4;IL10;PDGFRB;ABCC4;PTGIR;ITGA4;IGFBP3;IGFBP2;NME2;DICER1;DOK2;PAX8;FANCD2;EEF1A2;LTA;EZR;TLR4;S100A9;GAS7;FH;GSTP1;CXCR4;XIAP;TXN;PIK3R1;GATA2;SAMHD1;EGFR;HDAC6;SLC9A1;C3;NEUROD1;VTN;LDHA;INPP5D;ALOX5;TRPM7;CD59;APOE;ATG5;STAT5B;ACE;GSN;ANGPT2;CAV1;IGF2;FN1;FANCA;OPRK1;FANCC;PTPN11;PTPN12;FANCE;FANCF;TTC5;CD9
Primary malignant neoplasm of lung	78/2267	1.0112e-13	2.92296e-11	0	0	2.38935	71.4954	ITGB1;PIK3CD;CRKL;POLB;ATP7B;RPS6KA1;STMN1;PEA15;SIX3;TIMP2;CTLA4;B2M;IL6R;MAGEA3;SOX4;TGM2;IL10;PDGFRB;PIAS3;ABCC4;USP6;IGFBP3;ITGA2;IGFBP2;REV1;NME2;TAP1;NRG1;DICER1;GAB2;SSTR2;RBL2;POR;DOK2;EEF1A2;LTA;EZR;ALDOA;TLR4;SLC27A2;ATF3;GSTP1;CXCR4;XIAP;TXN;PIK3R1;GATA2;EGFR;FOXO1;FBLN5;RASD2;SLC9A3R1;LDHA;PRDX4;CDC45;TBXA2R;BMS1;AGR2;SNCG;RICTOR;CD59;APOE;STAT5B;NTRK2;TIMM8A;KDM4B;ACE;GSN;ANGPT2;CAV1…
Diabetes Mellitus	61/1506	1.0396e-13	2.9192e-11	0	0	2.81282	84.0887	PRF1;PIK3CD;SLC6A4;GHR;NAMPT;PEA15;TIMP2;CTLA4;RAG2;B2M;IL6R;TGM2;IL10;WDR36;IGFBP3;TFE3;IGFBP2;NME2;SORD;MIF;F2;DCN;POR;EEF1A2;LTA;EZR;LPA;TLR4;S100A9;SLC27A2;ATF3;FH;GSTP1;CXCR4;XIAP;TXN;PIK3R1;EGFR;FOXO1;SLC9A1;C3;NEUROD1;PRDX4;TRPM7;CD59;APOE;A2M;KCNJ1;STAT5B;GCKR;ACE;ANGPT2;AMBP;CAV1;IGF2;FN1;FANCC;COQ9;GFER;CIDEC;GNAS
Malignant neoplasm of urinary bladder	52/1143	1.15631e-13	3.15672e-11	0	0	3.15933	94.1112	IL5RA;PIK3CD;POLB;STMN1;NAMPT;TIMP2;IL6R;MAGEA3;SOX4;IL10;IFNAR2;PDGFRB;UNC5A;IGFBP3;NRG1;MIF;DICER1;DCN;POR;PPM1B;NUPR1;LPA;TLR4;S100A9;ATF3;S100A7;FH;GSTP1;CXCR4;XIAP;FBLN1;PIK3R1;EGFR;FOXO1;FBLN5;LRP6;LDHA;AGR2;TRPM7;TIMM8A;KDM4B;GSN;RRM2;CAV2;CAV1;IGF2;FN1;FANCA;FANCC;KLF5;GNAS;ATG2B
Myocardial Infarction	47/965	1.84912e-13	4.91167e-11	0	0	3.38227	99.1644	ITGB1;FLT1;GSTP1;CXCR4;PIK3CD;LCAT;TXN;FOXO1;SLC6A4;C3;LDHA;TBXA2R;ALOX5;BMS1;NAMPT;TIMP2;CASP1;CD59;TNFRSF14;APOE;A2M;IL6R;MCCC2;IL10;FGA;NTRK2;GCKR;ACE;GSN;ANGPT2;MDH2;CAV1;ITGA2;IGF2;FN1;OPRK1;NRG1;MIF;F2;COMMD7;DCN;EEF1A2;LTA;PLCB1;LPA;TLR4;S100A9
Prostate carcinoma	95/3144	2.14461e-13	5.54664e-11	0	0	2.09835	61.2103	ITGB1;DCLRE1C;FLT1;PRF1;PIK3CD;CRKL;GHR;POLB;CCND2;ATP7B;RPS6KA1;STMN1;TIMP2;CASP1;CTLA4;RAG2;B2M;MAGEA3;SOX4;TGM2;POLG;MCCC2;IL10;PDGFRB;MED1;PIAS3;ABCC4;IGFBP3;ITGA2;NCOA4;IGFBP2;TAP1;MIF;MAT1A;IRAK4;SSTR2;DCN;RBL2;EEF1A2;LTA;EZR;LPA;TLR4;S100A9;ATF3;SRSF9;S100A7;FH;GSTP1;CXCR4;XIAP;FBLN1;TXN;PIK3R1;GATA2;EGFR;FOXO1;NPAS2;HDAC6;AKAP1;NEUROD1;VTN;LDHA;PRDX4;SHARPIN;ALOX5;BMS1;AGR2;TRPM7;RICTOR;C…
Glioblastoma	70/1936	2.65302e-13	6.68561e-11	0	0	2.5109	72.7105	ITGB1;FLT1;PIK3CD;CCND2;ATP7B;NAMPT;PEA15;SIX3;DBT;TIMP2;CASP1;PDK3;CTLA4;SOX4;TGM2;IL10;PDGFRB;PIAS3;ABCC4;IGFBP3;IGFBP2;NME3;TAP1;NRG1;MIF;DCN;RBL2;RINT1;STIM2;EEF1A2;TERF2IP;EZR;TLR4;S100A9;ATF3;CD63;GSTP1;CXCR4;XIAP;TXN;PIK3R1;EGFR;FOXO1;NPAS2;HDAC6;HSP90B1;SLC9A1;LRP6;SLC9A3R1;VTN;LDHA;ATP5F1A;ALOX5;GPC1;VPS11;TRPM7;APOE;BTF3;STAT5B;ACE;GSN;ANGPT2;CAV2;CAV1;IGF2;FN1;MSN;PTPN11;CD9;TPP1
Non-Small Cell Lung Carcinoma	76/2242	5.03649e-13	1.23747e-10	0	0	2.35405	66.6594	ITGB1;FLT1;PIK3CD;CRKL;CCND2;RPS6KA1;STMN1;NAMPT;PEA15;TIMP2;CASP1;CTLA4;RAG2;ATP7A;B2M;IL6R;MAGEA3;SOX4;TGM2;IL10;PDGFRB;MED1;PIAS3;ABCC4;IGFBP3;ITGA2;NCOA4;IGFBP2;NME2;TAP1;NRG1;MIF;DICER1;SSTR2;DCN;PAX8;TMEM106B;EZR;TLR4;ATF3;CD63;GSTP1;CFI;CXCR4;XIAP;FURIN;TXN;PIK3R1;GATA2;EGFR;FOXO1;HDAC6;TIMM50;NEUROD1;VTN;AGR2;CD59;STAT5B;NTRK2;TIMM8A;ACE;GSN;PEX19;ANGPT2;RRM2;CAV1;IGF2;FN1;OPRK1;PTPN11;FE…
cervical cancer	46/964	7.14221e-13	1.71204e-10	0	0	3.31374	92.6773	GSTP1;CXCR4;XIAP;PIK3CD;EGFR;FOXO1;HDAC6;HSP90B1;SLC9A1;NEUROD1;SLC9A3R1;SHARPIN;CDC45;STMN1;VPS11;TIMP2;CASP1;CTLA4;SOX4;IL10;STAT5B;PIAS3;ABCC4;TIMM8A;ACE;GSN;RRM2;IGFBP3;CAV1;IGF2;FN1;FANCA;TAP1;MSN;FANCC;PTPN11;DICER1;FANCF;KLF5;PAX8;NDUFS6;LTA;EZR;TLR4;S100A9;ATF3
Thrombocytopenia	27/340	7.20083e-13	1.68499e-10	0	0	5.51471	154.188	DCLRE1C;PRF1;SRP54;CXCR4;XIAP;GATA2;SAMHD1;VTN;ATP7B;HLCS;TBXA2R;ALOX5;APOE;RAG2;ATP7A;B2M;PDGFRB;FGA;ITGA2;FANCA;FANCC;FANCE;FANCF;CD209;FANCD2;UBE2T;TLR4
Adenocarcinoma	64/1711	8.27163e-13	1.89055e-10	0	0	2.59757	72.2664	ITGB1;FLT1;PIK3CD;CCND2;RPS6KA1;STMN1;SIX3;TIMP2;CTLA4;SOX4;TGM2;IL10;MED1;PIAS3;ITGA4;IGFBP3;ITGA2;TFE3;IGFBP2;NME2;NRG1;MIF;DICER1;SSTR2;POR;PAX8;EEF1A2;LTA;TLR4;S100A9;CD63;RTN1;GSTP1;CXCR4;XIAP;EGFR;HSP90B1;VTN;LDHA;PRDX4;SHARPIN;MAT2A;ALOX5;AGR2;TRPM7;RICTOR;CD59;APOE;BTF3;STAT5B;NTRK2;KDM4B;ACE;GSN;ANGPT2;RRM2;CAV1;IGF2;FN1;MSN;FANCC;PTPN11;GNAS;CD9
Liver Cirrhosis	38/682	9.00405e-13	2.01118e-10	0	0	3.86934	107.32	ITGB1;FLT1;GSTP1;PRF1;CXCR4;EGFR;GHR;VTN;ATP7B;MAT2A;ALOX5;STMN1;NAMPT;PHKG2;TIMP2;CASP1;CTLA4;SNCG;TRPM7;APOE;A2M;TGM2;IL10;PIAS3;ABCC4;ACE;IGFBP3;CAV1;IGFBP2;IGF2;FN1;STAM;MAT1A;F2;GFER;CD9;TLR4;S100A9
Epithelial ovarian cancer	55/1328	9.06471e-13	1.97973e-10	0	0	2.87609	79.7517	ITGB1;DCLRE1C;FLT1;PIK3CD;CCND2;ATP7B;STMN1;NAMPT;PEA15;TIMP2;RAG2;B2M;IL6R;TGM2;IL10;IGFBP3;REV1;NME2;DICER1;RBL2;PAX8;EEF1A2;EZR;LPA;TLR4;S100A7;CD63;GSTP1;CXCR4;XIAP;TXN;GATA2;EGFR;FOXO1;FBLN5;HDAC6;NEUROD1;SLC9A3R1;VTN;SNCG;CD59;STAT5B;TIMM8A;KDM4B;GSN;ANGPT2;RRM2;AMBP;CAV1;IGF2;FN1;FANCA;ATOX1;GNAS;ATG2B
Infection	32/491	1.07926e-12	2.30586e-10	0	0	4.52591	124.71	CD63;GSTP1;PRF1;CXCR4;XIAP;EGFR;HDAC6;HSP90B1;LMAN1;ALOX5;NAMPT;CASP1;CTLA4;RICTOR;CD59;TNFRSF14;APOE;IL10;IFNAR2;IFNGR1;CAV2;CAV1;IGF2;TAP1;MSN;PTPN11;MIF;IRAK4;CD209;LTA;EZR;TLR4
Malignant tumor of colon	70/2000	1.25849e-12	2.63158e-10	0	0	2.43056	66.5999	FLT1;CELF2;PIK3CD;GHR;POLB;CCND2;RPS6KA1;TIMP2;ATP7A;B2M;PHLDA1;TGM2;IL10;PDGFRB;MED1;ITGA4;IFNGR1;IGFBP3;IGFBP2;NME2;TAP1;MIF;DICER1;SSTR2;DCN;STIM2;EEF1A2;TERF2IP;EZR;PLCB1;LPA;TLR4;S100A9;ATF3;FAN1;HSP90AA2P;GSTP1;CXCR4;XIAP;FBLN1;TXN;PIK3R1;SAMHD1;EGFR;FOXO1;HDAC6;HSP90B1;C3;NEUROD1;LDHA;MAT2A;ALOX5;VPS11;APOE;A2M;NTRK2;TIMM8A;KDM4B;ACE;GSN;CAV1;IGF2;FN1;MSN;PTPN11;PTPN12;GTF2H3;KLF5;GNAS;CD9
Malignant tumor of cervix	43/883	2.27402e-12	4.65606e-10	0	0	3.38178	90.6637	CXCR4;XIAP;PIK3CD;EGFR;FOXO1;HDAC6;HSP90B1;SLC9A1;NEUROD1;SLC9A3R1;SHARPIN;CDC45;STMN1;TIMP2;CASP1;CTLA4;SOX4;IL10;STAT5B;PIAS3;TIMM8A;ACE;GSN;RRM2;IGFBP3;CAV1;IGF2;FN1;FANCA;TAP1;MSN;FANCC;PTPN11;DICER1;FANCF;KLF5;PAX8;NDUFS6;LTA;EZR;TLR4;S100A9;ATF3
Diabetes Mellitus, Non-Insulin-Dependent	62/1671	2.92532e-12	5.86735e-10	0	0	2.57663	68.4293	FLT1;COX4I1;PIK3CD;SLC6A4;C1QTNF1;CCND2;STMN1;NAMPT;PEA15;TIMP2;CTLA4;B2M;IL6R;TGM2;IL10;IGFBP3;ITGA2;IGFBP2;SORD;MIF;DICER1;MAT1A;F2;DCN;MED25;FANCD2;EEF1A2;LTA;TERF2IP;NUPR1;LPA;TLR4;S100A9;ATF3;RTN1;GSTP1;CXCR4;PRR5L;TXN;PIK3R1;EGFR;FOXO1;SLC9A1;C3;NEUROD1;VTN;LDHA;ALOX5;BMS1;TRPM7;CD59;APOE;KCNJ1;STAT5B;GCKR;ACE;CAV2;CAV1;IGF2;FN1;PTPN9;NFE2L1
Squamous cell carcinoma of the head and neck	44/933	3.5862e-12	7.04904e-10	0	0	3.27498	86.3086	ITGB1;GSTP1;PRF1;CXCR4;XIAP;PIK3CD;TXN;EGFR;NEUROD1;POLB;VTN;LDHA;ATP5F1A;PRDX4;ATP7B;ALOX5;NAMPT;TIMP2;AGR2;PMPCB;B2M;MAGEA3;SOX4;STAT5B;TIMM8A;RRM2;IGFBP3;CAV1;ITGA2;FN1;TAP1;FANCC;MIF;DICER1;ARPC5;FANCF;TP53I3;GNAS;TERF2IP;CD9;TRIP13;TLR4;S100A9;S100A7
Obesity	68/1960	4.35344e-12	8.38934e-10	0	0	2.4093	63.0273	FLT1;COX4I1;PIK3CD;SLC6A4;GHR;C1QTNF1;CCND2;NAMPT;CASP1;CTLA4;RAG2;IL6R;POLG;IL10;PIAS3;IGFBP3;IGFBP2;MIF;DICER1;F2;DCN;PLSCR3;EEF1A2;LTA;TERF2IP;UQCRC2;NUPR1;LPA;TLR4;S100A9;SLC27A2;ATF3;GAS7;GSTP1;CXCR4;LCAT;GLRX;TXN;PIK3R1;PPM1K;EGFR;FOXO1;AKAP1;C3;NEUROD1;ATP5F1A;INPP5D;ALOX5;BMS1;SNCG;CD59;APOE;A2M;ATG5;STAT5B;NTRK2;GCKR;ACE;ANGPT2;CAV2;CAV1;IGF2;FN1;PTPN11;FANCE;CIDEC;GNAS;NFE2L1
Cervix carcinoma	48/1104	5.98926e-12	1.13197e-09	0	0	3.01932	78.0225	CXCR4;XIAP;PIK3CD;EGFR;FOXO1;HDAC6;HSP90B1;SLC9A1;NEUROD1;SLC9A3R1;SHARPIN;CDC45;STMN1;TIMP2;CASP1;CTLA4;IL6R;SOX4;IL10;STAT5B;PIAS3;ABCC4;TIMM8A;ACE;GSN;RRM2;IGFBP3;CAV1;REV1;IGF2;FN1;NME2;FANCA;TAP1;MSN;FANCC;PTPN11;DICER1;CDC6;FANCF;KLF5;PAX8;NDUFS6;LTA;EZR;TLR4;S100A9;ATF3
Asthma	53/1312	6.60206e-12	1.22425e-09	0	0	2.8053	72.2187	FLT1;PRF1;IL5RA;PIK3CD;ADRA1B;SLC6A4;CTLA4;IL6R;TGM2;IL10;PDGFRB;FGA;ABCC4;WDR36;PTGIR;ITGA4;IGFBP3;NRG1;MIF;IRAK4;DCN;EEF1A2;LTA;TLR4;S100A9;ATF3;GSTP1;XIAP;FBLN1;GLRX;GATA2;EGFR;HDAC6;C3;NEUROD1;VTN;ATP5F1A;TBXA2R;INPP5D;ALOX5;AGR2;TNFRSF14;APOE;A2M;ATG5;STAT5B;ACE;GSN;CAV1;FN1;OPRK1;PTPN11;BATF
Decreased platelet count	18/151	6.77134e-12	1.23238e-09	0	0	8.27815	212.9	PDGFRB;DCLRE1C;ITGA2;PRF1;FANCA;SRP54;XIAP;FANCC;GATA2;FANCE;SAMHD1;FANCF;ATP7B;FANCD2;HLCS;UBE2T;APOE;RAG2
Colon Carcinoma	70/2090	9.88029e-12	1.76552e-09	0	0	2.32589	58.9392	FLT1;CELF2;PRF1;PIK3CD;GHR;POLB;RPS6KA1;TIMP2;CASP1;CHP1;RAG2;ATP7A;B2M;PHLDA1;SOX4;TGM2;IL10;PDGFRB;ITGA4;IFNGR1;IGFBP3;IGFBP2;NME2;TAP1;MIF;DICER1;DCN;STIM2;EEF1A2;TERF2IP;EZR;LPA;TLR4;ATF3;HSP90AA2P;CD63;GSTP1;CXCR4;XIAP;FBLN1;TXN;PIK3R1;SAMHD1;EGFR;FOXO1;HDAC6;HSP90B1;NEUROD1;LDHA;MAT2A;ALOX5;VPS11;APOE;NTRK2;TIMM8A;KDM4B;ACE;GSN;ANGPT2;CAV1;IGF2;FN1;MSN;FANCC;PTPN11;PTPN12;GTF2H3;KLF5;GNAS;C…
Arteriosclerosis	47/1086	1.20799e-11	2.12003e-09	0	0	3.00542	75.5547	FLT1;PRF1;CXCR4;PIK3CD;LCAT;FURIN;TXN;EGFR;FOXO1;SLC9A1;LRP6;C3;VTN;TBXA2R;INPP5D;ALOX5;NAMPT;CASP1;CD59;APOE;ATP7A;IL6R;IL10;FGA;BATF3;PTGIR;ACE;ANGPT2;AMBP;CAV1;IGF2;FN1;NME2;NRG1;MIF;IRAK4;F2;SSTR2;DCN;KLF5;NDUFS6;EEF1A2;LTA;MAP3K10;LPA;TLR4;S100A9
Atherosclerosis	48/1133	1.49015e-11	2.56933e-09	0	0	2.94204	73.3438	FLT1;PRF1;CXCR4;PIK3CD;LCAT;FURIN;TXN;EGFR;FOXO1;SLC6A4;SLC9A1;LRP6;C3;VTN;INPP5D;ALOX5;NAMPT;CASP1;CD59;TNFRSF14;APOE;ATP7A;IL6R;IL10;FGA;BATF3;PTGIR;ACE;ANGPT2;AMBP;IGFBP3;CAV1;IGF2;FN1;NME2;NRG1;MIF;IRAK4;F2;SSTR2;DCN;KLF5;EEF1A2;LTA;MAP3K10;LPA;TLR4;S100A9
Liver neoplasms	52/1320	2.74257e-11	4.64723e-09	0	0	2.73569	66.5307	ITGB1;FLT1;PRF1;PIK3CD;SLC6A4;GHR;ATP7B;STMN1;SIX3;TIMP2;IL6R;IL10;FGA;ABCC4;IGFBP3;IGFBP2;MIF;DICER1;MAT1A;F2;PAX8;LPA;TLR4;S100A9;ATF3;CFI;CXCR4;XIAP;FURIN;EGFR;FOXO1;HSP90B1;C3;SLC9A3R1;VTN;MAT2A;ALOX5;SNCG;TRPM7;CD59;APOE;A2M;ATG5;STAT5B;KDM4B;ANGPT2;CAV1;IGF2;FN1;HSPE1;GFER;CIDEC
Vascular Diseases	27/400	3.1624e-11	5.2678e-09	0	0	4.6875	113.33	CXCR4;FURIN;TXN;SAMHD1;EGFR;FBLN5;SLC6A4;VTN;NAMPT;TRPM7;APOE;STAT5B;FGA;ABCC4;PTGIR;ACE;ANGPT2;CAV1;F2;DDOST;ATOX1;KLF5;EEF1A2;LTA;LPA;TLR4;S100A9
Chronic Lymphocytic Leukemia	47/1119	3.37137e-11	5.52231e-09	0	0	2.91679	70.3329	ITGB1;FH;FLT1;GSTP1;CXCR4;XIAP;PIK3CD;TXN;PIK3R1;SAMHD1;EGFR;HSP90B1;LRP6;NEUROD1;POLB;CCND2;PEA15;CTLA4;CD59;TNFRSF14;APOE;RAG2;B2M;IL6R;IL10;STAT5B;ACE;ANGPT2;ITGA4;IFNGR1;CAV1;FN1;KCTD1;PTPN11;MIF;DICER1;SSTR2;RBL2;EEF1A2;GNAS;LTA;TERF2IP;CD9;TPP1;TRIP13;LPA;TLR4
Cirrhosis	28/432	3.47367e-11	5.59659e-09	0	0	4.50103	108.399	ITGB1;FLT1;GSTP1;PRF1;CXCR4;EGFR;GHR;CCND2;ATP7B;MAT2A;ALOX5;PHKG2;CASP1;APOE;IL10;PIAS3;ABCC4;ACE;CAV1;IGF2;FN1;MAT1A;F2;GFER;DCN;TLR4;S100A9;SLC27A2
Pancreatic Neoplasm	35/664	3.62028e-11	5.73873e-09	0	0	3.66048	88.0047	ITGB1;FLT1;GSTP1;CXCR4;XIAP;PIK3CD;TXN;EGFR;FOXO1;VTN;LDHA;ALOX5;GPC1;TIMP2;AGR2;APOE;IL6R;MAGEA3;TGM2;IFNAR2;GSN;IGFBP3;CAV1;ITGA2;IGFBP2;FANCA;MSN;FANCC;NRG1;PTPN11;SSTR2;DCN;KLF5;GNAS;EZR
Hypertensive disease	51/1309	6.55523e-11	1.02262e-08	0	0	2.70563	63.442	FLT1;PIK3CD;ADRA1B;SLC6A4;GHR;C1QTNF1;ATP7A;B2M;TGM2;IL10;PDGFRB;FGA;ABCC4;IGFBP3;ITGA2;IGFBP2;KCTD1;TAP1;MIF;MAT1A;F2;DCN;TERF2IP;LPA;TLR4;ATF3;GSTP1;CXCR4;TXN;PIK3R1;EGFR;FOXO1;NPAS2;HDAC6;SLC9A1;C3;SLC9A3R1;VTN;ALOX5;TRPM7;CD59;APOE;KCNJ1;ACE;ANGPT2;CAV1;IGF2;FN1;ATOX1;KLF5;GNAS
Secondary malignant neoplasm of lymph node	50/1270	7.22964e-11	1.1102e-08	0	0	2.73403	63.8404	FLT1;PIK3CD;GHR;STMN1;TIMP2;CASP1;B2M;IL10;PDGFRB;ITGA4;IGFBP3;ITGA2;NCOA4;IGFBP2;NME2;DICER1;GAB2;STIM2;EZR;TLR4;S100A9;ATF3;CD63;GSTP1;RGS16;CXCR4;XIAP;GATA2;EGFR;NEUROD1;LDHA;AGR2;SNCG;TNFRSF14;APOE;ATG5;BTF3;NTRK2;KDM4B;ACE;GSN;ANGPT2;RRM2;AMBP;CAV1;IGF2;FN1;PTPN11;KLF5;CD9
Amyloidosis	39/832	8.34832e-11	1.26227e-08	0	0	3.25521	75.5416	FLT1;GSTP1;PIK3CD;TXN;EGFR;FOXO1;HDAC6;C3;POLB;VTN;LDHA;ALOX5;GPC1;CASP1;SNCG;CD59;APOE;A2M;B2M;IL10;FGA;NTRK2;ACE;GSN;CAV1;IGF2;FN1;NRG1;GAB2;IRAK4;CIDEC;DCN;FANCF;POR;STIM2;FANCD2;LPA;TLR4;S100A9
Metabolic Syndrome X	31/547	8.74e-11	1.30147e-08	0	0	3.93561	91.1508	COX4I1;PIK3CD;LCAT;PIK3R1;FOXO1;SLC6A4;LRP6;C3;VTN;NAMPT;CTLA4;CD59;APOE;IL6R;IL10;GCKR;ACE;ANGPT2;IGFBP3;CAV1;TFE3;IGFBP2;IGF2;F2;CIDEC;EEF1A2;GNAS;LTA;PLCB1;TLR4;ATF3
Hyperglycemia	29/487	1.15378e-10	1.69244e-08	0	0	4.1353	94.6272	RTN1;XIAP;PIK3CD;TXN;PIK3R1;FOXO1;SLC9A1;NEUROD1;LDHA;PRDX4;NAMPT;CASP1;CTLA4;TRPM7;CD59;APOE;ATG5;IL10;GCKR;ACE;ANGPT2;TFE3;IGF2;FN1;FANCC;MED25;LTA;PTPN9;TLR4
Cerebrovascular accident	37/767	1.19772e-10	1.73106e-08	0	0	3.34999	76.532	FLT1;CXCR4;PIK3CD;TXN;PIK3R1;SAMHD1;SLC6A4;LRP6;C3;GHR;INPP5D;ALOX5;TIMP2;TRPM7;APOE;A2M;IL6R;TGM2;POLG;IL10;FGA;NTRK2;GCKR;ACE;ANGPT2;IGFBP3;CAV1;ITGA2;NRG1;MIF;MAT1A;F2;PTPRB;EEF1A2;LTA;LPA;TLR4
Adenoma	43/999	1.21336e-10	1.72825e-08	0	0	2.9891	68.2485	GSTP1;CXCR4;GATA2;EGFR;LRP6;C3;NEUROD1;GHR;LMAN1;ALOX5;BMS1;AGR2;CASP1;TRPM7;APOE;B2M;KCNJ1;ATG5;TGM2;IL10;PDGFRB;ACE;GSN;ITGA4;CAV2;IGFBP3;CAV1;IGFBP2;IGF2;FN1;SORD;PTPN11;MIF;DICER1;SSTR2;POR;KLF5;PAX8;EEF1A2;GNAS;LTA;NUPR1;TLR4
Anemia	29/489	1.27106e-10	1.78457e-08	0	0	4.11838	93.8414	DCLRE1C;GSTP1;PRF1;SRP54;XIAP;SAMHD1;EGFR;ATP7B;ALOX5;CTLA4;CD59;RAG2;ATP7A;B2M;ATG5;IL10;PDGFRB;ACE;CAV2;CAV1;IGF2;FANCA;FANCC;MIF;FANCE;FANCD2;UBE2T;LTA;TLR4
Cystic Fibrosis	32/593	1.48203e-10	2.05146e-08	0	0	3.74742	84.8133	FLT1;GSTP1;CFI;PIK3CD;FURIN;TXN;EGFR;HDAC6;SLC9A3R1;VTN;FNTA;INPP5D;CASP1;CD59;APOE;A2M;MAGEA3;TGM2;IL10;ACE;USP6;IFNGR1;CAV2;IGFBP3;CAV1;FN1;TAP1;NRG1;MIF;EZR;TLR4;S100A9
Inflammatory Bowel Diseases	40/910	3.15825e-10	4.31101e-08	0	0	3.0525	66.776	MTMR3;DCLRE1C;PRF1;CXCR4;XIAP;PTPRH;EGFR;FOXO1;SLC6A4;HSP90B1;SLC9A1;C3;SLC9A3R1;ALOX5;NAMPT;TIMP2;AGR2;CASP1;CTLA4;TNFRSF14;APOE;RAG2;IL6R;IL10;GCKR;ACE;ITGA4;IGFBP3;IGF2;PTPN11;MIF;F2;UBAC2;FER;EEF1A2;LTA;TERF2IP;EZR;TLR4;S100A9
Rheumatoid Arthritis	61/1832	3.84719e-10	5.17947e-08	0	0	2.31229	50.127	ITGB1;DCLRE1C;FLT1;PRF1;IL5RA;PIK3CD;NAMPT;TIMP2;CASP1;CTLA4;RAG2;IL6R;TGM2;IL10;ABCC4;ITGA4;IFNGR1;IGFBP3;ITGA2;TAP1;MIF;DICER1;F2;RBL2;LTA;TERF2IP;LPA;TLR4;S100A9;CD63;GSTP1;CXCR4;XIAP;LCAT;TXN;EGFR;FOXO1;NPAS2;HSP90B1;LRP6;C3;VTN;INPP5D;ALOX5;GPC1;CD59;TNFRSF14;APOE;A2M;DEDD;ATG5;STAT5B;ACE;GSN;ANGPT2;CAV2;IGF2;FN1;PTPN11;BATF;CD209
Alzheimer's Disease	64/1981	4.38957e-10	5.82983e-08	0	0	2.24354	48.3406	ITGB1;CELF2;PIK3CD;SLC6A4;POLB;ATP7B;SGCA;STMN1;TIMP2;CASP1;ATP7A;IL6R;TGM2;POLG;IL10;PDGFRB;ABCC4;IGFBP3;NME2;NRG1;MIF;GAB2;MAT1A;IRAK4;F2;SSTR2;DCN;DUSP22;STIM2;FANCD2;EEF1A2;TMEM106B;PLCB1;LPA;TLR4;S100A9;SLC25A4;GSTP1;CXCR4;XIAP;EGFR;FOXO1;HDAC6;LRP6;C3;LDHA;ATP5F1A;MAT2A;INPP5D;ALOX5;GPC1;SNCG;CD59;APOE;A2M;NTRK2;ACE;GSN;ANGPT2;CAV1;IGF2;FN1;GFER;TPP1
Renal Cell Carcinoma	50/1347	5.57471e-10	7.3051e-08	0	0	2.57774	54.9256	ITGB1;FLT1;PIK3CD;PEA15;TIMP2;CASP1;CTLA4;RAG2;B2M;IL6R;TGM2;IL10;IFNAR2;PDGFRB;IGFBP3;TFE3;IGFBP2;NME2;TAP1;DICER1;GAB2;F2;DCN;PAX8;EZR;S100A9;FH;GSTP1;CXCR4;XIAP;FBLN1;PIK3R1;EGFR;FOXO1;C3;SLC9A3R1;VTN;LDHA;MAT2A;RICTOR;APOE;AP1M2;ANGPT2;AMBP;CAV2;CAV1;IGF2;FN1;CD209;GNAS
Pancreatic Ductal Adenocarcinoma	34/700	6.07918e-10	7.86134e-08	0	0	3.37302	71.5787	ITGB1;GSTP1;CXCR4;XIAP;PIK3CD;PIK3R1;EGFR;FOXO1;HSP90B1;PREX2;GHR;GPC1;AGR2;CTLA4;MAGEA3;SOX4;TGM2;BTF3;ANGPT2;RRM2;IGFBP3;CAV1;IGF2;FN1;TAP1;MIF;IRAK4;KLF5;EEF1A2;GNAS;MAP3K10;CD9;NUPR1;TLR4
Degenerative polyarthritis	41/975	6.92518e-10	8.83905e-08	0	0	2.92023	61.5896	ITGB1;FLT1;PRF1;CXCR4;PIK3CD;GLRX;PIK3R1;NPAS2;HSP90B1;C3;GHR;VTN;ATP7B;INPP5D;ALOX5;STMN1;NAMPT;TIMP2;CASP1;APOE;A2M;B2M;IL6R;ATG5;TGM2;IL10;ACE;ITGA4;IGFBP3;CAV1;ITGA2;IGF2;FN1;NME2;MSN;OPRK1;PTPN11;EZR;ALDOA;TLR4;S100A9
Squamous cell carcinoma	61/1875	9.57781e-10	1.2068e-07	0	0	2.25926	46.9167	ITGB1;DCLRE1C;FLT1;PIK3CD;SLC6A4;CCND2;ATP7B;RPS6KA1;STMN1;TIMP2;CTLA4;PMPCB;B2M;IL6R;MAGEA3;SOX4;TGM2;IL10;PIAS3;ITGA4;IGFBP3;IGFBP2;NME2;MIF;DCN;RBL2;POR;PAX8;FANCD2;LTA;TRIM14;TERF2IP;EZR;TLR4;S100A9;ATF3;S100A7;GSTP1;CXCR4;GLRX;FURIN;EGFR;HDAC6;HSP90B1;LRP6;SNCG;CD59;APOE;ATG5;GSN;RRM2;CAV2;CAV1;IGF2;FN1;FANCA;MSN;PTPN11;CDC6;KLF5;GNAS
Acute lymphocytic leukemia	39/906	9.79821e-10	1.21895e-07	0	0	2.98933	62.0096	ITGB1;FH;FLT1;GSTP1;PRF1;CXCR4;PIK3CD;CRKL;C3;NEUROD1;CCND2;INPP5D;STMN1;TIMP2;CTLA4;CD59;RAG2;B2M;SOX4;ATG5;IL10;PDGFRB;STAT5B;ABCC4;TIMM8A;ITGA4;IGFBP2;IGF2;FN1;OPRK1;FANCC;PTPN11;GFER;FER;MAP3K10;LPA;TLR4;S100A9;ATF3
Liver diseases	31/605	1.031e-09	1.26659e-07	0	0	3.55831	73.6312	DCLRE1C;FLT1;GSTP1;CXCR4;PIK3CD;LCAT;TXN;EGFR;PEX26;GHR;SLC9A3R1;ATP7B;APOE;MAGEA3;POLG;IL10;ABCC4;ACE;PEX19;ANGPT2;IGFBP3;IGFBP2;IGF2;FN1;TAP1;PTPN11;F2;GNAS;LTA;TLR4;S100A9
Malaria	27/468	1.047e-09	1.27036e-07	0	0	4.00641	82.8419	FLT1;GSTP1;PTPRH;C3;LMAN1;CASP1;CTLA4;CHP1;APOE;ATG5;IL10;ACE;GSN;ANGPT2;IFNGR1;IGFBP3;IGF2;TAP1;MSN;MIF;IRAK4;FANCD2;GNAS;LTA;TERF2IP;CD9;TLR4
Hepatitis B	37/838	1.38982e-09	1.66575e-07	0	0	3.06616	62.5316	GSTP1;PRF1;FURIN;PTPRH;EGFR;VTN;CCND2;MAT2A;ALOX5;BMS1;STMN1;CTLA4;CHP1;CD59;APOE;RAG2;IL6R;MAGEA3;ATG5;IL10;IFNAR2;GCKR;ACE;ANGPT2;IFNGR1;CAV1;IGF2;FN1;TAP1;MIF;CDC6;F2;GFER;CD209;LTA;CD9;TLR4
Solid Neoplasm	37/839	1.4356e-09	1.69989e-07	0	0	3.06251	62.3578	CD63;FLT1;GSTP1;CFI;CXCR4;XIAP;PIK3CD;GATA2;EGFR;FOXO1;STMN1;CASP1;CTLA4;SNCG;TRPM7;CD59;RAG2;IL10;PDGFRB;STAT5B;PIAS3;ABCC4;NTRK2;IGFBP3;IGFBP2;IGF2;FN1;FANCA;NME3;PTPN11;DICER1;DOK2;KLF5;FANCD2;EEF1A2;GNAS;EZR
Glomerulonephritis	18/209	1.50584e-09	1.76183e-07	0	0	5.98086	121.495	IL10;PDGFRB;ITGB1;ACE;ITGA2;CFI;PRF1;FN1;CXCR4;MIF;DCN;HSP90B1;C3;ALOX5;CASP1;CTLA4;CD59;TLR4
Undifferentiated carcinoma	19/236	1.62655e-09	1.88068e-07	0	0	5.59087	113.141	IL10;MDH2;GSTP1;NCOA4;FN1;MSN;FURIN;MIF;PIK3R1;EGFR;VTN;TP53I3;ATP7B;STMN1;SNCG;NUPR1;EZR;TLR4;GPLD1
Malignant Neoplasms	51/1437	1.70249e-09	1.94559e-07	0	0	2.46463	49.7637	PIK3CD;CRKL;PREX2;GHR;CCND2;STMN1;NAMPT;CTLA4;B2M;SOX4;TGM2;IL10;ITGA2;TFE3;NRG1;DICER1;RINT1;PAX8;FANCD2;TERF2IP;TLR4;S100A9;S100A7;FH;CFI;CXCR4;XIAP;TXN;PIK3R1;SAMHD1;EGFR;SLC9A1;LRP6;NEUROD1;SLC9A3R1;LDHA;CDC45;ALOX5;TRPM7;RICTOR;STAT5B;NTRK2;GCKR;KDM4B;ACE;GSN;CAV1;IGF2;FN1;FANCC;GNAS
Myocardial Ischemia	26/447	1.82645e-09	2.06326e-07	0	0	4.03927	81.2738	RTN1;GSTP1;PIK3CD;FOXO1;GHR;LDHA;CCND2;APOE;IL10;GCKR;ACE;IFNGR1;IGFBP3;IGF2;TAP1;MSN;MIF;F2;DCN;PPM1B;EEF1A2;LTA;ALDOA;LPA;TLR4;ATF3
Multiple Myeloma	48/1311	2.04946e-09	2.28888e-07	0	0	2.54259	50.8662	ITGB1;DCLRE1C;FLT1;GSTP1;PRF1;CXCR4;XIAP;PIK3CD;TXN;PIK3R1;EGFR;HDAC6;HSP90B1;LDHA;CCND2;TBXA2R;INPP5D;ALOX5;STMN1;NAMPT;TIMP2;CTLA4;RAG2;ATP7A;B2M;IL6R;ATG5;IL10;IFNAR2;STAT5B;ANGPT2;AMBP;ITGA4;CAV1;FN1;PTPN11;GAB2;DCN;FANCD2;EEF1A2;LTA;TERF2IP;CD9;TPP1;TRIP13;TLR4;S100A9;ATF3
Adenocarcinoma of lung (disorder)	45/1186	2.3735e-09	2.62098e-07	0	0	2.63491	52.3264	FLT1;GSTP1;PRF1;PIK3CD;EGFR;FOXO1;CRKL;NEUROD1;LDHA;TBXA2R;RPS6KA1;STMN1;SIX3;TIMP2;RICTOR;APOE;B2M;IL10;MED1;STAT5B;NTRK2;TIMM8A;GSN;RRM2;CAV1;IGF2;FN1;MSN;NRG1;PTPN11;DICER1;DOK2;FER;KLF5;EEF1A2;GNAS;LTA;TMEM106B;TERF2IP;CD9;ALDH18A1;EZR;ALDOA;TLR4;S100A9
Global developmental delay	43/1101	2.39742e-09	2.61798e-07	0	0	2.71218	53.8337	FH;PRF1;SRP54;SAMHD1;PEX26;CRKL;CCND2;CDC45;HLCS;SIX3;VPS11;ATP7A;DCPS;KCNJ1;ATG5;POLG;MCCC2;NTRK2;PEX19;MDH2;IGF2;FANCA;FANCC;NRG1;MIF;DICER1;COQ9;FANCE;GFER;DDOST;TMEM231;FANCF;MED25;PPM1B;PAX8;FANCD2;NDUFS6;UBE2T;EEF1A2;B9D1;ALDH18A1;TRIP13;S100A9
Arthritis	31/629	2.61148e-09	2.8204e-07	0	0	3.42254	67.6409	CFI;CXCR4;PIK3CD;TXN;PIK3R1;EGFR;FOXO1;HSP90B1;C3;ATP7B;ALOX5;NAMPT;TIMP2;CASP1;CTLA4;CD59;TNFRSF14;RAG2;B2M;IL10;ANGPT2;IGFBP3;CAV1;ITGA2;FN1;PTPN11;MIF;GFER;UBAC2;TLR4;S100A9
Neoplasms	46/1235	2.74645e-09	2.93393e-07	0	0	2.58659	50.9894	PRF1;CXCR4;XIAP;PIK3CD;TXN;PIK3R1;GATA2;SAMHD1;EGFR;FOXO1;HDAC6;CRKL;SLC9A1;ALOX5;RPS6KA1;STMN1;SIX3;AGR2;CASP1;CTLA4;SNCG;TRPM7;RICTOR;IL6R;MAGEA3;SOX4;IL10;PDGFRB;STAT5B;GSN;IGFBP3;CAV1;TFE3;IGF2;OPRK1;NRG1;PTPN11;DICER1;GAB2;CIDEC;DUSP22;PAX8;GNAS;PTPN9;EZR;TLR4
Ulcerative Colitis	38/914	4.26781e-09	4.51011e-07	0	0	2.88719	55.6423	ITGB1;FLT1;GSTP1;CXCR4;EGFR;SLC6A4;HSP90B1;SLC9A1;LRP6;RIC8B;BMS1;NAMPT;CASP1;CTLA4;CHP1;TNFRSF14;APOE;RAG2;B2M;IL6R;TGM2;IL10;PDGFRB;ABCC4;GCKR;ACE;IGF2;PTPN11;MIF;F2;UBAC2;RNF128;CD209;LTA;TERF2IP;TLR4;S100A9;GAS7
Virus Diseases	37/874	4.31418e-09	4.51062e-07	0	0	2.93987	56.6258	ITGB1;PRF1;CXCR4;PIK3CD;GATA2;SAMHD1;EGFR;FOXO1;HDAC6;C3;VTN;INPP5D;RPS6KA1;CASP1;CTLA4;CHP1;CD59;APOE;RAG2;IL6R;MAGEA3;SOX4;TGM2;IL10;IFNAR2;FN1;TAP1;MSN;PTPN11;MIF;DICER1;DDOST;CD209;TRIM14;CD9;TLR4;S100A9
Colitis	30/607	4.50062e-09	4.65601e-07	0	0	3.43218	65.9632	ITGB1;PIK3CD;TXN;PIK3R1;PTPRH;EGFR;SLC6A4;SLC9A1;SLC9A3R1;SGPL1;ALOX5;NAMPT;CASP1;CTLA4;RAG2;B2M;IL10;STAT5B;NTRK2;GSN;ITGA4;FN1;PTPN11;MIF;KLF5;LTA;TERF2IP;EZR;TLR4;S100A9
Alzheimer Disease, Late Onset	19/252	4.83021e-09	4.94493e-07	0	0	5.23589	100.259	IL10;ACE;CELF2;IGF2;NRG1;PIK3R1;GAB2;F2;SLC6A4;LRP6;SGPL1;ATP5F1A;ALOX5;TMEM106B;TPP1;APOE;A2M;LPA;TLR4
Malignant Head and Neck Neoplasm	26/469	4.97341e-09	5.03904e-07	0	0	3.8498	73.6049	ITGB1;GSTP1;CXCR4;XIAP;PIK3CD;TXN;EGFR;SLC6A4;HSP90B1;ALOX5;TIMP2;CTLA4;TRPM7;IL10;STAT5B;IGF2;FANCA;FANCC;PTPN11;DICER1;FANCE;FANCF;FANCD2;TRIP13;TLR4;S100A7
Aneurysm	15/151	5.14851e-09	5.16322e-07	0	0	6.89845	131.654	IL10;ACE;ANGPT2;PRF1;FN1;SAMHD1;FBLN5;DCN;KLF5;ALOX5;CASP1;TIMP2;APOE;ATP7A;TLR4
Liver Failure	16/175	5.28238e-09	5.24396e-07	0	0	6.34921	121.009	FH;FLT1;ABCD3;PEX19;ITGA4;CAV1;GSTP1;PIK3CD;CXCR4;F2;PEX26;ATP7B;NDUFS6;UQCRC2;TLR4;POLG
Acute Coronary Syndrome	19/254	5.50087e-09	5.40625e-07	0	0	5.19466	98.794	IL10;STAT5B;ACE;GSN;GSTP1;MIF;F2;EGFR;SLC6A4;TMEM231;EEF1A2;TIMP2;CASP1;TERF2IP;APOE;LPA;TLR4;S100A9;TGM2
Anaplastic carcinoma	17/203	6.6293e-09	6.45077e-07	0	0	5.81554	109.517	MDH2;GSTP1;NCOA4;FN1;MSN;FURIN;MIF;PIK3R1;EGFR;TP53I3;ATP7B;STMN1;SNCG;NUPR1;EZR;TLR4;GPLD1
Aortic Aneurysm, Abdominal	20/287	7.27007e-09	7.00492e-07	0	0	4.83933	90.6867	IL10;STAT5B;ACE;ANGPT2;PRF1;CXCR4;MIF;FBLN5;DCN;C3;ALOX5;EEF1A2;TIMP2;CASP1;CTLA4;CD59;APOE;LPA;TLR4;IL6R
Chronic Kidney Diseases	23/379	7.41773e-09	7.07781e-07	0	0	4.21431	78.8893	IL10;GCKR;ACE;RTN1;FLT1;ANGPT2;GSTP1;ITGA2;CXCR4;EGFR;DDOST;C3;GHR;NAMPT;EEF1A2;CASP1;LTA;CD59;APOE;LPA;S100A9;KCNJ1;ATF3
Coronary Artery Disease	39/980	8.73529e-09	8.25485e-07	0	0	2.76361	51.2812	FLT1;GSTP1;CXCR4;LCAT;FURIN;GATA2;SLC6A4;LRP6;C3;LMAN1;VTN;TBXA2R;ALOX5;BMS1;NAMPT;VPS11;CASP1;CD59;APOE;IL6R;IL10;NTRK2;ACE;ANGPT2;CAV1;ITGA2;IGF2;FN1;NRG1;PTPN11;MIF;F2;KLF5;EEF1A2;LTA;TMEM106B;LPA;TLR4;S100A9
Invasive carcinoma of breast	23/384	9.48706e-09	8.87989e-07	0	0	4.15943	76.8386	ACE;GSN;FLT1;GSTP1;IGFBP3;IGF2;FN1;CXCR4;PIK3CD;EGFR;HDAC6;FANCD2;TIMP2;GNAS;SNCG;CD9;TRPM7;EZR;LPA;E2F5;TLR4;MAGEA3;S100A7
Primary malignant neoplasm	40/1031	1.11765e-08	1.03625e-06	0	0	2.69426	49.3303	FH;CFI;CXCR4;XIAP;PIK3CD;TXN;PIK3R1;SAMHD1;EGFR;CRKL;SLC9A1;LRP6;PREX2;NEUROD1;GHR;SLC9A3R1;LDHA;CDC45;ALOX5;NAMPT;CTLA4;RICTOR;B2M;SOX4;TGM2;IL10;STAT5B;NTRK2;KDM4B;CAV1;FN1;FANCC;NRG1;DICER1;RINT1;PAX8;FANCD2;TERF2IP;S100A9;S100A7
Cardiovascular Diseases	34/786	1.14273e-08	1.0496e-06	0	0	3.00396	54.9342	FLT1;PIK3CD;LCAT;FBLN1;TXN;FOXO1;FBLN5;SLC6A4;SLC9A1;ALOX5;NAMPT;CASP1;TRPM7;APOE;IL6R;IL10;FGA;PTGIR;ACE;ANGPT2;AMBP;IGFBP3;CAV1;IGF2;FN1;NRG1;MAT1A;F2;KLF5;EEF1A2;LTA;LPA;TLR4;S100A9
Diabetic Nephropathy	28/560	1.18547e-08	1.07877e-06	0	0	3.47222	63.3699	FLT1;CXCR4;PIK3CD;TXN;PIK3R1;EGFR;FOXO1;LRP6;GHR;TIMP2;CD59;APOE;IL6R;IL10;STAT5B;ACE;ANGPT2;CAV1;IGF2;FN1;SORD;MIF;DDOST;DCN;LTA;LPA;TLR4;S100A9
Hepatocarcinogenesis	27/526	1.2693e-08	1.14447e-06	0	0	3.56464	64.813	GSTP1;PIK3CD;EGFR;LRP6;CCND2;MAT2A;RPS6KA1;STMN1;SNCG;RICTOR;E2F5;ATG5;TGM2;KDM4B;IGFBP3;CAV1;IGF2;FN1;NME2;PTPN11;STAM;MAT1A;GTF2H3;GFER;DCN;TLR4;S100A9
Coronary heart disease	37/912	1.32765e-08	1.18619e-06	0	0	2.81737	51.0995	FLT1;CXCR4;LCAT;GATA2;EGFR;FOXO1;SLC6A4;LRP6;C3;NEUROD1;LMAN1;ALOX5;NAMPT;CASP1;CD59;APOE;IL6R;IL10;NTRK2;GCKR;ACE;ANGPT2;IGFBP3;CAV1;ITGA2;IGF2;FN1;MIF;F2;TMEM231;RBL2;KLF5;EEF1A2;LTA;LPA;TLR4;S100A9
Kidney Diseases	30/638	1.39732e-08	1.23719e-06	0	0	3.26541	59.0587	ITGB1;RTN1;FLT1;GSTP1;LCAT;TXN;ADRA1B;EGFR;GHR;NAMPT;CASP1;CTLA4;APOE;B2M;IL10;FGA;GCKR;ACE;ANGPT2;IGFBP3;FN1;SORD;MIF;COQ6;DDOST;DCN;TMEM231;EZR;LPA;TLR4
Small head	28/569	1.6686e-08	1.4642e-06	0	0	3.4173	61.1994	FH;FBLN5;PEX26;CRKL;ATP5F1A;CDC45;SIX3;ATP7A;DCPS;POLG;PDGFRB;ACE;PEX19;FANCA;FANCC;CDC6;FANCE;TMEM231;FANCF;DPM1;POR;MED25;FANCD2;UBE2T;EEF1A2;B9D1;ALDH18A1;TRIP13
Intellectual Disability	70/2502	2.44475e-08	2.12628e-06	0	0	1.94289	34.0525	SRP54;PEX26;CRKL;SLC6A4;CCND2;ATP7B;SGCA;SIX3;DBT;RAG2;ATP7A;POLG;MCCC2;IFNAR2;PDGFRB;ITGA4;TFE3;KCTD1;DICER1;MAT1A;DDOST;DPM1;POR;MED25;PAX8;FANCD2;EEF1A2;PLCB1;CRYAA;ALDOA;OBSL1;FH;XIAP;PIK3R1;SAMHD1;FBLN5;HDAC6;SGPL1;PRDX4;CDC45;HLCS;PHKG2;VPS11;CD59;APOE;DCPS;KCNJ1;STAT5B;COA3;TIMM8A;PEX19;MDH2;CAV1;IGF2;FANCA;FANCC;PTPN11;CDC6;COQ9;FANCE;GFER;TMEM231;FANCF;UBE2T;GNAS;B9D1;TPP1;ATP13A2;ALDH18…
Kidney Failure, Acute	20/309	2.51894e-08	2.17159e-06	0	0	4.49479	78.6446	IL10;FGA;ACE;AMBP;GSTP1;IGFBP3;IGFBP2;FN1;CXCR4;GFER;EGFR;C3;ALOX5;TIMP2;CASP1;APOE;A2M;B2M;TLR4;ATF3
Hepatomegaly	22/372	2.52695e-08	2.15955e-06	0	0	4.10693	71.8453	PDGFRB;FGA;PEX19;DCLRE1C;ABCD3;CAV1;PRF1;IGF2;XIAP;PTPN11;GATA2;CIDEC;PEX26;DPM1;ATP7B;PHKG2;CTLA4;APOE;RAG2;B2M;ATG5;POLG
Colonic Neoplasms	33/777	2.96013e-08	2.50794e-06	0	0	2.94938	51.1288	ITGB1;FLT1;CELF2;XIAP;PIK3CD;EGFR;POLB;CCND2;MAT2A;ALOX5;TIMP2;CTLA4;A2M;ATP7A;B2M;IL10;ABCC4;ITGA4;CAV2;IGFBP3;CAV1;ITGA2;IGFBP2;IGF2;FN1;NME2;TAP1;DCN;GNAS;EZR;PLCB1;LPA;S100A9
Lupus Erythematosus, Systemic	41/1112	2.98699e-08	2.50907e-06	0	0	2.56045	44.3634	ITGB1;FH;MTMR3;FLT1;GSTP1;PRF1;CXCR4;PIK3CD;SAMHD1;EGFR;FOXO1;HSP90B1;C3;POLB;BMS1;STMN1;CASP1;CTLA4;TNFRSF14;APOE;RAG2;B2M;IL6R;ATG5;IL10;IFNAR2;ACE;IFNGR1;IGFBP3;ITGA2;IGF2;FN1;TAP1;MIF;IRAK4;F2;HSPE1;EEF1A2;LTA;TLR4;S100A9
Astrocytoma	32/740	3.21545e-08	2.67809e-06	0	0	3.003	51.81	CD63;FLT1;GSTP1;CXCR4;PIK3CD;TXN;PIK3R1;EGFR;C3;VTN;TBXA2R;ALOX5;STMN1;PEA15;TIMP2;CD59;APOE;A2M;B2M;SOX4;NTRK2;GSN;ANGPT2;IGFBP3;CAV1;IGFBP2;IGF2;FN1;PTPN11;LTA;TERF2IP;LPA
Diabetes Mellitus, Insulin-Dependent	37/955	4.36774e-08	3.60724e-06	0	0	2.69052	45.5947	ITGB1;PRF1;TXN;EGFR;LRP6;C3;NEUROD1;PRDX4;CTLA4;CD59;APOE;RAG2;B2M;IL6R;TGM2;IL10;STAT5B;NTRK2;ACE;GSN;ANGPT2;ITGA4;IGF2;FN1;KCTD1;TAP1;MIF;GFER;DDOST;DCN;BATF;CD209;TTC3;LTA;LPA;TLR4;ATF3
Systemic Scleroderma	27/561	4.81016e-08	3.93952e-06	0	0	3.34225	56.3167	FLT1;CXCR4;PIK3CD;EGFR;SLC6A4;CENPC;ALOX5;TIMP2;CASP1;CTLA4;APOE;ATG5;IL10;IFNAR2;PDGFRB;ACE;IGFBP3;CAV1;ITGA2;FN1;TAP1;MSN;MIF;KLF5;TLR4;ATF3;S100A7
Polycystic Ovary Syndrome	26/525	4.90477e-08	3.98381e-06	0	0	3.43915	57.8826	PIK3R1;ADRA1B;EGFR;FOXO1;C3;PRDX4;CCND2;NAMPT;PEA15;CD59;APOE;IL10;ACE;RRM2;CAV1;NCOA4;IGFBP2;IGF2;NRG1;MIF;CDC6;F2;CIDEC;POR;GNAS;TLR4
Cardiomyopathy, Familial Idiopathic	22/387	5.09488e-08	4.1043e-06	0	0	3.94775	66.2923	IL10;ITGB1;ACE;ANGPT2;RRM2;GSTP1;NCOA4;PRF1;FN1;CXCR4;PIK3CD;PTPN11;EGFR;FOXO1;NAMPT;DBT;CTLA4;TRPM7;CD59;TLR4;SLC25A4;TGM2
Endometrial Carcinoma	34/839	5.59146e-08	4.46771e-06	0	0	2.8142	46.9955	FH;GSTP1;CXCR4;XIAP;PIK3CD;PIK3R1;EGFR;FOXO1;STMN1;TIMP2;AGR2;SNCG;APOE;IL6R;SOX4;PDGFRB;NTRK2;KDM4B;ANGPT2;ITGA4;IGFBP3;CAV1;IGFBP2;IGF2;MSN;DICER1;DCN;RBL2;PAX8;FANCD2;LTA;CD9;NUPR1;EZR
Impaired glucose tolerance	20/325	5.80459e-08	4.6006e-06	0	0	4.2735	71.2053	GCKR;ACE;IGFBP3;CAV1;FN1;CXCR4;PIK3CD;PIK3R1;FOXO1;NEUROD1;GHR;PRDX4;NAMPT;TERF2IP;CD59;APOE;NUPR1;TLR4;S100A9;TGM2
Pterygium	1970-10-01	6.07428e-08	4.77584e-06	0	0	9.92063	164.847	FLT1;ACE;IGFBP3;IGFBP2;TIMP2;FN1;CXCR4;S100A9;EGFR;FBLN5
Pneumonia	25/496	6.41082e-08	5.00044e-06	0	0	3.50022	57.9731	DCLRE1C;GSTP1;CXCR4;IL5RA;PIK3CD;TXN;CENPC;C3;SGPL1;ALOX5;NAMPT;CASP1;APOE;RAG2;IL10;ACE;ITGA4;CAV1;MIF;IRAK4;FER;LPA;TLR4;S100A9;ATF3
Brain Neoplasms	29/645	6.50128e-08	5.03107e-06	0	0	3.12231	51.6701	FLT1;GSTP1;CXCR4;PIK3CD;PIK3R1;EGFR;FOXO1;LDHA;CCND2;ALOX5;PEA15;TIMP2;APOE;SOX4;TGM2;IL10;PDGFRB;STAT5B;PIAS3;NTRK2;AMBP;CAV1;IGFBP2;IGF2;FN1;PTPN11;MIF;DCN;MAP3K10
Glioblastoma Multiforme	34/853	8.29889e-08	6.37199e-06	0	0	2.76801	45.1312	CXCR4;XIAP;PIK3CD;TXN;PIK3R1;EGFR;NPAS2;HDAC6;SLC9A3R1;VTN;ALOX5;CASP1;CTLA4;SOX4;TGM2;IL10;PDGFRB;PIAS3;ABCC4;ANGPT2;IGFBP3;IGFBP2;IGF2;FN1;TAP1;MSN;PTPN11;MIF;RINT1;STIM2;CD9;LPA;ATF3;FAN1
Weight decreased	14/160	8.45197e-08	6.43922e-06	0	0	6.07639	98.9618	IL10;FH;PEX19;MDH2;IGF2;PIK3R1;GATA2;ATP7B;CDC45;HLCS;CTLA4;B2M;FAN1;ATG5
Sarcoma	29/657	9.6237e-08	7.27552e-06	0	0	3.06528	49.524	DCLRE1C;FLT1;GSTP1;COX4I1;PRF1;CXCR4;PIK3CD;EGFR;FOXO1;HSP90B1;BMS1;STMN1;RICTOR;RAG2;IL10;IFNAR2;PDGFRB;ANGPT2;IGFBP3;CAV1;TFE3;IGFBP2;IGF2;FN1;DICER1;RBL2;PAX8;EZR;S100A9
Secondary malignant neoplasm of liver	25/507	9.7591e-08	7.32156e-06	0	0	3.42428	55.2764	FLT1;CXCR4;PIK3CD;EGFR;HSP90B1;TIMP2;SNCG;MAGEA3;TGM2;PDGFRB;NTRK2;TIMM8A;ACE;GSN;ANGPT2;IGFBP2;IGF2;FN1;NRG1;DICER1;GAB2;SSTR2;CD9;EZR;ATF3
Kidney Failure, Chronic	23/436	9.77172e-08	7.27549e-06	0	0	3.66335	59.1309	IL10;GCKR;ACE;RTN1;GSTP1;CAV1;FN1;CXCR4;LCAT;MIF;F2;ADRA1B;SLC9A1;C3;ALOX5;BMS1;TIMP2;CHP1;APOE;LPA;TLR4;S100A9;KCNJ1
Pancytopenia	12/115	1.04256e-07	7.70399e-06	0	0	7.24638	116.496	FANCD2;UBE2T;PRF1;FANCA;MSN;XIAP;TNFRSF14;FANCC;TPP1;CD59;GATA2;FANCE
Down Syndrome	24/474	1.09302e-07	8.01659e-06	0	0	3.51617	56.3613	IL10;IFNAR2;GSN;FLT1;FN1;NME2;PIK3CD;PTPN11;DICER1;TXN;HSP90B1;GHR;POLB;MED25;PFKL;PAX8;HLCS;STMN1;TTC3;EEF1A2;CD59;APOE;A2M;NFE2L1
Acute myocardial infarction	17/246	1.12905e-07	8.21945e-06	0	0	4.79901	76.7684	IL10;ACE;GSTP1;ITGA2;CXCR4;PIK3CD;MIF;F2;SLC6A4;VTN;BMS1;LTA;CTLA4;CD59;APOE;LPA;TLR4
Hepatitis C	32/782	1.13975e-07	8.23636e-06	0	0	2.84172	45.4313	CD63;FLT1;PRF1;CXCR4;PIK3CD;EGFR;FOXO1;HSP90B1;C3;VTN;CTLA4;CHP1;APOE;TGM2;IL10;IFNAR2;STAT5B;PIAS3;ACE;UNC5A;IGFBP3;IGF2;FN1;TAP1;PTPN11;MIF;F2;GFER;CD209;EEF1A2;LTA;TLR4
Peripheral Neuropathy	19/308	1.20822e-07	8.66746e-06	0	0	4.28391	68.2382	IL10;ACE;GSN;GSTP1;GFER;EGFR;FBLN5;HDAC6;MED25;PTPRB;PDK3;CTLA4;CD59;APOE;ATP7A;DCPS;SOX4;ATF3;POLG
Crohn Disease	35/911	1.28382e-07	9.143e-06	0	0	2.66801	42.3366	MTMR3;CXCR4;XIAP;HDAC6;HSP90B1;LRP6;C3;GHR;SLC9A3R1;VTN;RIC8B;INPP5D;ALOX5;CASP1;CTLA4;TNFRSF14;APOE;IL6R;ATG5;IL10;STAT5B;GCKR;ACE;IGFBP3;IGF2;FN1;TAP1;MIF;F2;UBAC2;CD209;LTA;TERF2IP;TLR4;S100A9
Osteosarcoma of bone	38/1041	1.31103e-07	9.26961e-06	0	0	2.53496	40.1722	ITGB1;CD63;DCLRE1C;FLT1;GSTP1;CXCR4;PIK3CD;EGFR;FOXO1;HSP90B1;GHR;SLC9A3R1;ALOX5;STMN1;TIMP2;CTLA4;B2M;PHLDA1;IL6R;SOX4;IL10;PDGFRB;GSN;CAV2;IGFBP3;CAV1;ITGA2;IGF2;FN1;MSN;MIF;DCN;GAK;EEF1A2;MAP3K10;EZR;ALDOA;S100A9
Cardiomyopathies	24/479	1.32658e-07	9.3126e-06	0	0	3.47947	55.0991	IL10;ITGB1;ACE;GSN;ANGPT2;IGF2;PIK3CD;PTPN11;MIF;TXN;HSPE1;EGFR;DCN;FANCF;LDHA;SGCA;NDUFS6;NAMPT;EEF1A2;TIMP2;GNAS;SLC25A4;ATF3;POLG
Chronic Obstructive Airway Disease	29/668	1.36651e-07	9.52489e-06	0	0	3.0148	47.6515	CD63;GSTP1;PRF1;PIK3CD;FBLN1;GLRX;TXN;EGFR;FOXO1;FBLN5;SLC6A4;VTN;SGPL1;TIMP2;CTLA4;A2M;IL6R;IL10;PDGFRB;ACE;ANGPT2;CAV1;FN1;NRG1;MIF;GAB2;EEF1A2;TLR4;S100A9
Fibrosis	14/168	1.55398e-07	1.07553e-05	0	0	5.78704	90.725	PDGFRB;IL10;ACE;IFNGR1;CAV1;GSTP1;FURIN;MIF;DCN;EGFR;CCND2;ATP7B;SLC27A2;TLR4
Cognitive delay	36/965	1.71631e-07	1.17957e-05	0	0	2.59067	40.3573	FH;PRF1;SRP54;SAMHD1;PEX26;CRKL;CCND2;CDC45;HLCS;SIX3;ATP7A;DCPS;KCNJ1;POLG;MCCC2;PEX19;MDH2;IGF2;FANCA;FANCC;COQ9;FANCE;GFER;DDOST;TMEM231;FANCF;MED25;PPM1B;PAX8;FANCD2;NDUFS6;UBE2T;EEF1A2;B9D1;ALDH18A1;TRIP13
Osteosarcoma	39/1102	1.95954e-07	1.33739e-05	0	0	2.45765	37.9594	ITGB1;CD63;DCLRE1C;FLT1;GSTP1;CXCR4;PIK3CD;EGFR;FOXO1;HSP90B1;GHR;SLC9A3R1;ALOX5;STMN1;TIMP2;CTLA4;B2M;PHLDA1;IL6R;SOX4;IL10;PDGFRB;GSN;ITGA4;CAV2;IGFBP3;CAV1;ITGA2;IGF2;FN1;MSN;MIF;DCN;EEF1A2;GNAS;MAP3K10;EZR;ALDOA;S100A9
Hyperplasia	12/122	2.00683e-07	1.36022e-05	0	0	6.8306	105.338	ITGB1;PTGIR;IGFBP3;CAV1;FN1;GNAS;XIAP;CXCR4;MAT1A;S100A9;FOXO1;EGFR
Cholangiocarcinoma	23/454	2.01176e-07	1.35422e-05	0	0	3.51811	54.2461	IL10;PDGFRB;ITGB1;FLT1;ANGPT2;GSTP1;NME2;CXCR4;XIAP;PIK3CD;FANCC;SSTR2;GFER;EGFR;FOXO1;HDAC6;HSP90B1;ALOX5;STMN1;GNAS;APOE;IL6R;MAGEA3
Autoimmune Diseases	38/1059	2.02285e-07	1.35242e-05	0	0	2.49187	38.4086	ITGB1;PRF1;CXCR4;PIK3CD;TXN;PIK3R1;SAMHD1;EGFR;FOXO1;HSP90B1;C3;CTLA4;CD59;TNFRSF14;APOE;RAG2;B2M;IL6R;TGM2;IL10;STAT5B;ACE;GSN;IGFBP3;CAV1;IGF2;MIF;DICER1;HSPE1;BATF;DUSP22;STIM2;EEF1A2;LTA;CRYAA;LPA;TLR4;S100A9
Steatohepatitis	26/568	2.29104e-07	1.52137e-05	0	0	3.17879	48.6009	CXCR4;PIK3CD;GLRX;EGFR;FOXO1;ATP7B;BMS1;NAMPT;CD59;APOE;TGM2;IL10;GCKR;CAV1;IGF2;MIF;STAM;MAT1A;F2;GFER;CIDEC;DDOST;DCN;EEF1A2;TLR4;ATF3
Hallopeau-Siemens Disease	2019-07-31	2.33441e-07	1.53977e-05	0	0	15.681	239.454	ITGB1;IGFBP3;TIMP2;FN1;PIK3CD;DCN;TGM2
Peripheral Arterial Diseases	12/124	2.39996e-07	1.57245e-05	0	0	6.72043	102.437	IL10;ACE;FLT1;ANGPT2;EEF1A2;APOE;LPA;F2;TLR4;ATF3;FOXO1;UBAC2
Carcinomatosis	14/175	2.57367e-07	1.6751e-05	0	0	5.55556	84.2931	PDGFRB;MDH2;GSTP1;FN1;FURIN;MIF;PIK3R1;EGFR;TP53I3;ATP7B;STMN1;SNCG;EZR;TLR4
Renal Insufficiency	17/262	2.77784e-07	1.7961e-05	0	0	4.50594	68.0235	IL10;ACE;GSN;FLT1;ANGPT2;CFI;FN1;LCAT;C3;LDHA;ALOX5;PEA15;CD59;APOE;LPA;B2M;TLR4
Lung diseases	21/392	2.78275e-07	1.78751e-05	0	0	3.72024	56.1557	IL10;STAT5B;ACE;GSN;IFNGR1;GSTP1;FN1;CXCR4;GLRX;MIF;F2;GFER;EGFR;SLC9A3R1;EEF1A2;LTA;CHP1;CD9;EZR;A2M;TLR4
Epstein-Barr Virus Infections	16/233	2.92199e-07	1.86476e-05	0	0	4.76872	71.7493	IL10;PRF1;XIAP;CXCR4;TAP1;PIK3CD;PIK3R1;GATA2;EGFR;FOXO1;DCN;STMN1;CTLA4;CD59;RAG2;S100A9
Malignant neoplasm of endometrium	26/576	2.99745e-07	1.90058e-05	0	0	3.13465	47.0834	GSTP1;CXCR4;PIK3CD;PIK3R1;EGFR;FOXO1;STMN1;TIMP2;AGR2;SNCG;IL6R;SOX4;PDGFRB;KDM4B;IGFBP3;CAV1;IGFBP2;IGF2;MSN;DICER1;DCN;PAX8;FANCD2;LTA;NUPR1;EZR
Psoriasis	32/817	3.03711e-07	1.91338e-05	0	0	2.71998	40.8192	FLT1;GSTP1;PRF1;CXCR4;PIK3CD;EGFR;C3;SLC9A3R1;RIC8B;CASP1;CTLA4;TNFRSF14;APOE;IL6R;TGM2;IL10;GCKR;ACE;ANGPT2;CAV1;IGF2;FN1;NME2;TAP1;MIF;UBAC2;EEF1A2;LTA;LPA;TLR4;S100A9;S100A7
Lymphoma	43/1306	3.15912e-07	1.97757e-05	0	0	2.28646	34.2232	ITGB1;FH;DCLRE1C;FLT1;GSTP1;PRF1;CXCR4;XIAP;PIK3CD;TXN;EGFR;FOXO1;HDAC6;SLC6A4;HSP90B1;LDHA;CCND2;INPP5D;ALOX5;STMN1;TIMP2;CTLA4;CHP1;RICTOR;CD59;TNFRSF14;APOE;RAG2;B2M;IL10;PDGFRB;STAT5B;TIMM8A;ACE;ITGA4;IGF2;FN1;OPRK1;PTPN11;RBL2;LTA;TLR4;S100A9
Presenile dementia	20/361	3.16829e-07	1.97076e-05	0	0	3.84734	57.575	NTRK2;ACE;IGF2;FN1;CXCR4;F2;SLC6A4;ATP5F1A;FANCD2;EEF1A2;CASP1;TMEM106B;TRPM7;TPP1;ATP13A2;APOE;A2M;LPA;ATP7A;IL6R
Uterine Corpus Cancer	26/578	3.20311e-07	1.97989e-05	0	0	3.1238	46.7132	GSTP1;CXCR4;PIK3CD;PIK3R1;EGFR;FOXO1;STMN1;TIMP2;AGR2;SNCG;IL6R;SOX4;PDGFRB;KDM4B;IGFBP3;CAV1;IGFBP2;IGF2;MSN;DICER1;DCN;PAX8;FANCD2;LTA;NUPR1;EZR
Malignant Glioma	24/503	3.2377e-07	1.98876e-05	0	0	3.31345	49.5137	IL10;PDGFRB;NTRK2;ANGPT2;CAV2;GSTP1;IGFBP3;CAV1;IGFBP2;CXCR4;XIAP;PIK3CD;PIK3R1;F2;EGFR;DCN;SLC9A3R1;VTN;CCND2;STMN1;TIMP2;CASP1;TRPM7;ATG5
IGA Glomerulonephritis	16/236	3.47358e-07	2.12039e-05	0	0	4.7081	70.0231	IL10;MTMR3;ACE;ANGPT2;PRF1;FN1;IL5RA;PIK3CD;MIF;DCN;C3;LMAN1;APOE;EZR;LPA;TLR4
Seizures	40/1173	3.52341e-07	2.13754e-05	0	0	2.3681	35.1868	PRF1;PIK3CD;ADRA1B;PEX26;SGPL1;ATP5F1A;CCND2;HLCS;SIX3;DBT;APOE;ATP7A;KCNJ1;TGM2;POLG;MCCC2;IL10;PDGFRB;EIF2B3;ACE;PEX19;ANGPT2;MDH2;FN1;OPRK1;NRG1;COQ9;SSTR2;DDOST;DPM1;RBL2;RINT1;PPM1B;NDUFS6;EEF1A2;GNAS;TPP1;ALDH18A1;TLR4;FAN1
Increased tendency to bruise	1984-10-01	3.54082e-07	2.13492e-05	0	0	8.2672	122.799	ATP7B;FANCD2;ITGA2;FANCA;GNAS;FANCC;ATP7A;F2;GATA2;FANCE
Carcinoma, Transitional Cell	21/398	3.57287e-07	2.14111e-05	0	0	3.66415	54.3934	PDGFRB;TIMM8A;GSN;RRM2;AMBP;GSTP1;IGFBP3;CAV1;IGF2;FN1;PIK3CD;PIK3R1;EGFR;FBLN5;DCN;CCND2;STMN1;GNAS;CD9;MAGEA3;TGM2
Hepatitis B, Chronic	16/237	3.67741e-07	2.1904e-05	0	0	4.68823	69.4603	IL10;IFNAR2;FH;ACE;GSN;ANGPT2;GSTP1;PRF1;MIF;TXN;VTN;CD209;TIMP2;CTLA4;CD59;TLR4
Nephrotic Syndrome	14/181	3.8901e-07	2.30313e-05	0	0	5.37139	79.2799	FGA;ACE;FLT1;GSN;GSTP1;FN1;COQ6;C3;ALOX5;APOE;LPA;A2M;B2M;KCNJ1
Mucocutaneous Lymph Node Syndrome	13/155	4.02536e-07	2.36894e-05	0	0	5.82437	85.7667	IL10;ABCC4;ACE;FLT1;ANGPT2;PRF1;MIF;CD209;TIMP2;LTA;CTLA4;PLCB1;S100A9
Mouth Neoplasms	12/131	4.3725e-07	2.55791e-05	0	0	6.36132	93.1473	IL10;FGA;ATP7B;CAV1;ITGA2;GSTP1;NAMPT;IGF2;AGR2;TLR4;DCN;EGFR
Mood Disorders	19/335	4.41026e-07	2.56474e-05	0	0	3.93864	57.6387	NTRK2;ACE;IGFBP2;PIK3CD;OPRK1;PIK3R1;ADRA1B;NPAS2;SLC6A4;VTN;LDHA;ATP5F1A;PFKL;CHP1;CD9;APOE;PLCB1;SLC25A4;POLG
Osteoporosis	22/440	4.66472e-07	2.69675e-05	0	0	3.47222	50.6183	FGA;KDM4B;ACE;GSN;IFNGR1;IGF2;PTPN11;DICER1;FOXO1;LRP6;GHR;SLC9A3R1;POR;ATP7B;EEF1A2;TIMP2;GNAS;LTA;APOE;ATP7A;IL6R;TGM2
Respiratory Distress Syndrome, Adult	14/185	5.07618e-07	2.91747e-05	0	0	5.25526	76.1672	IL10;STAT5B;ACE;ANGPT2;IGFBP3;PRF1;MIF;FBLN5;TBXA2R;BMS1;NAMPT;LTA;S100A9;TLR4
Pyridoxine-responsive sideroblastic anemia	2019-06-22	5.20146e-07	2.97209e-05	0	0	18.9394	274.037	FANCD2;UBE2T;FANCA;FANCC;FANCE;FANCF
Cataract	24/518	5.49048e-07	3.1191e-05	0	0	3.2175	46.3806	ACE;PEX19;IFNGR1;GSTP1;FN1;SORD;KCTD1;LCAT;PIK3R1;GFER;EGFR;PEX26;TMEM231;MED25;SIX3;GNAS;B9D1;APOE;ALDH18A1;TRIP13;CRYAA;SLC25A4;TGM2;POLG
Hematologic Neoplasms	25/556	5.49707e-07	3.10489e-05	0	0	3.1225	45.0074	FLT1;PRF1;CXCR4;XIAP;PIK3CD;GATA2;EGFR;NEUROD1;CCND2;STMN1;CTLA4;B2M;IL10;PDGFRB;STAT5B;NME2;FANCA;FANCC;PTPN11;FANCE;FANCF;FANCD2;UBE2T;TERF2IP;TRIP13
Dyslipidemias	15/215	5.63868e-07	3.16668e-05	0	0	4.84496	69.7115	IL10;GCKR;ACE;ANGPT2;CAV1;LCAT;GLRX;FOXO1;C3;ATP7B;EEF1A2;LTA;APOE;LPA;TLR4
Leukopenia	16/245	5.74118e-07	3.20593e-05	0	0	4.53515	65.172	IL10;STAT5B;GSTP1;PRF1;REV1;SRP54;FANCA;CXCR4;FANCC;GATA2;FANCE;FANCF;FANCD2;UBE2T;CTLA4;TLR4
Bronchopulmonary Dysplasia	14/187	5.78323e-07	3.21116e-05	0	0	5.19905	74.6746	PDGFRB;IL10;ACE;GSTP1;FN1;CXCR4;NRG1;MIF;TXN;EGFR;SLC6A4;GNAS;TIMP2;TLR4
Familial Alzheimer Disease (FAD)	14/187	5.78323e-07	3.19312e-05	0	0	5.19905	74.6746	MED1;ACE;IGF2;PIK3CD;F2;ATP5F1A;FANCD2;CASP1;TERF2IP;SNCG;TRPM7;TPP1;APOE;A2M
Dermatitis, Atopic	23/483	5.95106e-07	3.26743e-05	0	0	3.30688	47.4025	IL10;STAT5B;IFNGR1;GSTP1;FN1;CXCR4;TAP1;PRR5L;MIF;EGFR;SLC6A4;C3;SLC9A3R1;SHARPIN;TBXA2R;CASP1;LTA;CTLA4;TNFRSF14;TLR4;IL6R;S100A9;S100A7
Coronary Arteriosclerosis	30/759	6.04951e-07	3.30303e-05	0	0	2.74484	39.3009	FLT1;PRF1;PIK3CD;LCAT;GATA2;SLC6A4;C3;LMAN1;ALOX5;NAMPT;CASP1;CD59;APOE;IL6R;IL10;NTRK2;ACE;CAV1;ITGA2;IGF2;FN1;MIF;F2;KLF5;EEF1A2;LTA;LPA;TLR4;S100A9;ATF3
Diabetic Retinopathy	16/246	6.06203e-07	3.29158e-05	0	0	4.51671	64.6615	IL10;ACE;FLT1;ANGPT2;ITGA4;ITGA2;FN1;NME2;SORD;GFER;LRP6;VTN;LTA;CD59;APOE;TLR4
Mental and motor retardation	36/1020	6.47799e-07	3.49812e-05	0	0	2.45098	34.9257	FH;PRF1;SRP54;SAMHD1;PEX26;CRKL;CCND2;CDC45;HLCS;SIX3;ATP7A;DCPS;KCNJ1;POLG;MCCC2;PEX19;MDH2;IGF2;FANCA;FANCC;COQ9;FANCE;GFER;DDOST;TMEM231;FANCF;MED25;PPM1B;PAX8;FANCD2;NDUFS6;UBE2T;EEF1A2;B9D1;ALDH18A1;TRIP13
Lymphadenopathy	1990-10-01	6.79995e-07	3.65191e-05	0	0	7.71605	109.577	DCLRE1C;ITGA4;PRF1;PIK3CD;CTLA4;CHP1;XIAP;CD9;MIF;RAG2
Age related macular degeneration	20/381	7.40505e-07	3.95526e-05	0	0	3.64538	51.4579	ACE;USP6;FLT1;ANGPT2;GSTP1;CFI;DICER1;TXN;FBLN5;LRP6;C3;VTN;KLF5;EEF1A2;CASP1;TERF2IP;CD59;APOE;EZR;TLR4
Sepsis	24/528	7.71615e-07	4.09915e-05	0	0	3.15657	44.428	IL10;ITGB1;ACE;GSN;ANGPT2;CAV1;FN1;CXCR4;MSN;PIK3CD;MIF;MAT1A;IRAK4;F2;HSPE1;FER;ALOX5;NAMPT;TIMP2;CASP1;LTA;TLR4;S100A9;ATF3
Cardiomyopathy, Dilated	21/418	7.93266e-07	4.19152e-05	0	0	3.48884	49.008	IL10;ITGB1;MED1;ACE;PRF1;FN1;PIK3CD;PTPN11;DICER1;EGFR;FANCF;LDHA;SGCA;NAMPT;EEF1A2;CASP1;CTLA4;TLR4;SLC25A4;TGM2;POLG
Neutrophil count decreased	1971-09-01	8.01216e-07	4.21088e-05	0	0	8.80282	123.566	FANCD2;SRP54;FANCA;CXCR4;FANCC;IRAK4;PIK3R1;GATA2;FANCE
Anaplastic astrocytoma	13/165	8.24443e-07	4.30991e-05	0	0	5.47138	76.6461	PDGFRB;NTRK2;CAV1;GSTP1;IGFBP2;FN1;PIK3CD;PTPN11;EGFR;VTN;CCND2;ALOX5;PEA15
Eclampsia	14/193	8.46552e-07	4.40207e-05	0	0	5.03742	70.4337	IL10;ACE;FLT1;IFNGR1;IGF2;XIAP;TAP1;GLRX;TXN;F2;LDHA;CD59;APOE;TLR4
Heart failure	31/814	8.56696e-07	4.43137e-05	0	0	2.64469	36.9468	ITGB1;CXCR4;XIAP;PIK3CD;TXN;EGFR;FBLN5;SLC6A4;SLC9A1;ATP5F1A;NAMPT;TIMP2;CASP1;APOE;IL6R;IL10;MED1;GCKR;ACE;GSN;ANGPT2;MDH2;IGF2;NME3;NRG1;DCN;NDUFS6;LPA;TLR4;ATF3;NFE2L1
Chronic kidney disease stage 5	20/387	9.4427e-07	4.85879e-05	0	0	3.58886	49.7877	IL10;GCKR;ACE;RTN1;CAV1;FN1;CXCR4;LCAT;F2;SLC9A1;NUP93;C3;ALOX5;BMS1;TIMP2;CHP1;APOE;LPA;KCNJ1;FAN1
Noninfiltrating Intraductal Carcinoma	17/286	9.46697e-07	4.8459e-05	0	0	4.12782	57.254	STAT5B;GSN;FLT1;ITGA4;GSTP1;IGFBP3;CAV1;CXCR4;PIK3CD;NRG1;GAB2;EGFR;CCND2;CTLA4;SNCG;S100A9;S100A7
Allergic asthma	14/196	1.01861e-06	5.187e-05	0	0	4.96032	68.4379	IL10;WDR36;IFNGR1;GSTP1;CAV1;TAP1;BATF;C3;ATP5F1A;TBXA2R;ALOX5;LTA;CTLA4;TLR4
Failure to gain weight	24/538	1.07467e-06	5.44425e-05	0	0	3.09789	42.5759	MCCC2;FH;PEX19;DCLRE1C;MDH2;PRF1;SRP54;PTPN11;PIK3R1;CDC6;EGFR;DDOST;PEX26;DPM1;ATP5F1A;PPM1B;ATP7B;CDC45;NDUFS6;GNAS;ALDH18A1;RAG2;KCNJ1;POLG
Schizophrenia	54/1922	1.27461e-06	6.42402e-05	0	0	1.95109	26.4819	CELF2;PIK3CD;SLC6A4;GHR;CCND2;CASP1;CTLA4;CHP1;B2M;IL6R;TGM2;IL10;PDGFRB;FGA;TAP1;NRG1;MIF;DICER1;F2;NDUFS6;EEF1A2;LTA;PLCB1;TLR4;S100A9;ATF3;FAN1;RTN1;GSTP1;CXCR4;FURIN;EGFR;NPAS2;C3;NEUROD1;RASD2;SLC9A3R1;ATP5F1A;BMS1;APOE;ATG5;NTRK2;ACE;GSN;PEX19;CAV1;IGF2;FN1;OPRK1;KLF5;GNAS;CD9;B9D1;TRIP13
Atrophic	1956-08-01	1.30886e-06	6.56297e-05	0	0	9.92063	134.388	GSTP1;PTPN11;MIF;APOE;TLR4;FOXO1;TGM2;SLC9A1
Pituitary Adenoma	17/293	1.32038e-06	6.58717e-05	0	0	4.0292	54.5456	GSTP1;IGF2;FN1;NME2;CXCR4;PIK3CD;MIF;DICER1;GATA2;SSTR2;EGFR;NEUROD1;GHR;TIMP2;GNAS;TLR4;IL6R
Rhabdomyosarcoma	20/396	1.34695e-06	6.68579e-05	0	0	3.5073	47.4104	PDGFRB;ANGPT2;CAV1;ITGA2;IGFBP2;IGF2;FN1;CXCR4;XIAP;PIK3CD;PTPN11;DICER1;ARPC5;EGFR;FOXO1;HDAC6;CRKL;CCND2;EZR;RAG2
Renal fibrosis	14/201	1.37584e-06	6.79485e-05	0	0	4.83693	65.2813	PDGFRB;ACE;RTN1;ANGPT2;ITGA2;FN1;MSN;PIK3CD;EGFR;DCN;EZR;LPA;TLR4;FAN1
Chromosomal breakage induced by crosslinking agents	2019-04-07	1.42444e-06	6.99969e-05	0	0	39.6825	534.196	FANCD2;FANCA;FANCC;FANCE
Complete duplication of thumb phalanx	2019-04-07	1.42444e-06	6.96487e-05	0	0	39.6825	534.196	FANCD2;FANCA;FANCC;FANCE
Duplicated collecting system	2019-04-07	1.42444e-06	6.93039e-05	0	0	39.6825	534.196	FANCD2;FANCA;FANCC;FANCE
Irregular hyperpigmentation	1940-07-01	1.48143e-06	7.17218e-05	0	0	12.1528	163.121	FANCD2;UBE2T;FANCA;CTLA4;FANCC;FANCE;FANCF
Acute Promyelocytic Leukemia	22/474	1.60803e-06	7.74694e-05	0	0	3.22316	42.9986	IL10;STAT5B;FH;FLT1;IGFBP3;PRF1;CXCR4;PIK3CD;PTPN11;GATA2;EGFR;PRDX4;KLF5;ALOX5;STMN1;EEF1A2;MAP3K10;LPA;S100A9;SOX4;ATG5;TGM2
Congestive heart failure	32/883	1.63759e-06	7.85083e-05	0	0	2.51667	33.5278	ITGB1;CXCR4;XIAP;PIK3CD;TXN;EGFR;FBLN5;SLC6A4;SLC9A1;ATP5F1A;NAMPT;TIMP2;CASP1;CD59;APOE;IL6R;IL10;MED1;ACE;GSN;ANGPT2;MDH2;IGF2;NME3;NRG1;DCN;NDUFS6;LTA;LPA;TLR4;ATF3;NFE2L1
Small cell carcinoma of lung	27/672	1.67696e-06	8.00054e-05	0	0	2.79018	37.1053	GSTP1;CXCR4;XIAP;PIK3CD;EGFR;CRKL;CCND2;BMS1;CTLA4;ATP7A;B2M;MAGEA3;SOX4;ABCC4;NTRK2;ANGPT2;IGFBP3;CAV1;IGFBP2;FN1;TAP1;PTPN11;SSTR2;RBL2;FER;PAX8;CD9
Liver Cirrhosis, Experimental	30/800	1.78311e-06	8.4659e-05	0	0	2.60417	34.4717	ITGB1;CD63;CELF2;ADRA1B;NPAS2;GHR;INPP5D;PEA15;TIMP2;CASP1;A2M;SOX4;IL10;PDGFRB;PTPN18;GSN;IFNGR1;IGFBP3;CAV1;IGFBP2;MSN;NRG1;RBL2;B9D1;NUPR1;EZR;TLR4;S100A9;SLC25A4;ATF3
Senile Plaques	17/300	1.82278e-06	8.61262e-05	0	0	3.93519	52.0041	IL10;PDGFRB;ABCC4;ACE;FLT1;IGF2;FN1;FURIN;GAB2;DCN;ALOX5;GPC1;CASP1;APOE;A2M;TLR4;S100A9
Malignant mesothelioma	18/334	1.84987e-06	8.69884e-05	0	0	3.74251	49.4027	PIAS3;FLT1;GSTP1;IGFBP3;IGF2;FN1;CXCR4;PIK3CD;MIF;TXN;EGFR;CCND2;BMS1;EEF1A2;TIMP2;CASP1;LTA;ATF3
Pancreatitis	16/268	1.87486e-06	8.77435e-05	0	0	4.14594	54.6724	IL10;FGA;GSTP1;CAV1;MIF;CIDEC;DBT;AGR2;CASP1;LTA;CTLA4;NUPR1;A2M;RAG2;TLR4;S100A9
Fatty Liver	21/442	1.93326e-06	9.00477e-05	0	0	3.2994	43.4079	IL10;GCKR;CXCR4;PIK3CD;GLRX;MIF;TXN;STAM;MAT1A;F2;GFER;CIDEC;EGFR;FOXO1;LRP6;ATP7B;BMS1;NAMPT;APOE;TLR4;ATF3
Paratuberculosis	2019-06-27	1.9423e-06	9.00422e-05	0	0	15.4321	202.957	C3;IL10;GSN;FN1;F2;TLR4
Pre-Eclampsia	12/151	2e-06	9.22816e-05	0	0	5.51876	72.4192	C3;IL10;ACE;FLT1;ANGPT2;ITGA4;GSTP1;IGF2;TIMP2;TAP1;F2;TLR4
HIV Infections	30/805	2.0226e-06	9.28882e-05	0	0	2.58799	33.9315	FLT1;PRF1;CXCR4;PIK3R1;SAMHD1;EGFR;HDAC6;SLC6A4;GHR;POLB;SLC9A3R1;TIMP2;CTLA4;CHP1;APOE;RAG2;B2M;IL10;ABCC4;OPRK1;PTPN11;HSPE1;ATG12;BATF;CD209;EEF1A2;CD9;LPA;TLR4;SRSF9
Precancerous Conditions	21/445	2.1508e-06	9.83167e-05	0	0	3.27715	42.7658	IL10;ITGB1;PIAS3;GSTP1;CAV1;IGFBP2;IGF2;PIK3CD;DICER1;TXN;GAB2;MAT1A;EGFR;DCN;KLF5;STMN1;SIX3;AGR2;TLR4;TGM2;S100A7
Secondary malignant neoplasm of lung	27/682	2.21388e-06	0.000100732	0	0	2.74927	35.7976	ITGB1;DCLRE1C;FLT1;CXCR4;XIAP;PIK3CD;EGFR;FOXO1;STMN1;TIMP2;CTLA4;RAG2;IL10;PDGFRB;TIMM8A;ANGPT2;IGFBP3;CAV1;FN1;NME2;MIF;PTPN12;DCN;FER;EZR;TLR4;ATF3
MYELODYSPLASTIC SYNDROME	27/682	2.21388e-06	0.000100267	0	0	2.74927	35.7976	FLT1;GSTP1;CXCR4;XIAP;PIK3CD;GATA2;INPP5D;ALOX5;STMN1;TIMP2;CTLA4;CD59;IL10;PDGFRB;ANGPT2;RRM2;IGFBP3;OPRK1;PTPN11;DICER1;GAB2;FANCD2;GNAS;LTA;PLCB1;TLR4;S100A9
Primary immune deficiency disorder	1980-09-01	2.22817e-06	0.000100452	0	0	7.8125	101.674	IFNGR1;PRF1;PIK3CD;XIAP;CXCR4;IRAK4;PIK3R1;RAG2;TLR4
Hypercholesterolemia, Familial	12/153	2.29689e-06	0.000103077	0	0	5.44662	70.7187	IL10;POR;ACE;ALOX5;STMN1;EEF1A2;PEA15;LCAT;APOE;LPA;TLR4;EGFR
Community acquired pneumonia	2019-06-28	2.44228e-06	0.000109103	0	0	14.881	192.3	IL10;ANGPT2;ACE;AMBP;LTA;MIF
Aplastic Anemia	12/154	2.45943e-06	0.000109372	0	0	5.41126	69.8895	IL10;FANCD2;GSTP1;PRF1;FANCA;MSN;CTLA4;CXCR4;TPP1;CD59;GATA2;B2M
Infection caused by Helicobacter pylori	17/307	2.49186e-06	0.000110315	0	0	3.84546	49.616	IL10;TIMM8A;ACE;IFNGR1;GSTP1;CAV1;NME2;PIK3CD;FBLN1;PTPN11;MIF;EGFR;HDAC6;CASP1;LTA;TLR4;ATF3
Proteinuria	13/183	2.64195e-06	0.000116435	0	0	4.93321	63.3621	FGA;FH;ACE;MDH2;FN1;LCAT;COQ6;VTN;ATP7B;CTLA4;APOE;B2M;FAN1
Undergrowth	23/528	2.70484e-06	0.000118675	0	0	3.02504	38.7825	MCCC2;FH;PEX19;DCLRE1C;MDH2;PRF1;SRP54;PIK3R1;CDC6;EGFR;DDOST;PEX26;DPM1;ATP5F1A;PPM1B;ATP7B;CDC45;NDUFS6;GNAS;ALDH18A1;RAG2;KCNJ1;POLG
Fibroid Tumor	17/309	2.72e-06	0.000118809	0	0	3.82057	48.9601	ITGB1;FH;ACE;ANGPT2;IGFBP3;CAV1;ITGA2;IGFBP2;IGF2;FN1;FBLN1;TXN;EGFR;FOXO1;GHR;TIMP2;ATF3
Malignant neoplasm of mouth	22/491	2.85241e-06	0.000124042	0	0	3.11156	39.7264	IL10;FGA;ACE;GSTP1;CAV1;IGF2;FN1;CXCR4;PIK3CD;PTPN11;DICER1;EGFR;FOXO1;DCN;ATP7B;ALOX5;NAMPT;AGR2;CASP1;TERF2IP;PHLDA1;S100A9
Metastatic melanoma	20/416	2.8548e-06	0.000123599	0	0	3.33868	42.6232	IL10;CD63;TIMM8A;IGFBP3;CAV1;PRF1;FN1;XIAP;TAP1;PIK3CD;MIF;EGFR;PDK3;CTLA4;MAP3K10;B2M;PHLDA1;MAGEA3;SOX4;TGM2
Glaucoma	19/380	2.88125e-06	0.000124197	0	0	3.47222	44.2961	NTRK2;WDR36;CAV2;GSTP1;CAV1;FN1;XIAP;TXN;PIK3R1;HSP90B1;FANCF;VTN;CCND2;SNCG;APOE;TRIP13;CRYAA;TLR4;TGM2
Cafe-au-Lait Spots	1944-07-01	2.89876e-06	0.000124406	0	0	11.048	140.875	FANCD2;FANCA;IGF2;GNAS;FANCC;PTPN11;FANCE
Thrombophilia	1983-09-01	3.04147e-06	0.000129963	0	0	7.53012	95.6564	C3;FGA;ACE;APOE;F2;LPA;GATA2;A2M;EGFR
Horseshoe Kidney	2019-06-29	3.04235e-06	0.000129438	0	0	14.3678	182.513	POR;FANCD2;FANCA;FANCC;FANCE;EGFR
Splenomegaly	15/246	3.04456e-06	0.000128974	0	0	4.23442	53.7862	FGA;DCLRE1C;ABCD3;PRF1;XIAP;PIK3CD;GATA2;DPM1;ATP7B;PHKG2;CTLA4;APOE;ALDOA;RAG2;B2M
Sleep Apnea, Obstructive	11/131	3.13601e-06	0.000132278	0	0	5.83121	73.8964	ACE;GSN;ALOX5;CHP1;NRG1;MIF;TXN;APOE;ALDOA;PLCB1;SLC6A4
Mitochondrial Diseases	19/383	3.23032e-06	0.000135674	0	0	3.44502	43.5552	COA3;TIMM8A;FH;MDH2;COX4I1;COQ9;SAMHD1;GFER;COQ6;TIMM50;C3;HLCS;NDUFS6;NDUFS5;PDK3;UQCRC2;SLC25A4;ATG5;POLG
Nasopharyngeal carcinoma	29/781	3.24807e-06	0.000135838	0	0	2.5786	32.587	FLT1;GSTP1;CELF2;CXCR4;XIAP;PIK3CD;TXN;EGFR;FOXO1;FBLN5;ATP7B;STMN1;CASP1;TRPM7;B2M;IL10;STAT5B;TIMM8A;RRM2;IGFBP3;CAV1;ITGA2;FN1;MIF;DICER1;PTPN12;LTA;EZR;TLR4
Metabolic Diseases	20/420	3.29782e-06	0.000137335	0	0	3.30688	41.7402	IL10;FGA;TFE3;IGF2;LCAT;PTPN11;TXN;MAT1A;FOXO1;ATP7B;FANCD2;PEA15;GNAS;CASP1;LTA;APOE;ALDH18A1;LPA;ATP7A;TLR4
Mental Depression	24/574	3.30365e-06	0.000136997	0	0	2.9036	36.6448	IL10;ITGB1;NTRK2;ACE;COX4I1;OPRK1;NRG1;DICER1;EGFR;NPAS2;HDAC6;SLC6A4;LDHA;ATP5F1A;STMN1;CASP1;TMEM106B;TERF2IP;SNCG;APOE;A2M;TLR4;IL6R;ATF3
Carcinoma, Spindle-Cell	13/187	3.35684e-06	0.000138618	0	0	4.82769	60.8507	MDH2;GSTP1;FN1;FURIN;MIF;PIK3R1;EGFR;TP53I3;ATP7B;STMN1;SNCG;EZR;TLR4
Depressive disorder	28/740	3.39275e-06	0.000139515	0	0	2.62763	33.092	COX4I1;EGFR;NPAS2;HDAC6;SLC6A4;ATP5F1A;ATP7B;GNA11;STMN1;CASP1;APOE;A2M;IL6R;POLG;IL10;PDGFRB;NTRK2;ACE;OPRK1;NRG1;MIF;DICER1;GNAS;TMEM106B;TERF2IP;TLR4;ATF3;FAN1
Recurrent urinary tract infection	1985-09-01	3.7154e-06	0.000152146	0	0	7.35294	91.934	IL10;ACE;CFI;PRF1;LTA;KCTD1;MSN;TLR4;FBLN5
Neurodegenerative Disorders	28/744	3.75781e-06	0.000153244	0	0	2.6135	32.647	MGRN1;CXCR4;PIK3CD;GLRX;TXN;EGFR;FOXO1;HDAC6;SLC6A4;STMN1;CASP1;SNCG;TRPM7;APOE;A2M;ATP7A;TGM2;POLG;IL10;TIMM8A;ACE;GSN;RRM2;CAV2;MIF;TMEM106B;TPP1;ATP13A2
Neurilemmoma	11/134	3.91123e-06	0.000158841	0	0	5.70066	70.9827	PDGFRB;STAT5B;FLT1;ANGPT2;GSTP1;CASP1;MSN;PIK3CD;NRG1;EZR;EGFR
Multiple Sclerosis	36/1105	4.08316e-06	0.000165141	0	0	2.26244	28.0738	PRF1;CXCR4;XIAP;IL5RA;EGFR;C3;SGPL1;ALOX5;GNA11;STMN1;TIMP2;CASP1;CTLA4;APOE;A2M;B2M;IL6R;ATG5;TGM2;POLG;IL10;IFNAR2;ACE;ITGA4;CAV1;IGF2;FN1;TAP1;NRG1;MIF;DCN;BATF;LTA;LPA;TLR4;ATF3
Triangular face	1986-09-01	4.09792e-06	0.000165059	0	0	7.26744	90.1528	PEX19;IGF2;PTPN11;PIK3R1;CDC6;ALDH18A1;TRIP13;OBSL1;KCNJ1
Thyroid Nodule	1965-08-01	4.15787e-06	0.00016679	0	0	8.54701	105.902	GHR;ANGPT2;PAX8;GSTP1;NCOA4;DICER1;SSTR2;IL6R
Pediatric failure to thrive	23/542	4.17431e-06	0.000166769	0	0	2.9469	36.502	MCCC2;FH;PEX19;DCLRE1C;MDH2;PRF1;SRP54;PIK3R1;CDC6;EGFR;DDOST;PEX26;DPM1;ATP5F1A;PPM1B;ATP7B;CDC45;NDUFS6;GNAS;ALDH18A1;RAG2;KCNJ1;POLG
Fibrosis, Liver	23/544	4.43536e-06	0.000176481	0	0	2.93607	36.1897	IL10;GCKR;ACE;ABCD3;FLT1;IGFBP2;FN1;PIK3CD;MIF;F2;EGFR;FBLN5;DCN;VTN;ATP7B;INPP5D;TIMP2;CD9;TRPM7;APOE;A2M;TLR4;TGM2
Atrial Fibrillation	16/287	4.53042e-06	0.000179536	0	0	3.87147	47.6372	IL10;PDGFRB;GCKR;ACE;CAV2;CAV1;ITGA2;FN1;FANCC;F2;CENPC;HSP90B1;FANCF;TIMP2;TRPM7;IL6R
Septicemia	21/467	4.56374e-06	0.00018013	0	0	3.12277	38.4018	IL10;ITGB1;ACE;ANGPT2;CAV1;CXCR4;MSN;PIK3CD;MIF;MAT1A;IRAK4;F2;HSPE1;FER;ALOX5;NAMPT;CASP1;LTA;TLR4;S100A9;ATF3
Epileptic encephalopathy	21/467	4.56374e-06	0.00017941	0	0	3.12277	38.4018	FH;EIF2B3;MDH2;TFE3;COQ9;SAMHD1;COQ6;TIMM50;DPM1;CCND2;ATP7B;HLCS;NDUFS6;EEF1A2;SIX3;DBT;TPP1;TRIP13;PLCB1;ATP7A;POLG
Ischemic stroke	19/393	4.6882e-06	0.000183568	0	0	3.35736	41.1964	IL10;FGA;ACE;ANGPT2;ITGA2;IL5RA;NRG1;F2;LRP6;ALOX5;NAMPT;EEF1A2;TIMP2;LTA;TRPM7;APOE;A2M;LPA;TLR4
Hamartoma Syndrome, Multiple	11/137	4.84913e-06	0.000189116	0	0	5.57583	68.2298	IL10;STAT5B;CAV1;LTA;PIK3CD;GTF2H3;TLR4;ATF3;EGFR;TGM2;HSP90B1
Fanconi Anemia	16/289	4.94908e-06	0.000192251	0	0	3.84468	46.9677	ABCC4;TIMM8A;GSTP1;COX4I1;REV1;FANCA;FANCC;TXN;FANCE;FANCF;FANCD2;UBE2T;STMN1;LTA;FAN1;CENPS
Migraine Disorders	16/289	4.94908e-06	0.000191494	0	0	3.84468	46.9677	IL10;ACE;DCLRE1C;CXCR4;GATA2;F2;UBAC2;SLC6A4;C3;GNAS;LTA;CTLA4;APOE;TLR4;FAN1;POLG
Acute Kidney Insufficiency	1988-09-01	4.96531e-06	0.000191369	0	0	7.10227	86.7403	IL10;C3;AMBP;GSTP1;A2M;B2M;TLR4;GFER;EGFR
Influenza	24/588	4.97495e-06	0.000190991	0	0	2.83447	34.612	IL10;MED1;DCLRE1C;RTN1;IFNGR1;PRF1;FN1;TAP1;PIK3CD;GLRX;PTPN11;MIF;TXN;EGFR;DDOST;CASP1;CTLA4;CHP1;CD9;GRSF1;TLR4;IL6R;ATF3;ATG5
Graft-vs-Host Disease	14/225	5.15989e-06	0.000197321	0	0	4.32099	52.6063	IL10;ANGPT2;CAV1;PRF1;FN1;EGFR;FANCD2;INPP5D;NAMPT;CTLA4;RAG2;TLR4;S100A9;S100A7
Behcet Syndrome	15/257	5.19265e-06	0.000197804	0	0	4.05318	49.3201	IL10;ACE;ITGA2;TAP1;NRG1;MIF;F2;FOXO1;UBAC2;SLC6A4;CASP1;LTA;CTLA4;TLR4;ATG5
Lip and Oral Cavity Carcinoma	21/472	5.37712e-06	0.00020404	0	0	3.08969	37.4883	IL10;ACE;GSTP1;CAV1;IGF2;FN1;CXCR4;PIK3CD;PTPN11;DICER1;EGFR;FOXO1;DCN;SLC6A4;PREX2;ALOX5;AGR2;CASP1;TERF2IP;PHLDA1;S100A9
Thyroid Neoplasm	21/475	5.92614e-06	0.000224008	0	0	3.07018	36.9531	FLT1;ANGPT2;GSTP1;NCOA4;IGF2;FN1;CXCR4;XIAP;PIK3CD;NRG1;DICER1;TXN;SSTR2;EGFR;FOXO1;DCN;CCND2;PAX8;GNAS;TERF2IP;NUPR1
Meningitis	1990-09-01	5.98561e-06	0.000225389	0	0	6.94444	83.5149	IL10;IGFBP2;PRF1;FN1;XIAP;RAG2;TLR4;HSP90B1;UBAC2
Diarrhea	17/328	6.03019e-06	0.000226201	0	0	3.59925	43.2585	IL10;ACE;DCLRE1C;CAV2;CAV1;PIK3R1;EGFR;SLC6A4;SLC9A1;SLC9A3R1;PDZD3;GNAS;CTLA4;APOE;RAG2;KCNJ1;POLG
Esophageal Neoplasms	25/636	6.04977e-06	0.000226073	0	0	2.72973	32.7991	FLT1;GSTP1;CXCR4;XIAP;PIK3CD;EGFR;POLB;ALOX5;TIMP2;SNCG;TNFRSF14;MAGEA3;TGM2;PDGFRB;TIMM8A;ACE;GSN;IFNGR1;IGFBP3;IGF2;KLF5;GNAS;EZR;TLR4;S100A9
Tuberculosis, Pulmonary	12/168	6.06855e-06	0.000225915	0	0	4.96032	59.5853	IL10;CD209;IFNGR1;ALOX5;BMS1;LTA;CHP1;CTLA4;CXCR4;CD9;TLR4;EGFR
Fatigue	17/329	6.27741e-06	0.000232809	0	0	3.58831	42.9828	IL10;ABCC4;FH;ACE;MDH2;IGFBP3;PIK3R1;GATA2;UBAC2;SLC6A4;PAX8;GNAS;CTLA4;ATP7A;TLR4;IL6R;FAN1
Complete atrioventricular block	12/169	6.44968e-06	0.000238299	0	0	4.93097	58.9324	IL10;FH;ANGPT2;GSN;IFNGR1;GSTP1;IGFBP2;PRF1;TAP1;PTPN11;TXN;TLR4
Angina, Unstable	1969-08-01	6.55366e-06	0.000241234	0	0	8.05153	96.0989	IL10;ANGPT2;ACE;EEF1A2;CXCR4;APOE;F2;TLR4
Acute kidney injury	1991-09-01	6.55978e-06	0.000240558	0	0	6.86813	81.9681	IL10;C3;AMBP;GSTP1;A2M;B2M;TLR4;GFER;EGFR
Immunologic Deficiency Syndromes	25/640	6.74063e-06	0.000246271	0	0	2.71267	32.3008	CD63;FLT1;PRF1;CXCR4;XIAP;PIK3CD;TXN;PIK3R1;GATA2;SAMHD1;EGFR;FOXO1;C3;STMN1;CTLA4;CHP1;RAG2;ATG5;IL10;IFNGR1;IGFBP2;FN1;IRAK4;CD9;TLR4
Brain Ischemia	15/263	6.86236e-06	0.00024979	0	0	3.96071	47.0907	FGA;ACE;ANGPT2;MDH2;CAV1;TXN;IRAK4;F2;AKAP1;C3;ALOX5;CTLA4;TRPM7;APOE;TLR4
Tuberculosis	24/601	7.18391e-06	0.000260529	0	0	2.77316	32.8443	IL10;ACE;IFNGR1;PRF1;CXCR4;TAP1;PIK3CD;NRG1;MIF;TXN;GAB2;IRAK4;GATA2;HSPE1;FOXO1;C3;SLC9A3R1;CD209;ALOX5;BMS1;LTA;CHP1;CD9;TLR4
Non-alcoholic Fatty Liver Disease	17/333	7.35978e-06	0.000265926	0	0	3.54521	41.9026	IL10;GCKR;ACE;ANGPT2;GSTP1;CAV1;IGFBP2;PRF1;F2;INPP5D;ALOX5;NAMPT;CASP1;APOE;RAG2;TLR4;SLC27A2
Leukodystrophy	13/203	8.23233e-06	0.000296364	0	0	4.44718	52.0651	EIF2B3;PRF1;COQ9;SAMHD1;PEX26;VTN;ATP7B;NDUFS6;VPS11;TMEM106B;ATP7A;SLC25A4;POLG
hypopigmented skin patch	1972-08-01	9.03788e-06	0.000324176	0	0	7.71605	89.6149	FANCD2;CAV1;UBE2T;FANCA;CTLA4;FANCC;FANCE;FANCF
Werner Syndrome	1995-09-01	9.35309e-06	0.000334263	0	0	6.57895	76.1829	POLB;ACE;FANCD2;IGFBP3;EEF1A2;CASP1;FN1;IGF2;DCN
Cardiac fibrosis	1995-09-01	9.35309e-06	0.000333051	0	0	6.57895	76.1829	IL10;ANGPT2;ACE;ITGA2;TIMP2;DCN;ATF3;SLC6A4;ATG5
Overweight	14/237	9.35488e-06	0.000331912	0	0	4.1022	47.5019	IL10;GCKR;ACE;IGFBP3;IGF2;CXCR4;PPM1K;SLC6A4;CD59;APOE;A2M;LPA;TLR4;SLC27A2
Almond-shaped palpebral fissure	1935-06-01	9.66828e-06	0.000341798	0	0	11.9048	137.46	FANCD2;UBE2T;FANCA;FANCC;FANCE;FANCF
Eczema	20/453	1.01163e-05	0.000356356	0	0	3.06598	35.2629	IL10;STAT5B;IFNGR1;GSTP1;FN1;SRP54;CXCR4;TAP1;MSN;MIF;EGFR;SLC9A3R1;TBXA2R;CASP1;LTA;CTLA4;TLR4;IL6R;S100A9;S100A7
Nonalcoholic Steatohepatitis	13/208	1.06987e-05	0.000375525	0	0	4.34028	49.6762	GCKR;ACE;GSTP1;PRF1;PIK3R1;MAT1A;F2;FOXO1;DCN;APOE;RAG2;TLR4;TGM2
Lupus Erythematosus, Discoid	16/308	1.10251e-05	0.000385605	0	0	3.6075	41.1809	IL10;IFNAR2;ACE;GSTP1;PRF1;CXCR4;MIF;F2;EGFR;FOXO1;HSP90B1;C3;CD209;CASP1;CTLA4;TLR4
Mycobacterium Infections	1997-09-01	1.10945e-05	0.000386656	0	0	6.4433	73.512	IL10;CD209;IFNGR1;FN1;CHP1;PIK3CD;CD9;GATA2;HSPE1
Comatose	1974-08-01	1.11012e-05	0.000385523	0	0	7.50751	85.6491	MCCC2;ATP7B;NDUFS6;HLCS;DBT;PRF1;APOE;POLG
Amyotrophic Lateral Sclerosis	25/659	1.1113e-05	0.000384573	0	0	2.63446	30.0524	MGRN1;GSTP1;PRF1;XIAP;TXN;EGFR;HDAC6;C3;ALOX5;STMN1;TIMP2;CASP1;TRPM7;CD59;APOE;RAG2;ATP7A;ATG5;TGM2;IL10;RRM2;NRG1;TMEM106B;TLR4;S100A9
Stomach Neoplasms	29/834	1.13908e-05	0.000392802	0	0	2.41473	27.4862	ITGB1;FLT1;GSTP1;CFI;CXCR4;PIK3CD;FBLN1;TXN;EGFR;CCND2;ALOX5;TIMP2;TRPM7;APOE;IL6R;MAGEA3;BTF3;IL10;ACE;ANGPT2;IGFBP3;CAV1;IGF2;FN1;MIF;EEF1A2;LTA;CD9;FILIP1
Aplasia/Hypoplasia of the radius	1936-06-01	1.14626e-05	0.000393896	0	0	11.5741	131.672	FANCD2;UBE2T;FANCA;FANCC;FANCE;FANCF
Pulmonary Hypertension	11/150	1.15611e-05	0.000395897	0	0	5.09259	57.8919	FGA;ACE;ANGPT2;CAV1;ALOX5;APOE;ATP7A;F2;FOXO1;FBLN5;SLC6A4
Rectal Carcinoma	15/275	1.1697e-05	0.000399159	0	0	3.78788	43.0158	PDGFRB;ABCC4;FLT1;IFNGR1;GSTP1;IGFBP3;CXCR4;PIK3CD;EGFR;ALOX5;RPS6KA1;EEF1A2;TIMP2;APOE;TLR4
Gastric Adenocarcinoma	18/382	1.18577e-05	0.000403243	0	0	3.27225	37.1156	IL10;PDGFRB;FLT1;IGFBP3;IGF2;TAP1;PTPN11;DICER1;EGFR;DOK2;STMN1;TIMP2;GNAS;LTA;TRPM7;LPA;B2M;IL6R
Malignant neoplasm of kidney	19/420	1.20388e-05	0.000407992	0	0	3.14153	35.5853	IL10;TIMM8A;FH;ACE;FLT1;IGFBP3;CAV1;TFE3;FN1;CXCR4;XIAP;PIK3CD;PIK3R1;EGFR;LDHA;ATP7B;UBE2T;CASP1;B2M
Lymphoma, Non-Hodgkin	22/538	1.21191e-05	0.000409301	0	0	2.83974	32.1479	IL10;FH;ACE;FLT1;GSTP1;PRF1;FN1;CXCR4;XIAP;PTPN11;CDC6;FOXO1;NPAS2;HDAC6;RBL2;CCND2;TIMP2;CASP1;LTA;CTLA4;TNFRSF14;B2M
Congenital Heart Defects	15/276	1.22115e-05	0.000411008	0	0	3.77415	42.6975	ACE;MGRN1;CELF2;FANCA;FANCC;PTPN11;GTF2H3;FANCE;EGFR;CRKL;SLC6A4;FANCD2;GNA11;APOE;SOX4
Acromegaly	1975-08-01	1.22733e-05	0.00041168	0	0	7.40741	83.7636	GHR;IGFBP3;CAV1;NAMPT;GNAS;TXN;APOE;SSTR2
Short stature	27/749	1.22782e-05	0.000410441	0	0	2.50334	28.307	SRP54;HDAC6;PEX26;CRKL;GHR;CDC45;ATP7A;KCNJ1;PEX19;CAV1;IGF2;FN1;FANCA;FANCC;PTPN11;FANCE;DDOST;FANCF;POR;PAX8;FANCD2;UBE2T;GNAS;ALDH18A1;TRIP13;ALDOA;OBSL1
Primary Myelofibrosis	12/181	1.29546e-05	0.000431585	0	0	4.60405	51.8143	PDGFRB;STAT5B;CD63;LDHA;FLT1;STIM2;STMN1;FN1;IGF2;CXCR4;CD9;HDAC6
Malignant lymphoma, lymphocytic, intermediate differentiation, diffuse	17/348	1.30676e-05	0.000433879	0	0	3.3924	38.1488	IL10;FH;FLT1;GSTP1;IGF2;CXCR4;XIAP;PIK3CD;CDC6;FOXO1;HDAC6;CCND2;ALOX5;LTA;TLR4;SOX4;TGM2
Uterine Fibroids	17/348	1.30676e-05	0.000432418	0	0	3.3924	38.1488	ITGB1;TIMM8A;FH;ANGPT2;IGFBP3;CAV1;ITGA2;IGFBP2;IGF2;FN1;PIK3CD;TXN;EGFR;FOXO1;GHR;TIMP2;ATF3
Hyperlipoproteinemia Type IIa	11/152	1.31056e-05	0.000432222	0	0	5.02558	56.5	GHR;IL10;POR;ACE;ALOX5;STMN1;EEF1A2;LCAT;CD59;APOE;LPA
Gonorrhea	1955-07-01	1.34098e-05	0.000440774	0	0	8.83838	99.1625	IL10;MED1;POR;CAV1;FURIN;RICTOR;TLR4
High-Grade Prostatic Intraepithelial Neoplasia	1976-08-01	1.35479e-05	0.00044383	0	0	7.30994	81.9392	IGFBP3;GSTP1;CAV1;AGR2;PIK3CD;RICTOR;DCN;EGFR
Myocarditis	10/125	1.35491e-05	0.000442394	0	0	5.55556	62.2733	IL10;ACE;IFNGR1;PRF1;CTLA4;TERF2IP;MIF;TXN;S100A9;TLR4
Delayed bone age	12/182	1.36935e-05	0.000445629	0	0	4.57875	51.2756	PDGFRB;GHR;POR;CDC45;PAX8;IGF2;SRP54;PTPN11;PIK3R1;CDC6;ALDH18A1;OBSL1
Neoplasm Invasiveness	12/182	1.36935e-05	0.000444159	0	0	4.57875	51.2756	ITGB1;NTRK2;AMBP;ALOX5;FN1;CXCR4;NRG1;TXN;GAB2;ALDOA;TLR4;EGFR
Huntington Disease	24/626	1.40975e-05	0.000455758	0	0	2.66241	29.7378	IL10;NTRK2;ACE;CAV1;SUPT4H1;XIAP;PIK3CD;HYPK;FOXO1;HDAC6;SLC6A4;SLC9A1;C3;NEUROD1;RASD2;DNAJA1;SGCA;ALOX5;EEF1A2;TIMP2;CASP1;TMEM106B;APOE;TGM2
Impaired cognition	25/670	1.46965e-05	0.000473563	0	0	2.59121	28.8347	DCLRE1C;PIK3CD;HDAC6;PEX26;SLC6A4;C3;ALOX5;CASP1;APOE;IL6R;POLG;IL10;PDGFRB;ACE;PEX19;IGFBP3;IGFBP2;IGF2;NRG1;PTPN11;EEF1A2;GNAS;TMEM106B;ATP13A2;TLR4
Biliary cirrhosis	11/154	1.48263e-05	0.000476185	0	0	4.96032	55.1543	MED1;ABCC4;ACE;CAV2;CAV1;GSTP1;DBT;FN1;CTLA4;PLCB1;TLR4
Focal glomerulosclerosis	11/154	1.48263e-05	0.000474634	0	0	4.96032	55.1543	ITGB1;IL10;ACE;ANGPT2;PAX8;FN1;CHP1;CTLA4;CXCR4;APOE;COQ6
Spondylarthropathies	1956-07-01	1.51385e-05	0.000483056	0	0	8.68056	96.3391	IL10;ACE;LTA;CTLA4;ALDOA;B2M;TLR4
Carcinoma	13/215	1.52368e-05	0.000484619	0	0	4.19897	46.5741	MDH2;GSTP1;FN1;FURIN;MIF;PIK3R1;EGFR;TP53I3;ATP7B;STMN1;SNCG;EZR;TLR4
Ependymoma	10/127	1.55771e-05	0.000493844	0	0	5.46807	60.5299	FLT1;IGFBP3;CAV1;STMN1;IGFBP2;IGF2;PIK3CD;SNCG;SOX4;EGFR
Conventional (Clear Cell) Renal Cell Carcinoma	24/630	1.56439e-05	0.000494369	0	0	2.6455	29.2736	PDGFRB;ITGB1;FH;FLT1;ANGPT2;GSTP1;IGFBP3;CAV1;TFE3;FN1;CXCR4;PIK3CD;GATA2;EGFR;FOXO1;LDHA;KLF5;PAX8;TIMP2;GNAS;B2M;IL6R;KCNJ1;TGM2
Malignant neoplasm of liver	28/804	1.58067e-05	0.00049791	0	0	2.41846	26.7363	GSTP1;CXCR4;PIK3CD;PIK3R1;EGFR;HDAC6;HSP90B1;SLC9A3R1;LDHA;ATP7B;MAT2A;SIX3;TIMP2;SNCG;PDGFRB;ACE;IGFBP3;CAV1;IGF2;FN1;PTPN11;MAT1A;F2;DCN;FER;NUPR1;TLR4;ATF3
Epilepsy	36/1176	1.59947e-05	0.000502224	0	0	2.12585	23.4763	PRF1;PIK3CD;PEX26;SLC9A1;ATP5F1A;CCND2;HLCS;SIX3;DBT;APOE;ATP7A;PHLDA1;KCNJ1;POLG;MCCC2;PDGFRB;MED1;EIF2B3;PEX19;MDH2;FN1;NRG1;MIF;COQ9;SSTR2;DDOST;DPM1;PPM1B;NDUFS6;EEF1A2;GNAS;TPP1;ALDH18A1;PLCB1;TLR4;FAN1
Severe Combined Immunodeficiency	13/216	1.60068e-05	0.000501003	0	0	4.17953	46.1524	IL10;IFNAR2;DCLRE1C;CXCR4;PIK3CD;PIK3R1;GHR;VTN;CCND2;STMN1;CTLA4;RAG2;B2M
synovial sarcoma	13/216	1.60068e-05	0.000499413	0	0	4.17953	46.1524	PDGFRB;MED1;CAV1;IGFBP2;IGF2;XIAP;CXCR4;PIK3CD;EGFR;SLC6A4;PAX8;NUPR1;EZR
Medulloblastoma	23/589	1.60075e-05	0.000497852	0	0	2.71175	29.9444	PDGFRB;ITGB1;MED1;KDM4B;GSN;IGFBP3;ITGA2;IGFBP2;IGF2;CXCR4;PIK3CD;DICER1;SSTR2;EGFR;C3;NEUROD1;CCND2;STMN1;GNAS;RICTOR;EZR;S100A9;SOX4
Eosinophilia	12/185	1.61361e-05	0.00050027	0	0	4.5045	49.7047	PDGFRB;IL10;WDR36;DCLRE1C;SHARPIN;IFNGR1;FN1;IL5RA;CTLA4;RAG2;GATA2;TLR4
Neuropathy	15/283	1.64115e-05	0.000507207	0	0	3.6808	40.5533	IL10;COA3;GSN;GSTP1;FBLN5;HDAC6;MED25;STMN1;CTLA4;APOE;TLR4;S100A9;SOX4;TGM2;POLG
Generalized hypotonia	24/632	1.64734e-05	0.000507526	0	0	2.63713	29.0447	MCCC2;FH;EIF2B3;PEX19;PRF1;IGF2;SRP54;COQ9;DDOST;DPM1;MED25;ATP5F1A;PAX8;HLCS;NDUFS6;SIX3;DBT;PHKG2;CD59;B9D1;ALDH18A1;DCPS;SLC25A4;POLG
Severe Sepsis	9/102	1.67009e-05	0.000512927	0	0	6.12745	67.4023	IL10;ACE;ANGPT2;AMBP;CASP1;LTA;MIF;APOE;TLR4
Hypertriglyceridemia	11/156	1.67396e-05	0.000512514	0	0	4.89672	53.8529	C3;IL10;GCKR;ACE;IGFBP3;CAV1;LTA;CD59;APOE;LPA;FOXO1
Tumor Angiogenesis	21/510	1.73193e-05	0.000528615	0	0	2.85948	31.3504	IL10;DCLRE1C;FLT1;ANGPT2;IGFBP3;CAV1;IGFBP2;FN1;CXCR4;PIK3CD;TXN;GAB2;F2;SSTR2;EGFR;FBLN5;DCN;KLF5;CD9;EZR;TLR4
Reticulocytopenia	2019-04-12	1.90298e-05	0.000579025	0	0	23.1481	251.609	FANCD2;FANCA;FANCC;FANCE
Gastrointestinal Stromal Tumors	16/322	1.90861e-05	0.000578944	0	0	3.45066	37.4967	PDGFRB;HSP90AA2P;PTPN18;RTN1;ANGPT2;IGFBP3;IGF2;PIK3CD;SSTR2;EGFR;TMEM231;LDHA;FER;CASP1;B9D1;EZR
Juvenile rheumatoid arthritis	10/130	1.91069e-05	0.000577792	0	0	5.34188	58.042	C3;IL10;DCLRE1C;ACE;LTA;CTLA4;CXCR4;MIF;TLR4;ATG5
Drug Resistant Epilepsy	1958-07-01	1.91508e-05	0.000577344	0	0	8.38123	91.0466	PDGFRB;NTRK2;CASP1;PIK3CD;APOE;PLCB1;POLG
Premature Obstetric Labor	9/104	1.9538e-05	0.000587216	0	0	6.00962	65.1632	IL10;ANGPT2;KLF5;NAMPT;F2;IL6R;TLR4;FOXO1;EGFR
Dementia	19/435	1.96075e-05	0.000587506	0	0	3.03321	32.8787	NTRK2;TIMM8A;ACE;FN1;CXCR4;PIK3CD;SLC6A4;ATP7B;FANCD2;EEF1A2;CASP1;TMEM106B;TRPM7;ATP13A2;APOE;LPA;ATP7A;IL6R;POLG
nervous system disorder	19/435	1.96075e-05	0.00058572	0	0	3.03321	32.8787	IL10;PDGFRB;ACE;PRF1;CXCR4;TXN;HDAC6;SLC6A4;NEUROD1;ATP7B;EEF1A2;CASP1;TRPM7;TNFRSF14;TPP1;APOE;ATF3;TGM2;POLG
Mammary Neoplasms, Experimental	11/159	2.00103e-05	0.000595943	0	0	4.80433	51.9793	IL10;MDH2;STMN1;FN1;XIAP;SNCG;FURIN;MIF;PIK3R1;EZR;EGFR
Meningioma	19/437	2.08871e-05	0.000620176	0	0	3.01932	32.5374	PDGFRB;CD63;GSTP1;CAV1;IGFBP2;IGF2;CXCR4;MSN;PIK3CD;FBLN1;MIF;SSTR2;EGFR;ALOX5;TIMP2;CD9;EZR;TLR4;TGM2
Dermatitis, Allergic Contact	9/106	2.27749e-05	0.000674192	0	0	5.89623	63.0298	IL10;PRDX4;ACE;NAMPT;PRF1;FN1;PHLDA1;CIDEC;EGFR
Exanthema	13/224	2.35011e-05	0.000693599	0	0	4.03026	42.9564	IL10;FGA;PIK3CD;PTPN11;MIF;PIK3R1;EGFR;VTN;KLF5;HLCS;GNAS;CTLA4;B2M
Malnutrition	13/224	2.35011e-05	0.000691523	0	0	4.03026	42.9564	IL10;STAT5B;NTRK2;FH;ACE;IGFBP3;CXCR4;TAP1;GHR;LDHA;APOE;LPA;POLG
Allergic rhinitis (disorder)	11/162	2.38204e-05	0.000698826	0	0	4.71536	50.1949	NEUROD1;IL10;ACE;FN1;CASP1;PIK3CD;CXCR4;IRAK4;RAG2;TLR4;S100A7
Gastrointestinal Hemorrhage	1960-07-01	2.40025e-05	0.000702072	0	0	8.10185	86.1823	IL10;FGA;F2;B2M;TLR4;FAN1;UBAC2
Tremor	13/225	2.46258e-05	0.000718166	0	0	4.01235	42.5779	IL10;PDGFRB;TIMM8A;ACE;DDOST;GAK;DPM1;NEUROD1;ATP7B;ATP13A2;APOE;ATP7A;POLG
Burkitt Lymphoma	18/406	2.67079e-05	0.000776582	0	0	3.07882	32.4217	IL10;IFNAR2;FH;DCLRE1C;TFE3;FN1;CXCR4;TAP1;PIK3CD;MIF;PIK3R1;IRAK4;GATA2;EGFR;CENPC;RBL2;LDHA;CCND2
Testicular Feminization	2019-04-13	2.71764e-05	0.000787875	0	0	21.3675	224.64	IGFBP3;IGFBP2;IGF2;TGM2
Hypoproteinemia	2019-04-13	2.71764e-05	0.000785558	0	0	21.3675	224.64	DCLRE1C;PRF1;RAG2;B2M
Acute GVH disease	11/165	2.82424e-05	0.000813977	0	0	4.62963	48.4939	C3;IL10;FANCD2;INPP5D;CAV1;ITGA2;PRF1;CASP1;LTA;CTLA4;TLR4
Classical Hodgkin's Lymphoma	11/165	2.82424e-05	0.000811597	0	0	4.62963	48.4939	IL10;STAT5B;DOK2;PRF1;PIK3CD;TNFRSF14;TXN;GATA2;B2M;ATF3;FOXO1
Lymphopenia	10/136	2.82661e-05	0.00080991	0	0	5.10621	53.4817	IFNAR2;IL10;STAT5B;SGPL1;PRF1;IGF2;MSN;CXCR4;GATA2;ATG5
Reperfusion Injury	9/109	2.84786e-05	0.000813628	0	0	5.73394	60.0135	IL10;INPP5D;CAV1;ALOX5;TXN;IL6R;TLR4;ATF3;SLC9A1
Fibrosarcoma	15/297	2.88107e-05	0.000820728	0	0	3.5073	36.6679	IL10;PDGFRB;ACE;FLT1;CAV1;ITGA2;IGF2;FN1;PIK3CD;FBLN1;TXN;EGFR;LRP6;TIMP2;TGM2
Papillary thyroid carcinoma	22/570	2.9297e-05	0.000832171	0	0	2.68031	27.9772	PDGFRB;CD63;FLT1;ANGPT2;NCOA4;REV1;FN1;CXCR4;XIAP;PIK3CD;NRG1;DICER1;EGFR;CRKL;LDHA;CDC45;PAX8;ALOX5;TERF2IP;B2M;TLR4;GPLD1
Triglycerides measurement	16/335	3.08798e-05	0.000874603	0	0	3.31675	34.4458	GCKR;ITGA2;FN1;LCAT;IRAK4;ADRA1B;NPAS2;SLC6A4;SLC9A1;NUP93;C3;RIC8B;RPS6KA1;APOE;LPA;GAS7
Differentiated Thyroid Gland Carcinoma	10/138	3.20559e-05	0.000905302	0	0	5.03221	52.0734	PAX8;IGFBP3;CAV1;FN1;PIK3CD;CTLA4;NRG1;DICER1;S100A9;EGFR
Acute leukemia	20/491	3.20824e-05	0.000903454	0	0	2.82869	29.2691	STAT5B;FLT1;ITGA4;GSTP1;IGFBP2;PRF1;CXCR4;XIAP;PIK3CD;PTPN11;GATA2;NEUROD1;VTN;FANCD2;INPP5D;STMN1;TIMP2;CD59;TLR4;SOX4
Diffuse Large B-Cell Lymphoma	22/574	3.25438e-05	0.000913829	0	0	2.66163	27.5025	IL10;STAT5B;FH;GSTP1;CXCR4;MSN;PIK3CD;TXN;GATA2;FOXO1;HDAC6;BATF;PRDX4;CCND2;INPP5D;LTA;CD59;EZR;ATP7A;B2M;TLR4;ATF3
Birthmark	1943-06-01	3.29699e-05	0.000923158	0	0	9.68992	99.9992	FANCD2;FANCA;IGF2;FANCC;PTPN11;FANCE
Chromosome Breakage	1943-06-01	3.29699e-05	0.000920535	0	0	9.68992	99.9992	FANCD2;UBE2T;FANCA;FANCC;FANCE;FANCF
Chronic Fatigue Syndrome	1963-07-01	3.31435e-05	0.00092276	0	0	7.71605	79.5885	IL10;ACE;PRF1;LTA;CHP1;CD9;SLC6A4
Fetal Growth Retardation	15/303	3.62718e-05	0.001007	0	0	3.43784	35.1501	PDGFRB;FLT1;IGF2;PTPN11;PIK3R1;CDC6;COQ9;HDAC6;CRKL;ATP5F1A;CDC45;APOE;ALDH18A1;ATP7A;OBSL1
Lupus Erythematosus	15/303	3.62718e-05	0.00100417	0	0	3.43784	35.1501	IL10;IFNAR2;ACE;GSTP1;PRF1;CXCR4;MIF;F2;EGFR;FOXO1;HSP90B1;C3;CASP1;CTLA4;TLR4
Hyperactive behavior	25/708	3.66219e-05	0.00101101	0	0	2.45213	25.0482	FLT1;GSTP1;PRF1;PIK3CD;EGFR;SLC6A4;LRP6;RPS6KA1;CASP1;CTLA4;SNCG;APOE;TGM2;IL10;MED1;STAT5B;NTRK2;ACE;CAV1;IGF2;OPRK1;PTPN11;EEF1A2;EZR;LPA
Systemic Inflammatory Response Syndrome	1964-07-01	3.67604e-05	0.00101199	0	0	7.59549	77.5582	IL10;CASP1;LTA;PIK3CD;MIF;IRAK4;TLR4
Hepatic methionine adenosyltransferase deficiency	1964-07-01	3.67604e-05	0.00100917	0	0	7.59549	77.5582	MAT2A;CAV1;PEA15;PIK3CD;CXCR4;MAT1A;EGFR
Esophageal atresia with or without tracheoesophageal fistula	2019-05-27	3.72294e-05	0.00101919	0	0	12.8601	131.152	FANCD2;FANCA;FANCC;FANCE;FANCF
COENZYME Q10 DEFICIENCY	2019-04-14	3.76165e-05	0.00102693	0	0	19.8413	202.144	COQ9;COQ6;POLG;ATG5
Adult T-Cell Lymphoma/Leukemia	20/499	4.02343e-05	0.00109535	0	0	2.78334	28.1696	IL10;ITGB1;STAT5B;PIAS3;GSN;FN1;CXCR4;XIAP;PIK3CD;TXN;C3;LTA;CTLA4;CHP1;CD9;B2M;IL6R;SOX4;ATF3;ATG5
Diffuse Astrocytoma	1965-07-01	4.06952e-05	0.00110484	0	0	7.47863	75.6045	PDGFRB;NTRK2;CAV1;PEA15;IGFBP2;PTPN11;EGFR
Fever	11/172	4.14035e-05	0.00112097	0	0	4.44121	44.8214	IL10;DCLRE1C;CTLA4;MIF;PIK3R1;RAG2;GATA2;IL6R;TLR4;KCNJ1;UBAC2
Moyamoya disease 1	1945-06-01	4.29992e-05	0.00116098	0	0	9.25926	93.0956	IL10;ANGPT2;SIX3;TIMP2;PTPN11;APOE
Peptic Esophagitis	1945-06-01	4.29992e-05	0.0011578	0	0	9.25926	93.0956	GHR;IL10;GSTP1;IGFBP3;IGF2;EGFR
Venous Thrombosis	1989-08-01	4.31844e-05	0.00115961	0	0	6.2422	62.7343	IL10;FGA;PTGIR;ACE;F2;LPA;TLR4;UBAC2
Alzheimer Disease, Early Onset	9/115	4.35757e-05	0.00116693	0	0	5.43478	54.5707	ATP5F1A;ACE;FANCD2;IGFBP3;IGF2;TPP1;APOE;A2M;F2
Ischemic cardiomyopathy	9/115	4.35757e-05	0.00116375	0	0	5.43478	54.5707	ACE;FLT1;ANGPT2;IGFBP3;IGF2;APOE;LPA;IL6R;SLC6A4
Cytopenia	12/205	4.44652e-05	0.00118429	0	0	4.06504	40.735	PIAS3;FANCD2;UBE2T;FANCA;GNAS;CXCR4;CD59;FANCC;PTPN11;ALDOA;FANCE;FANCF
Cushing Syndrome	1966-07-01	4.49691e-05	0.00119448	0	0	7.36532	73.7234	POR;FH;ACE;IGF2;GNAS;TXN;SSTR2
Joint swelling	1966-07-01	4.49691e-05	0.00119126	0	0	7.36532	73.7234	IL10;FGA;ATP7B;CTLA4;MIF;TXN;IL6R
Pituitary Diseases	13/239	4.61049e-05	0.00121806	0	0	3.77731	37.7149	NTRK2;IGFBP3;CFI;IGF2;PIK3CD;MIF;DICER1;GATA2;GHR;HLCS;SIX3;GNAS;B2M
Mammary Carcinoma, Animal	10/144	4.61424e-05	0.00121579	0	0	4.82253	48.1471	TP53I3;MDH2;STMN1;FN1;SNCG;FURIN;MIF;PIK3R1;EZR;EGFR
Thrombocythemia, Essential	10/144	4.61424e-05	0.00121253	0	0	4.82253	48.1471	VTN;STAT5B;CD63;LDHA;FLT1;IGF2;TERF2IP;CXCR4;F2;HDAC6
Animal Mammary Neoplasms	10/144	4.61424e-05	0.0012093	0	0	4.82253	48.1471	TP53I3;MDH2;STMN1;FN1;SNCG;FURIN;MIF;PIK3R1;EZR;EGFR
Chondrosarcoma	13/240	4.81273e-05	0.00125797	0	0	3.76157	37.3963	PDGFRB;ANGPT2;IGFBP3;XIAP;CXCR4;PIK3CD;MIF;EGFR;DCN;LDHA;HLCS;SIX3;SOX4
Mammary Tumorigenesis	11/175	4.84874e-05	0.00126402	0	0	4.36508	43.3636	TIMM8A;CAV1;ALOX5;PIK3CD;SNCG;MAT1A;GAB2;LPA;FOXO1;EGFR;S100A7
Serum triglycerides raised	1946-06-01	4.88565e-05	0.00127027	0	0	9.05797	89.9151	CAV1;PHKG2;PRF1;LCAT;APOE;CIDEC
Colonic Polyps	1946-06-01	4.88565e-05	0.00126692	0	0	9.05797	89.9151	ALOX5;IGFBP2;CXCR4;TRPM7;EGFR;DCN
Hyperparathyroidism	1946-06-01	4.88565e-05	0.00126358	0	0	9.05797	89.9151	ACE;USP6;GNA11;GNAS;IL6R;EGFR
Congenital anemia	12/207	4.88629e-05	0.00126043	0	0	4.02576	39.9617	PIAS3;FANCD2;UBE2T;FANCA;GNAS;CXCR4;CD59;FANCC;PTPN11;ALDOA;FANCE;FANCF
Dwarfism	14/276	5.06869e-05	0.00130406	0	0	3.52254	34.8374	STAT5B;COA3;IGFBP3;COX4I1;IGF2;PTPN11;PIK3R1;CDC6;MAT1A;GHR;CDC45;GNAS;ALDH18A1;OBSL1
Hemoglobin low	11/176	5.10694e-05	0.00131047	0	0	4.34028	42.892	DCLRE1C;ATP7B;FANCD2;UBE2T;PRF1;FANCA;SRP54;XIAP;FANCC;RAG2;FANCE
Muscle Rigidity	9/118	5.33633e-05	0.00136577	0	0	5.29661	52.1101	PDGFRB;ITGB1;FGA;LDHA;ACE;FN1;ATP13A2;APOE;POLG
Neurofibromatosis 1	12/209	5.36321e-05	0.00136908	0	0	3.98724	39.208	FANCD2;UBE2T;RPS6KA1;FN1;FANCA;GNAS;PIK3CD;FANCC;PTPN11;FANCE;EGFR;FANCF
Ewings sarcoma	16/351	5.3942e-05	0.00137343	0	0	3.16556	31.1098	PDGFRB;IGFBP3;CAV1;PRF1;IGF2;FN1;NME2;CXCR4;PIK3CD;PTPN11;FOXO1;CCND2;TP53I3;STMN1;EZR;IL6R
Hepatolenticular Degeneration	1968-07-01	5.46232e-05	0.00138717	0	0	7.14869	70.1648	IL10;ATP7B;XIAP;APOE;ATP7A;A2M;ATOX1
Liver Cirrhosis, Alcoholic	1992-08-01	5.48377e-05	0.00138903	0	0	6.03865	59.246	IL10;PIAS3;GSTP1;CAV1;CTLA4;MAT1A;APOE;TLR4
Small for gestational age (disorder)	1992-08-01	5.48377e-05	0.00138546	0	0	6.03865	59.246	POR;FANCD2;FANCA;IGF2;FANCC;PIK3R1;FANCE;KCNJ1
Low Birth Weights	1992-08-01	5.48377e-05	0.00138191	0	0	6.03865	59.246	POR;FANCD2;FANCA;IGF2;FANCC;PIK3R1;FANCE;KCNJ1
Chronic Periodontitis	10/147	5.49721e-05	0.00138175	0	0	4.72411	46.3373	IL10;VTN;ACE;INPP5D;BMS1;FN1;TIMP2;LTA;CD59;TLR4
Alcoholic Steatohepatitis	1947-06-01	5.53353e-05	0.00138734	0	0	8.86525	86.898	EEF1A2;CXCR4;APOE;MAT1A;CIDEC;TGM2
Carcinoma breast stage IV	17/391	5.69265e-05	0.0014236	0	0	3.01932	29.5101	IL10;ANGPT2;FN1;CXCR4;PIK3CD;TXN;EGFR;DCN;SLC9A1;LDHA;RPS6KA1;PTPN9;TRPM7;TLR4;SOX4;ATF3;TGM2
Generalized amyloid deposition	2019-03-06	5.72313e-05	0.00142759	0	0	34.7222	339.181	FGA;GSN;B2M
Major Depressive Disorder	20/512	5.7474e-05	0.00143001	0	0	2.71267	26.487	IL10;NTRK2;ACE;PEX19;IGFBP2;NRG1;EGFR;NPAS2;SLC6A4;LDHA;ATP7B;STMN1;PEA15;LTA;CTLA4;CHP1;CD9;APOE;PLCB1;SLC25A4
Leukemogenesis	25/729	5.87111e-05	0.0014571	0	0	2.3815	23.2026	GSTP1;CXCR4;PIK3CD;GATA2;EGFR;FOXO1;NEUROD1;INPP5D;CTLA4;TNFRSF14;RAG2;SOX4;IL10;PDGFRB;STAT5B;GSN;ANGPT2;IGFBP2;IGF2;FANCA;FANCC;PTPN11;RBL2;FER;FANCD2
airway disease	1993-08-01	5.926e-05	0.00146702	0	0	5.97372	58.1456	IL10;C3;AGR2;CXCR4;EZR;TLR4;ATF3;EGFR
Kidney Neoplasm	13/245	5.94418e-05	0.00146782	0	0	3.68481	35.8551	PDGFRB;FH;TFE3;IGF2;CXCR4;PIK3CD;EGFR;POLB;ATP7B;PAX8;ALOX5;UBE2T;CD9
Experimental Organism Basal Cell Carcinoma	14/281	6.15062e-05	0.00151499	0	0	3.45987	33.5481	IL10;FLT1;GSTP1;IGFBP2;FN1;CXCR4;PIK3CD;GLRX;EGFR;DCN;UBAC2;CTLA4;APOE;S100A7
Low density lipoprotein cholesterol measurement	14/282	6.38968e-05	0.00156994	0	0	3.4476	33.2977	ABCC4;GCKR;MTMR3;ACE;ABCD3;LCAT;IRAK4;ADRA1B;FANCD2;NAMPT;APOE;LPA;DCPS;GAS7
Sciatic Neuropathy	1994-08-01	6.3975e-05	0.00156795	0	0	5.91017	57.0746	IL10;PDGFRB;C3;CAV1;NRG1;APOE;IL6R;TLR4
Ataxia Telangiectasia	17/395	6.45199e-05	0.00157737	0	0	2.98875	28.837	BTF3;MED1;STAT5B;CAV1;FN1;CXCR4;PIK3CD;GTF2H3;EGFR;NEUROD1;PAX8;FANCD2;TBXA2R;ALOX5;CTLA4;RAG2;S100A9
Pilocytic Astrocytoma	9/121	6.49435e-05	0.00158378	0	0	5.16529	49.8037	CD63;NTRK2;FLT1;ANGPT2;FN1;PIK3CD;PTPN11;TXN;EGFR
Lupus Vulgaris	14/283	6.63682e-05	0.00161452	0	0	3.43541	33.0497	IL10;IFNAR2;ACE;PRF1;CXCR4;MIF;F2;EGFR;FOXO1;HSP90B1;C3;CASP1;CTLA4;TLR4
Hyperkeratosis lenticularis perstans	2019-04-16	6.68557e-05	0.00162237	0	0	17.3611	166.892	LCAT;APOE;LPA;EGFR
Cervical Squamous Intraepithelial Neoplasia	1949-06-01	7.03489e-05	0.00170293	0	0	8.5034	81.3099	IL10;KDM4B;FN1;S100A9;TLR4;EGFR
Moyamoya Disease	1949-06-01	7.03489e-05	0.00169874	0	0	8.5034	81.3099	IL10;ANGPT2;SIX3;TIMP2;PTPN11;APOE
Adenocarcinoma of prostate	12/215	7.04348e-05	0.00169665	0	0	3.87597	37.0575	MED1;GSN;FLT1;GSTP1;IGFBP3;IGFBP2;AGR2;FANCA;CXCR4;TLR4;EGFR;TGM2
High density lipoprotein measurement	15/323	7.48581e-05	0.00179879	0	0	3.22497	30.637	ABCC4;GCKR;LCAT;NRG1;IRAK4;F2;CRKL;SLC6A4;NUP93;NAMPT;VPS11;APOE;LPA;IL6R;GAS7
Invasive Ductal Breast Carcinoma	12/217	7.69629e-05	0.00184486	0	0	3.84025	36.3755	SLC9A3R1;CCND2;ITGA4;GSTP1;CAV1;NCOA4;FN1;XIAP;CXCR4;SNCG;PTPN11;EGFR
Anoxia	14/287	7.71072e-05	0.00184382	0	0	3.38753	32.081	IL10;ITGB1;STAT5B;KDM4B;FLT1;ANGPT2;IGFBP3;CXCR4;MIF;TXN;HSP90B1;GNAS;APOE;TLR4
Arthropathy	9/124	7.85705e-05	0.00187425	0	0	5.04032	47.6387	GHR;IL10;FLT1;LTA;PTPN11;SAMHD1;B2M;TLR4;DCN
Failure to Thrive	1972-07-01	7.90355e-05	0.00188078	0	0	6.75154	63.7725	GHR;STAT5B;IGFBP3;IGF2;RAG2;KCNJ1;POLG
Hypertrophic Cardiomyopathy	15/327	8.58891e-05	0.00203893	0	0	3.18552	29.8243	IL10;ACE;IGFBP3;CAV1;IGF2;FN1;PIK3CD;PTPN11;SLC6A4;SLC9A1;NDUFS6;TIMP2;GNAS;CD59;SLC25A4
Nephrolithiasis	1998-08-01	8.60704e-05	0.00203831	0	0	5.66893	53.0632	SLC9A3R1;PPM1B;ATP7B;AMBP;FN1;IGF2;GNAS;F2
Diastrophic dysplasia	2019-04-17	8.64389e-05	0.00204212	0	0	16.3399	152.877	ACE;FN1;APOE;A2M
Ectopic kidney	2019-04-17	8.64389e-05	0.00203722	0	0	16.3399	152.877	FANCD2;FANCA;FANCC;FANCE
Fibrous Dysplasia	1932-05-01	8.75569e-05	0.00205863	0	0	10.8507	101.38	GHR;USP6;IGFBP3;GNAS;FURIN
Primary Lesion	1932-05-01	8.75569e-05	0.00205372	0	0	10.8507	101.38	IL10;EEF1A2;FN1;CXCR4;EGFR
Carcinomatosis of peritoneal cavity	1951-06-01	8.84449e-05	0.00206961	0	0	8.16993	76.2511	NTRK2;AMBP;CTLA4;CXCR4;ATF3;EGFR
Decreased antibody level in blood	1951-06-01	8.84449e-05	0.00206469	0	0	8.16993	76.2511	PIK3CD;CTLA4;XIAP;CXCR4;MSN;PIK3R1
Malignant ascites	1951-06-01	8.84449e-05	0.0020598	0	0	8.16993	76.2511	IL10;CTLA4;CD9;LPA;MAGEA3;EGFR
Osteopenia	15/328	8.88594e-05	0.00206456	0	0	3.17581	29.6254	IL10;PDGFRB;AMBP;SRP54;MIF;TXN;DDOST;SLC6A4;GHR;SLC9A3R1;GNAS;APOE;ATP7A;S100A9;KCNJ1
Secondary malignant neoplasm of bone	15/329	9.1919e-05	0.00213061	0	0	3.16616	29.4282	ANGPT2;ITGA4;ITGA2;FN1;CXCR4;EGFR;FOXO1;DCN;CRKL;APOE;EZR;A2M;RAG2;B2M;TLR4
Clouding of corneal stroma	1974-07-01	9.42172e-05	0.00217874	0	0	6.56907	60.8947	PDGFRB;PEX19;CAV2;LCAT;ALDH18A1;TRIP13;PEX26
Peritonitis	9/127	9.45241e-05	0.00218071	0	0	4.92126	45.6036	IL10;VTN;ANGPT2;PRF1;CASP1;MIF;APOE;TLR4;GFER
Dermatitis	11/189	9.70252e-05	0.00223317	0	0	4.04174	37.3479	IL10;STAT5B;SHARPIN;ALOX5;FN1;PIK3CD;CTLA4;MIF;S100A9;EGFR;S100A7
Acute Erythroblastic Leukemia	12/223	9.97718e-05	0.00229102	0	0	3.73692	34.4268	STAT5B;PIAS3;TBXA2R;GSTP1;STMN1;IL5RA;PIK3CD;NRG1;LPA;EGFR;ATG5;TGM2
Respiration Disorders	1975-07-01	0.000102653	0.00235168	0	0	6.48148	59.527	IL10;ACE;GSTP1;ALOX5;GNAS;PIK3CD;TXN
Aortic Valve Stenosis	9/129	0.000106602	0.00243648	0	0	4.84496	44.314	IL10;ACE;ALOX5;FN1;IGF2;APOE;LPA;IL6R;S100A9
Kidney Failure	14/296	0.000106953	0.00243883	0	0	3.28453	30.0309	ACE;GSN;FLT1;CAV1;CFI;FN1;LCAT;EGFR;C3;LDHA;TBXA2R;APOE;LPA;TLR4
Graves Disease	15/334	0.000108639	0.00247153	0	0	3.11876	28.4665	IL10;ITGB1;FLT1;CXCR4;TAP1;PIK3CD;MIF;DICER1;PTPN12;SSTR2;POLB;PAX8;LTA;CTLA4;TGM2
Thumb aplasia	2019-04-18	0.00010988	0.00249401	0	0	15.4321	140.681	FANCD2;FANCA;FANCC;FANCE
absence of radius and ulna	2019-04-18	0.00010988	0.00248826	0	0	15.4321	140.681	FANCD2;FANCA;FANCC;FANCE
Endocarditis	2019-04-18	0.00010988	0.00248254	0	0	15.4321	140.681	AMBP;FN1;PRF1;TIMP2
Eosinophilic disorder	10/160	0.000111792	0.00251994	0	0	4.34028	39.4916	PDGFRB;IL10;WDR36;IFNGR1;FN1;IL5RA;CTLA4;RAG2;GATA2;TLR4
Familial multiple trichoepitheliomata	10/160	0.000111792	0.00251418	0	0	4.34028	39.4916	GHR;GSN;IGFBP3;GSTP1;IGFBP2;IGF2;PIK3CD;S100A9;EGFR;HSP90B1
Neoplasms, Germ Cell and Embryonal	1934-05-01	0.000118171	0.00265156	0	0	10.2124	92.3548	IGFBP2;IGF2;CD9;TRIP13;POLG
Abnormal pigmentation	1934-05-01	0.000118171	0.00264552	0	0	10.2124	92.3548	FANCD2;CAV1;FANCA;FANCC;FANCE
Esophageal Atresia	1934-05-01	0.000118171	0.00263951	0	0	10.2124	92.3548	FANCD2;FANCA;FANCC;FANCE;FANCF
Choriocarcinoma	14/299	0.000118915	0.00265012	0	0	3.25158	29.3848	PDGFRB;FLT1;CAV1;IGF2;CXCR4;PIK3CD;EGFR;CCND2;PAX8;HLCS;TIMP2;CD9;EZR;B2M
Nausea and vomiting	9/131	0.000119948	0.00266707	0	0	4.77099	43.0747	IL10;HLCS;CAV1;CTLA4;GATA2;ATP7A;TLR4;FAN1;UBAC2
Malignant neoplasm of esophagus	23/672	0.000120024	0.00266275	0	0	2.37682	21.4575	PDGFRB;TIMM8A;ACE;GSN;IFNGR1;GSTP1;IGFBP3;IGF2;FN1;CXCR4;XIAP;PIK3CD;EGFR;POLB;TIMP2;GNAS;SNCG;TNFRSF14;EZR;TLR4;S100A9;MAGEA3;TGM2
Drug-Induced Liver Disease	16/376	0.000120448	0.00266614	0	0	2.95508	26.6675	IL10;MED1;FGA;ABCC4;GSN;FLT1;AMBP;GSTP1;SORD;C3;TBXA2R;CTLA4;APOE;S100A9;ATG5;POLG
Pulmonary Embolism	1977-07-01	0.000121368	0.00268047	0	0	6.31313	56.9235	FGA;ACE;TBXA2R;DICER1;APOE;F2;LPA
Xerosis	8/103	0.000122239	0.00269364	0	0	5.39374	48.5951	DCLRE1C;PAX8;GNA11;CTLA4;TERF2IP;RAG2;ATP7A;SAMHD1
Disseminated Malignant Neoplasm	11/194	0.000122336	0.00268975	0	0	3.93757	35.4726	TIMM8A;MTMR3;FLT1;GSTP1;CAV1;FBLN1;NRG1;RAG2;EGFR;FOXO1;TGM2
Systemic onset juvenile chronic arthritis	1954-06-01	0.00012234	0.00268384	0	0	7.71605	69.5116	IL10;IGFBP3;PRF1;PRR5L;MIF;IL6R
Insulin Sensitivity	1954-06-01	0.00012234	0.00267786	0	0	7.71605	69.5116	C3;IGFBP2;CASP1;GNAS;PIK3R1;EGFR
Renal carcinoma	19/499	0.000122826	0.00268253	0	0	2.64418	23.8101	IL10;TIMM8A;FH;ACE;FLT1;GSTP1;IGFBP3;CAV1;TFE3;FN1;CXCR4;XIAP;PIK3CD;PIK3R1;EGFR;C3;LDHA;CASP1;B2M
Cutaneous Melanoma	14/300	0.000123153	0.0026837	0	0	3.24074	29.1734	IL10;CD63;GSTP1;FANCA;CXCR4;FBLN1;PIK3R1;PREX2;GNA11;GNAS;TERF2IP;B2M;SOX4;ATG5
Inflammatory dermatosis	10/162	0.000123883	0.00269364	0	0	4.28669	38.5638	IL10;STAT5B;ALOX5;FN1;CTLA4;CXCR4;MIF;S100A9;EGFR;S100A7
Myeloid Leukemia	19/500	0.000126044	0.00273457	0	0	2.63889	23.6943	IL10;STAT5B;FLT1;IGFBP3;IGF2;FN1;FANCA;PIK3CD;FANCC;PTPN11;GATA2;FANCF;PRDX4;FANCD2;INPP5D;NAMPT;TLR4;SOX4;ATG2B
Triple Negative Breast Neoplasms	22/631	0.000129909	0.00281221	0	0	2.4212	21.6665	PDGFRB;ITGB1;MED1;ANGPT2;IGFBP3;CAV1;IGF2;FN1;FANCA;CXCR4;PIK3CD;PTPN11;PTPN12;EGFR;SLC9A1;LRP6;SLC9A3R1;KLF5;FANCD2;RPS6KA1;PEA15;SOX4
Biliary Atresia	8/104	0.000130797	0.00282522	0	0	5.34188	47.7664	GHR;ANGPT2;IGFBP3;GPC1;PRF1;CASP1;CHP1;EGFR
Autistic Disorder	23/676	0.00013095	0.00282232	0	0	2.36275	21.1247	IL10;NTRK2;ACE;ITGA4;GSTP1;IGFBP3;PRF1;IGF2;PIK3CD;NRG1;MIF;NPAS2;CRKL;SLC6A4;AKAP1;GHR;FER;BMS1;LTA;APOE;KCNJ1;FAN1;POLG
Benign Prostatic Hyperplasia	17/419	0.000131823	0.00283491	0	0	2.81756	25.1722	ACE;FLT1;GSTP1;IGFBP3;CAV1;IGFBP2;IGF2;TXN;SSTR2;EGFR;LDHA;ALOX5;RICTOR;A2M;IL6R;S100A9;ATF3
Herpes Simplex Infections	19/502	0.000132703	0.0028476	0	0	2.62838	23.4646	IL10;DCLRE1C;IFNGR1;CXCR4;TAP1;MSN;PIK3CD;IRAK4;SAMHD1;EGFR;RBL2;FANCD2;TIMP2;CASP1;LTA;CHP1;TNFRSF14;APOE;ATF3
Carotid Stenosis	1955-06-01	0.000135679	0.00290512	0	0	7.57576	67.4638	IL10;ACE;APOE;F2;LPA;TLR4
Hepatic Encephalopathy	1935-05-01	0.000136255	0.00291112	0	0	9.92063	88.3034	LTA;XIAP;F2;TLR4;POLG
Absent radius	2019-04-19	0.000137611	0.0029337	0	0	14.6199	129.987	FANCD2;FANCA;FANCC;FANCE
Amebic colitis	2019-04-19	0.000137611	0.00292735	0	0	14.6199	129.987	DCLRE1C;CASP1;PTPN11;MIF
Chronic multifocal osteomyelitis	2019-04-19	0.000137611	0.00292103	0	0	14.6199	129.987	IL10;CASP1;PTPN11;TLR4
Radial aplasia	2019-04-19	0.000137611	0.00291474	0	0	14.6199	129.987	FANCD2;FANCA;FANCC;FANCE
Hypothyroidism	13/267	0.000141118	0.0029826	0	0	3.38119	29.9773	IL10;GSN;IGFBP3;CAV1;IGFBP2;NRG1;PTPN11;SLC9A1;PAX8;GNAS;CTLA4;APOE;LPA
Hormone refractory prostate cancer	9/134	0.000142569	0.00300679	0	0	4.66418	41.3045	GAK;GSTP1;IGFBP2;FN1;AGR2;PIK3CD;XIAP;IL6R;EGFR
Mycoses	9/134	0.000142569	0.00300035	0	0	4.66418	41.3045	IL10;FH;FANCD2;PRF1;CASP1;TXN;TLR4;ATF3;ATG5
Hodgkin Disease	21/591	0.00014258	0.00299418	0	0	2.46757	21.8518	IL10;STAT5B;ACE;GSTP1;XIAP;TAP1;PIK3CD;PTPN11;DICER1;PIK3R1;FOXO1;HDAC6;CCND2;ALOX5;STMN1;EEF1A2;TIMP2;LTA;APOE;RAG2;IL6R
Corneal Opacity	1979-07-01	0.000142764	0.00299165	0	0	6.15331	54.4833	PDGFRB;PEX19;LCAT;ALDH18A1;TRIP13;CRYAA;PEX26
Carotid Artery Diseases	1956-06-01	0.000150143	0.0031396	0	0	7.44048	65.5054	IL10;ACE;GSTP1;ALOX5;APOE;LPA
Vasculitis	9/135	0.000150858	0.00314783	0	0	4.62963	40.7369	IL10;CAV1;CFI;FN1;CTLA4;CXCR4;S100A9;TLR4;UBAC2
Follicular thyroid carcinoma	10/166	0.000151404	0.00315253	0	0	4.1834	36.7953	CCND2;FLT1;PAX8;CAV2;CAV1;BMS1;PIK3CD;DICER1;NUPR1;EGFR
Hereditary hemochromatosis	10/166	0.000151404	0.00314587	0	0	4.1834	36.7953	NTRK2;GSTP1;FN1;PIK3CD;CD59;B9D1;APOE;B2M;S100A9;EGFR
Irritable Bowel Syndrome	10/166	0.000151404	0.00313923	0	0	4.1834	36.7953	IL10;SLC9A3R1;PDZD3;FN1;XIAP;F2;S100A9;TLR4;SLC9A1;SLC6A4
Insulin Resistance	1980-07-01	0.000154553	0.00319779	0	0	6.07639	53.3201	C3;CAV1;IGFBP2;CASP1;GNAS;PIK3R1;EGFR
Esophageal carcinoma	23/684	0.000155489	0.0032104	0	0	2.33512	20.4765	PDGFRB;TIMM8A;ACE;GSN;FLT1;IFNGR1;GSTP1;IGFBP3;CAV1;IGF2;CXCR4;XIAP;PIK3CD;EGFR;POLB;TIMP2;GNAS;SNCG;TNFRSF14;EZR;TLR4;S100A9;MAGEA3
Glomerulonephritis, Membranoproliferative	1936-05-01	0.000156383	0.00322208	0	0	9.64506	84.5216	C3;VTN;ANGPT2;PRF1;FN1
Skin Wrinkling	2019-03-08	0.00015685	0.00322493	0	0	26.0417	228.131	PIK3R1;ALDH18A1;FBLN5
Acute alcoholic liver disease	2019-03-08	0.00015685	0.0032182	0	0	26.0417	228.131	IL10;MIF;TLR4
Organ dysfunction syndrome	2019-03-08	0.00015685	0.00321149	0	0	26.0417	228.131	IL10;LTA;TLR4
Malabsorption	8/107	0.000159489	0.00325876	0	0	5.19211	45.3974	PEX19;CAV1;SRP54;ATP7A;B2M;FAN1;PEX26;POLG
Sarcoidosis	12/235	0.00016323	0.00332827	0	0	3.5461	30.9232	ACE;FLT1;IGFBP3;IGFBP2;LTA;XIAP;CXCR4;TAP1;GLRX;MIF;TLR4;S100A9
Uveal melanoma	12/235	0.00016323	0.00332138	0	0	3.5461	30.9232	IL10;CCND2;FANCD2;GNA11;VPS11;XIAP;CXCR4;PIK3CD;GAB2;ATF3;EGFR;CENPS
Severe Dengue	1957-06-01	0.000165802	0.00336674	0	0	7.30994	63.631	IL10;CD209;LTA;CTLA4;TAP1;TLR4
Chlamydia Infections	1957-06-01	0.000165802	0.0033598	0	0	7.30994	63.631	ITGB1;IL10;PRF1;FN1;FURIN;TLR4
Hyperlipidemia, Familial Combined	1981-07-01	0.000167119	0.00337951	0	0	6.00137	52.1928	C3;IGFBP2;EEF1A2;FN1;CD59;APOE;LPA
Inflammation	17/428	0.000169712	0.0034249	0	0	2.75831	23.946	IL10;PDGFRB;FLT1;ANGPT2;FN1;NRG1;MIF;F2;C3;VTN;ATP7B;NAMPT;CASP1;TLR4;S100A9;TGM2;S100A7
Periodontitis	12/236	0.000169807	0.00341979	0	0	3.53107	30.6527	C3;IL10;INPP5D;CAV1;NAMPT;FN1;TIMP2;LTA;CTLA4;APOE;TLR4;IL6R
Septic Shock	1937-05-01	0.000178706	0.00359166	0	0	9.38438	80.9851	IL10;FER;ANGPT2;CASP1;TLR4
Celiac Disease	14/311	0.000179131	0.00359286	0	0	3.12612	26.9702	IL10;PRF1;IGF2;IL5RA;PIK3CD;MIF;EGFR;SLC6A4;CD209;CTLA4;CD59;TNFRSF14;TLR4;TGM2
Testicular Neoplasms	1982-07-01	0.000180498	0.0036129	0	0	5.92818	51.0997	PDGFRB;FH;FLT1;CCND2;GSTP1;ALOX5;IGF2
Maturity onset diabetes mellitus in young	1982-07-01	0.000180498	0.00360556	0	0	5.92818	51.0997	NEUROD1;MED25;GCKR;FANCD2;IL6R;KCNJ1;TGM2
Dry skin	8/109	0.000181352	0.00361527	0	0	5.09684	43.9096	DCLRE1C;PAX8;GNA11;CTLA4;TERF2IP;RAG2;ATP7A;SAMHD1
Lethargy	8/109	0.000181352	0.00360796	0	0	5.09684	43.9096	MCCC2;EIF2B3;PAX8;HLCS;NDUFS6;DBT;ATG5;POLG
Infant, Small for Gestational Age	13/274	0.000182106	0.00361563	0	0	3.29481	28.3713	PDGFRB;IGF2;PTPN11;PIK3R1;CDC6;COQ9;HDAC6;CRKL;ATP5F1A;CDC45;ALDH18A1;ATP7A;OBSL1
Papilloma	11/203	0.000182166	0.00360952	0	0	3.763	32.4017	RBL2;IGFBP3;CAV1;PEA15;NCOA4;PIK3CD;FANCC;TXN;APOE;EGFR;DCN
Hemorrhagic Disorders	1958-06-01	0.000182723	0.00361329	0	0	7.18391	61.8358	C3;TBXA2R;GNAS;PTPN11;F2;ATG5
Radial club hand	1958-06-01	0.000182723	0.00360603	0	0	7.18391	61.8358	FANCD2;UBE2T;FANCA;FANCC;FANCE;FANCF
Blood Coagulation Disorders	10/170	0.000183908	0.00362215	0	0	4.08497	35.1351	LMAN1;ANGPT2;GSN;TBXA2R;PTPN11;APOE;LPA;F2;TLR4;DDOST
Keloid	10/170	0.000183908	0.0036149	0	0	4.08497	35.1351	ANGPT2;IGFBP3;FN1;PIK3CD;NRG1;MIF;ATP7A;S100A9;DCN;EGFR
Unipolar Depression	19/516	0.000188648	0.00370066	0	0	2.55706	21.9284	IL10;NTRK2;ACE;IGFBP2;REV1;NRG1;MIF;EGFR;NPAS2;SLC6A4;LDHA;ATP7B;PEA15;LTA;CTLA4;CHP1;CD9;APOE;PLCB1
Congenital Abnormality	21/606	0.000200685	0.00392895	0	0	2.40649	20.4883	IL10;TIMM8A;ACE;DCLRE1C;ANGPT2;GSTP1;IGF2;FANCA;PIK3CD;FANCC;PTPN11;TXN;GATA2;F2;FOXO1;CRKL;PAX8;FANCD2;SIX3;SOX4;ATF3
Liver and Intrahepatic Biliary Tract Carcinoma	21/606	0.000200685	0.00392114	0	0	2.40649	20.4883	PDGFRB;ACE;IGFBP3;CAV1;IGF2;FN1;CXCR4;PIK3CD;PTPN11;MAT1A;EGFR;DCN;HDAC6;HSP90B1;SLC9A3R1;FER;ATP7B;MAT2A;SNCG;NUPR1;TLR4
AURAL ATRESIA, CONGENITAL	1959-06-01	0.000200979	0.00391909	0	0	7.06215	60.1152	ACE;GSN;ALOX5;APOE;F2;A2M
Intrauterine retardation	13/277	0.000202581	0.0039425	0	0	3.25913	27.7168	PDGFRB;IGF2;PTPN11;PIK3R1;CDC6;COQ9;HDAC6;CRKL;ATP5F1A;CDC45;ALDH18A1;ATP7A;OBSL1
Bilateral cataracts (disorder)	8/111	0.000205621	0.00399376	0	0	5.00501	42.4899	ACE;IFNGR1;FN1;SORD;ALDH18A1;CRYAA;EGFR;TGM2
SIMPSON-GOLABI-BEHMEL SYNDROME, TYPE 1	2019-04-21	0.00020772	0.00402656	0	0	13.2275	112.16	GHR;GPC1;NAMPT;IGF2
Anaplastic large B-cell lymphoma	2019-04-21	0.00020772	0.00401864	0	0	13.2275	112.16	IL10;PIK3CD;PTPN11;EGFR
Vascular inflammations	9/141	0.000209496	0.00404504	0	0	4.43262	37.5479	IL10;SLC9A3R1;ACE;ANGPT2;TBXA2R;TXN;APOE;S100A9;TLR4
Alzheimer's Disease, Focal Onset	1984-07-01	0.000209854	0.00404402	0	0	5.78704	49.011	ATP5F1A;ACE;IGF2;TPP1;APOE;F2;A2M
Acute Confusional Senile Dementia	1984-07-01	0.000209854	0.0040361	0	0	5.78704	49.011	ATP5F1A;ACE;IGF2;TPP1;APOE;F2;A2M
Demyelinating Diseases	1984-07-01	0.000209854	0.00402822	0	0	5.78704	49.011	IL10;ITGA4;IGFBP2;CXCR4;CD59;MAT1A;EGFR
Hypogammaglobulinemia	1984-07-01	0.000209854	0.00402037	0	0	5.78704	49.011	IL10;PIK3CD;CTLA4;XIAP;CXCR4;MSN;PIK3R1
Prostatic Intraepithelial Neoplasias	10/173	0.000211974	0.00405307	0	0	4.01413	33.9557	FLT1;IGFBP3;CAV1;GSTP1;IGFBP2;IGF2;AGR2;PIK3CD;EZR;EGFR
Leprosy	9/142	0.000220901	0.00421556	0	0	4.40141	37.0502	IL10;BATF3;COX4I1;LTA;IL5RA;CTLA4;FILIP1;HSPE1;TLR4
Myositis	9/142	0.000220901	0.00420739	0	0	4.40141	37.0502	GSN;ALOX5;EEF1A2;PRF1;CXCR4;MIF;APOE;TLR4;TGM2
Hypoplasia of thumb	1939-05-01	0.000230566	0.00438298	0	0	8.90313	74.5635	FANCD2;UBE2T;FANCA;FANCC;FANCE
Joint hyperflexibility	8/113	0.000232493	0.00441108	0	0	4.91642	41.134	CDC45;PTPN11;PIK3R1;CDC6;ALDH18A1;ATP7A;OBSL1;FBLN5
Multiple malignancy	10/175	0.000232615	0.00440489	0	0	3.96825	33.1989	CCND2;CAV1;IGF2;GNAS;CXCR4;PTPN11;LPA;IL6R;EGFR;TGM2
Hereditary systemic amyloidosis	2019-03-09	0.000232769	0.00439933	0	0	23.1481	193.645	FGA;B2M;FANCF
Laron Syndrome	2019-03-09	0.000232769	0.00439089	0	0	23.1481	193.645	GHR;STAT5B;IGFBP3
Primary hypercholesterolemia	2019-03-09	0.000232769	0.00438247	0	0	23.1481	193.645	CD63;EEF1A2;LPA
Encephalitis	9/143	0.000232817	0.004375	0	0	4.37063	36.5614	IL10;VTN;GSN;PRF1;CASP1;XIAP;CXCR4;APOE;POLG
Germ cell tumor	11/209	0.000234539	0.00439895	0	0	3.65497	30.5478	PDGFRB;ACE;CCND2;FLT1;IGF2;NME2;CD9;DICER1;GAB2;TRIP13;EGFR
Gastroesophageal reflux disease	12/245	0.000239904	0.004491	0	0	3.40136	28.3513	ACE;FLT1;CAV1;AGR2;CDC6;ALDH18A1;EZR;ATP7A;TLR4;EGFR;DDOST;POLG
Anaplasia	13/282	0.0002411	0.0045048	0	0	3.20134	26.6681	ANGPT2;CAV1;IGFBP2;IGF2;XIAP;NRG1;DICER1;EGFR;FOXO1;DCN;KLF5;LPA;S100A7
Contact Dermatitis	1986-07-01	0.000242946	0.0045307	0	0	5.65245	47.0435	IL10;GSTP1;IGFBP2;FN1;NRG1;TXN;TLR4
Dengue Fever	10/176	0.000243551	0.00453338	0	0	3.94571	32.829	IFNAR2;IL10;CD209;CASP1;LTA;TAP1;CTLA4;PTPN11;MIF;TLR4
Abnormally small eyeball	9/144	0.000245262	0.00455659	0	0	4.34028	36.0815	FANCD2;SIX3;FANCA;FANCC;B9D1;TRIP13;FANCE;HDAC6;TMEM231
Decreased size of eyeball	9/144	0.000245262	0.00454799	0	0	4.34028	36.0815	FANCD2;SIX3;FANCA;FANCC;B9D1;TRIP13;FANCE;HDAC6;TMEM231
Retinal Vein Occlusion	2019-04-22	0.000251017	0.00464594	0	0	12.6263	104.672	ACE;ITGA2;APOE;F2
Stage IV Bladder Cancer AJCC v6	2019-04-22	0.000251017	0.00463721	0	0	12.6263	104.672	CAV1;PIK3CD;FOXO1;ATF3
Hypofibrinogenemia	2019-04-22	0.000251017	0.00462851	0	0	12.6263	104.672	FGA;VTN;PRF1;F2
Cerebrovascular Disorders	10/177	0.000254916	0.00469159	0	0	3.92341	32.4646	IL10;FGA;ACE;ANGPT2;APOE;LPA;ATP7A;F2;SAMHD1;HSP90B1
Rheumatic Heart Disease	1940-05-01	0.000260429	0.00478411	0	0	8.68056	71.6422	IL10;ACE;IGFBP3;ITGA2;IGF2
alpha 1-Antitrypsin Deficiency	1940-05-01	0.000260429	0.00477518	0	0	8.68056	71.6422	IL10;ATP7B;ACE;GSTP1;A2M
Retroviridae Infections	1987-07-01	0.000260999	0.00477673	0	0	5.58748	46.1023	TIMP2;MSN;CD9;EZR;SAMHD1;EGFR;ATG5
Strabismus	16/403	0.000264127	0.00482498	0	0	2.7571	22.716	PEX19;MDH2;FANCA;FANCC;PTPN11;FANCE;DDOST;PEX26;DPM1;MED25;CDC45;FANCD2;NDUFS6;ALDH18A1;CRYAA;SLC25A4
FANCONI ANEMIA, COMPLEMENTATION GROUP A (disorder)	12/248	0.000268168	0.00488971	0	0	3.36022	27.6341	TIMM8A;UBE2T;COX4I1;STMN1;REV1;FANCA;LTA;FANCC;TXN;FANCE;FAN1;FANCF
Glaucoma, Primary Open Angle	9/146	0.000271811	0.00494697	0	0	4.28082	35.1473	ABCC4;WDR36;CAV2;CAV1;GSTP1;APOE;TLR4;TGM2;GAS7
Monosomy	9/146	0.000271811	0.00493782	0	0	4.28082	35.1473	PDGFRB;IL10;STAT5B;GNA11;PTPN11;GATA2;B2M;EGFR;SLC6A4
Myocardial Diseases, Secondary	1988-07-01	0.000280116	0.0050793	0	0	5.52399	45.1879	ITGB1;LDHA;TIMP2;MIF;TXN;HSPE1;ATF3
Cerebral Palsy	1988-07-01	0.000280116	0.00506995	0	0	5.52399	45.1879	IL10;IGFBP3;LTA;NRG1;APOE;F2;MAGEA3
Juvenile arthritis	14/325	0.000281133	0.00507899	0	0	2.99145	24.4602	IL10;ACE;PRF1;IGF2;CXCR4;TAP1;MSN;NRG1;MIF;MAFF;LTA;CTLA4;TLR4;IL6R
Restenosis	11/214	0.000287418	0.00518302	0	0	3.56957	29.1084	C3;IL10;ACE;KLF5;IFNGR1;EEF1A2;CASP1;PTPN11;APOE;LPA;TLR4
Oligohydramnios	1963-06-01	0.000288856	0.00519942	0	0	6.61376	53.8993	PDGFRB;POR;ACE;B9D1;FBLN5;TMEM231
Polyp of large intestine	1963-06-01	0.000288856	0.00518991	0	0	6.61376	53.8993	IL10;IGFBP3;GSTP1;ALOX5;TRPM7;DICER1
Clear Cell Sarcoma of Soft Tissue	1941-05-01	0.00029314	0.00525727	0	0	8.46883	68.8928	PDGFRB;TFE3;IGF2;NRG1;EGFR
Diffuse Scleroderma	1941-05-01	0.00029314	0.00524769	0	0	8.46883	68.8928	IL10;CAV1;FN1;MIF;EGFR
Late fontanel closure	1941-05-01	0.00029314	0.00523815	0	0	8.46883	68.8928	PDGFRB;IGF2;ALDH18A1;ATP7A;FBLN5
CONSTRICTING BANDS, CONGENITAL	2019-04-23	0.000300438	0.00535882	0	0	12.0773	97.9501	IL10;POR;FANCD2;CXCR4
Endemic Cretinism	2019-04-23	0.000300438	0.00534911	0	0	12.0773	97.9501	GHR;PAX8;ARPC5;APOE
Hyperlipoproteinemia Type IIb	2019-04-23	0.000300438	0.00533944	0	0	12.0773	97.9501	C3;ACE;IGFBP2;APOE
Orchitis	2019-04-23	0.000300438	0.0053298	0	0	12.0773	97.9501	IL10;IL6R;TLR4;UBAC2
Multiple, subcutaneous nodules	1964-06-01	0.000314936	0.00557691	0	0	6.51042	52.4944	IL10;PDGFRB;GNAS;APOE;TLR4;UBAC2
Subcutaneous nodule	1964-06-01	0.000314936	0.00556688	0	0	6.51042	52.4944	IL10;PDGFRB;GNAS;APOE;TLR4;UBAC2
Psychomotor regression, progressive	9/149	0.000316068	0.00557686	0	0	4.19463	33.8069	NTRK2;EIF2B3;PEX19;NDUFS6;TPP1;ATP7A;PLCB1;PEX26;POLG
Loss of developmental milestones	9/149	0.000316068	0.00556687	0	0	4.19463	33.8069	NTRK2;EIF2B3;PEX19;NDUFS6;TPP1;ATP7A;PLCB1;PEX26;POLG
Mental deterioration in childhood	9/149	0.000316068	0.00555691	0	0	4.19463	33.8069	NTRK2;EIF2B3;PEX19;NDUFS6;TPP1;ATP7A;PLCB1;PEX26;POLG
Neurodevelopmental regression	9/149	0.000316068	0.00554699	0	0	4.19463	33.8069	NTRK2;EIF2B3;PEX19;NDUFS6;TPP1;ATP7A;PLCB1;PEX26;POLG
Psychomotor regression	9/149	0.000316068	0.0055371	0	0	4.19463	33.8069	NTRK2;EIF2B3;PEX19;NDUFS6;TPP1;ATP7A;PLCB1;PEX26;POLG
Psychomotor regression beginning in infancy	9/149	0.000316068	0.00552725	0	0	4.19463	33.8069	NTRK2;EIF2B3;PEX19;NDUFS6;TPP1;ATP7A;PLCB1;PEX26;POLG
Nephroblastoma	15/369	0.000319107	0.00557049	0	0	2.82294	22.7247	PDGFRB;FH;IGF2;FN1;PIK3CD;DICER1;GATA2;EGFR;CCND2;PAX8;TBXA2R;SIX3;TRIP13;PHLDA1;ATF3
Embryonal Rhabdomyosarcoma	1990-07-01	0.000321724	0.00560621	0	0	5.40123	43.4357	SGCA;IGF2;PIK3CD;CXCR4;DICER1;EGFR;FOXO1
Thyroid carcinoma	23/720	0.00032388	0.00563378	0	0	2.21836	17.8249	IL10;GSTP1;CAV1;NCOA4;REV1;IGF2;FN1;CXCR4;PIK3CD;NRG1;DICER1;TXN;EGFR;VTN;LDHA;CCND2;PAX8;BMS1;PEA15;TIMP2;LPA;S100A9;ATG5
CATARACT, ANTERIOR POLAR	1942-05-01	0.000328874	0.00571055	0	0	8.2672	66.3016	IL10;ACE;CRYAA;EGFR;TGM2
Ketotic hypoglycemia	1942-05-01	0.000328874	0.00570048	0	0	8.2672	66.3016	LDHA;PFKL;HLCS;PHKG2;ALDOA
Non-small cell lung cancer metastatic	1942-05-01	0.000328874	0.00569044	0	0	8.2672	66.3016	FLT1;CCND2;PAX8;CXCR4;EGFR
Congenital chromosomal disease	18/496	0.00033058	0.00570991	0	0	2.52016	20.1982	PDGFRB;ACE;USP6;FLT1;ITGA4;GSTP1;REV1;IGF2;PIK3CD;PTPN11;EGFR;POLB;CCND2;PAX8;FANCD2;STMN1;B2M;CENPS
Primary Sj??gren's syndrome	9/150	0.00033208	0.00572577	0	0	4.16667	33.3756	IL10;STAT5B;BMS1;PRF1;LTA;CTLA4;MIF;APOE;EGFR
Bronchiolitis	1965-06-01	0.000342824	0.00590066	0	0	6.41026	51.1429	IL10;PRF1;LTA;CTLA4;TAP1;TLR4
Cardiomyopathies, Primary	1991-07-01	0.00034431	0.00591587	0	0	5.34188	42.596	ITGB1;LDHA;TIMP2;MIF;TXN;HSPE1;ATF3
Thyroid associated opthalmopathies	1991-07-01	0.00034431	0.00590555	0	0	5.34188	42.596	IL10;GSTP1;LTA;CTLA4;TPP1;PTPN12;SSTR2
Premature aging syndrome	1991-07-01	0.00034431	0.00589526	0	0	5.34188	42.596	C3;IGFBP3;CAV1;APOE;GTF2H3;POLG;ATG5
Respiratory Failure	10/184	0.000347581	0.00594092	0	0	3.77415	30.0593	POLB;ACE;CDC45;NDUFS6;STMN1;CDC6;GATA2;TLR4;FBLN5;EGFR
Juvenile Myelomonocytic Leukemia	8/120	0.000350155	0.00597452	0	0	4.62963	36.8386	PDGFRB;STAT5B;INPP5D;PIK3CD;CXCR4;PTPN11;PIK3R1;GATA2
Steroid resistant nephrotic syndrome of childhood	2019-04-24	0.000356465	0.00607165	0	0	11.5741	91.8897	NUP93;ACE;COQ9;COQ6
Uterine Carcinosarcoma	2019-04-24	0.000356465	0.00606114	0	0	11.5741	91.8897	PIK3R1;DICER1;EGFR;SOX4
Astrocytosis	2019-04-24	0.000356465	0.00605067	0	0	11.5741	91.8897	ITGB1;ITGA4;ITGA2;POLG
Hepatic Form of Wilson Disease	2019-04-24	0.000356465	0.00604024	0	0	11.5741	91.8897	IL10;ATP7B;APOE;A2M
Pyemia	2019-04-24	0.000356465	0.00602984	0	0	11.5741	91.8897	IL10;LTA;MIF;TLR4
Urothelial Carcinoma	12/256	0.000357735	0.00604093	0	0	3.25521	25.8324	PDGFRB;TIMM8A;GSN;RRM2;GSTP1;STMN1;IGF2;PIK3CD;PIK3R1;EGFR;FBLN5;DCN
Psychomotor regression in infants	9/152	0.00036612	0.00617192	0	0	4.11184	32.5352	NTRK2;EIF2B3;PEX19;NDUFS6;TPP1;ATP7A;PLCB1;PEX26;POLG
Toxic Shock Syndrome	1943-05-01	0.000367809	0.00618977	0	0	8.07494	63.8562	IL10;TBXA2R;AGR2;MIF;A2M
HELLP Syndrome	1943-05-01	0.000367809	0.00617919	0	0	8.07494	63.8562	FLT1;CFI;CD59;F2;TLR4
Muscle damage	1943-05-01	0.000367809	0.00616864	0	0	8.07494	63.8562	IL10;IGFBP3;EEF1A2;PRF1;IGF2
Pneumococcal Infections	1943-05-01	0.000367809	0.00615813	0	0	8.07494	63.8562	IL10;FN1;LTA;IRAK4;TLR4
Arteriopathic disease	1966-06-01	0.00037261	0.00622791	0	0	6.31313	49.842	ACE;CAV1;APOE;F2;LPA;SAMHD1
Cerebral Hemorrhage	1966-06-01	0.00037261	0.00621734	0	0	6.31313	49.842	FH;FLT1;ACE;MDH2;IGFBP3;APOE
Parasitemia	1966-06-01	0.00037261	0.0062068	0	0	6.31313	49.842	IL10;CHP1;CD9;APOE;RAG2;TLR4
Microphthalmos	11/221	0.000378081	0.00628728	0	0	3.45651	27.2387	FANCD2;TFE3;SIX3;FANCA;B9D1;FANCC;TRIP13;FANCE;NFE2L1;HDAC6;TMEM231
Developmental regression	9/153	0.00038419	0.00637807	0	0	4.08497	32.1257	NTRK2;EIF2B3;PEX19;NDUFS6;TPP1;ATP7A;PLCB1;PEX26;POLG
Invasive Carcinoma	9/153	0.00038419	0.00636731	0	0	4.08497	32.1257	IL10;STAT5B;CCND2;GSN;GNAS;TIMP2;CXCR4;EGFR;S100A7
B-Cell Lymphomas	23/729	0.000385415	0.00637687	0	0	2.19098	17.2237	IL10;STAT5B;FH;DCLRE1C;FLT1;ANGPT2;IFNGR1;GSTP1;PRF1;FN1;CXCR4;XIAP;PIK3CD;PTPN11;PIK3R1;FOXO1;HDAC6;CCND2;INPP5D;STMN1;TIMP2;B2M;TLR4
Hyperinsulinism	15/376	0.000388905	0.0064238	0	0	2.77039	21.7536	ACE;IGFBP3;CAV1;IGF2;FANCA;PIK3CD;FANCC;FOXO1;GHR;BMS1;EEF1A2;LTA;CD59;APOE;TLR4
Acquired Immunodeficiency Syndrome	10/187	0.000395113	0.00651539	0	0	3.71361	29.1011	IL10;CD209;PRF1;CHP1;CXCR4;CD9;APOE;B2M;TLR4;TGM2
Squamous cell carcinoma of esophagus	29/1022	0.000400165	0.00658765	0	0	1.97054	15.4168	ITGB1;GSTP1;CXCR4;PIK3CD;PIK3R1;EGFR;LRP6;GHR;POLB;LDHA;GPC1;BMS1;STMN1;TNFRSF14;B2M;SOX4;IL10;PDGFRB;ABCC4;TIMM8A;IGFBP3;CAV1;IGF2;FN1;PTPN12;LTA;EZR;TLR4;ATF3
Short palpebral fissure	1967-06-01	0.000404381	0.00664592	0	0	6.21891	48.5893	FANCD2;UBE2T;FANCA;FANCC;FANCE;FANCF
Persistent infection	1967-06-01	0.000404381	0.00663483	0	0	6.21891	48.5893	IL10;VTN;PTPN11;DICER1;RAG2;GPLD1
MYELOPROLIFERATIVE DISORDER, CHRONIC, WITH EOSINOPHILIA	1944-05-01	0.000410128	0.0067179	0	0	7.89141	61.5455	PDGFRB;FN1;CXCR4;APOE;EGFR
Lipoatrophy	1944-05-01	0.000410128	0.00670672	0	0	7.89141	61.5455	PDGFRB;CAV1;CD59;PIK3R1;APOE
Mammary adenocarcinoma	1944-05-01	0.000410128	0.00669558	0	0	7.89141	61.5455	FN1;PIK3CD;OPRK1;MAT1A;MIF
Hyperthyroidism	8/123	0.000413578	0.0067407	0	0	4.51671	35.1882	IL10;ACE;PAX8;FN1;GNAS;CTLA4;LPA;SLC9A1
Lens Opacities	14/338	0.000417027	0.00678567	0	0	2.8764	22.3852	PEX19;KCTD1;PIK3R1;GFER;PEX26;TMEM231;MED25;GNAS;B9D1;ALDH18A1;TRIP13;CRYAA;SLC25A4;POLG
Pneumonitis	14/338	0.000417027	0.00677445	0	0	2.8764	22.3852	IL10;ACE;CAV1;CXCR4;IL5RA;MIF;TXN;SGPL1;FER;ALOX5;CASP1;TLR4;S100A9;ATF3
Hypotension, Orthostatic	2019-04-25	0.000419585	0.00680476	0	0	11.1111	86.4027	ACE;CAV1;GNAS;ATP7A
Steroid-resistant nephrotic syndrome	2019-04-25	0.000419585	0.00679355	0	0	11.1111	86.4027	NUP93;ACE;COQ9;COQ6
Tick-Borne Encephalitis	2019-04-25	0.000419585	0.00678238	0	0	11.1111	86.4027	IL10;CD209;CXCR4;PTPN11
Limb ischemia	1994-07-01	0.000419788	0.00677451	0	0	5.17139	40.2115	IL10;CASP1;GLRX;F2;EZR;TLR4;ATOX1
Gastrointestinal Carcinoid Tumor	11/224	0.000423707	0.00682655	0	0	3.41022	26.4853	ACE;CCND2;FLT1;GSTP1;IGF2;NME2;CXCR4;PIK3CD;PTPN11;EGFR;FOXO1
Pulmonary Emphysema	11/224	0.000423707	0.00681538	0	0	3.41022	26.4853	C3;IL10;GSTP1;IGFBP3;CAV1;TIMP2;TAP1;TXN;A2M;TLR4;FBLN5
hiv-infection/aids	1968-06-01	0.000438229	0.00703744	0	0	6.12745	47.3822	IL10;ABCC4;PRF1;CXCR4;APOE;SLC6A4
Malignant neoplasm of salivary gland	1968-06-01	0.000438229	0.00702596	0	0	6.12745	47.3822	STAT5B;IGFBP2;FANCA;CXCR4;SOX4;EGFR
Thrombophilia, hereditary	2019-03-11	0.000447547	0.00716367	0	0	18.9394	146.055	ACE;F2;LPA
Adrenocortical hyperplasia	2019-03-11	0.000447547	0.00715202	0	0	18.9394	146.055	FH;GNAS;IGF2
Renal failure in adulthood	1995-07-01	0.000447692	0.00714272	0	0	5.11696	39.4589	C3;LDHA;GSN;CFI;FN1;LCAT;APOE
Toxoplasmosis	1945-05-01	0.00045602	0.00726379	0	0	7.71605	59.3594	IL10;CASP1;CHP1;CD9;TLR4
Drusen	1945-05-01	0.00045602	0.00725204	0	0	7.71605	59.3594	VTN;ACE;CD59;APOE;FBLN5
Memory Loss	8/125	0.000460823	0.00731659	0	0	4.44444	34.1444	PDGFRB;EIF2B3;IGF2;TMEM106B;MIF;APOE;EGFR;SLC6A4
Glaucoma, Open-Angle	1969-06-01	0.000474246	0.00751757	0	0	6.03865	46.2185	WDR36;ACE;CAV2;CAV1;TAP1;APOE
Childhood asthma	8/126	0.000486036	0.00769205	0	0	4.40917	33.6386	IL10;ATP5F1A;ACE;GSTP1;ALOX5;LTA;TLR4;ATG5
Interstitial lung fibrosis	8/126	0.000486036	0.00767969	0	0	4.40917	33.6386	IL10;ACE;ANGPT2;KLF5;FN1;TIMP2;CXCR4;DCN
Anterior uveitis	2019-04-26	0.000490293	0.00773451	0	0	10.6838	81.4157	C3;LTA;CD59;TLR4
Hereditary Leiomyomatosis and Renal Cell Cancer	2019-04-26	0.000490293	0.00772212	0	0	10.6838	81.4157	IL10;FH;LDHA;LTA
Pregnancy in Diabetics	2019-04-26	0.000490293	0.00770976	0	0	10.6838	81.4157	IGF2;TXN;SLC6A4;SLC9A1
Protein S Deficiency	2019-04-26	0.000490293	0.00769745	0	0	10.6838	81.4157	DPM1;VTN;F2;LPA
Hepatitis C, Chronic	15/385	0.000497598	0.00779967	0	0	2.70563	20.5782	IL10;IFNAR2;FH;PRF1;CXCR4;EGFR;FOXO1;C3;INPP5D;EEF1A2;LTA;CTLA4;APOE;TLR4;S100A9
Trichohepatoenteric Syndrome	12/266	0.000504194	0.00789048	0	0	3.13283	23.7862	GHR;STAT5B;ACE;FLT1;GNA11;IGF2;CXCR4;CD59;FANCC;APOE;GATA2;SLC25A4
Tracheoesophageal Fistula	1946-05-01	0.000505674	0.00790105	0	0	7.54831	57.2888	FANCD2;FANCA;FANCC;FANCE;FANCF
Abnormality of the cornea	1946-05-01	0.000505674	0.00788851	0	0	7.54831	57.2888	MED25;GSN;PIK3R1;ALDH18A1;DCN
Post MI	1946-05-01	0.000505674	0.00787601	0	0	7.54831	57.2888	ACE;TIMP2;NRG1;TLR4;DCN
tumor vasculature	8/128	0.00053982	0.00839454	0	0	4.34028	32.6574	PDGFRB;LDHA;FH;FLT1;ANGPT2;TIMP2;PIK3CD;CXCR4
early pregnancy	8/128	0.00053982	0.00838128	0	0	4.34028	32.6574	IL10;ANGPT2;F2;S100A9;TLR4;EGFR;DEDD;SLC6A4
Ischemia of kidney	1998-07-01	0.000540388	0.00837687	0	0	4.96032	37.3176	IL10;CASP1;CD59;TXN;TLR4;GFER;ATF3
Ankylosing spondylitis	14/347	0.000541037	0.00837372	0	0	2.80179	21.0752	IL10;GCKR;ACE;PRF1;IGF2;TAP1;FOXO1;RIC8B;LTA;CTLA4;TNFRSF14;TLR4;IL6R;ATG5
Hypoglycemia	11/231	0.000548394	0.00847424	0	0	3.30688	24.8298	MCCC2;GHR;ACE;NDUFS6;IGFBP3;DBT;IGF2;PIK3CD;UQCRC2;APOE;TGM2
Carcinoma, Papillary	10/195	0.00054897	0.00846982	0	0	3.56125	26.736	FLT1;PAX8;GSTP1;NCOA4;FN1;GNAS;NUPR1;SSTR2;GPLD1;HDAC6
Pulmonary Fibrosis	16/431	0.000551271	0.008492	0	0	2.57798	19.3433	IL10;ACE;IGFBP3;CAV1;IGF2;FN1;CXCR4;MSN;PIK3CD;F2;EGFR;DCN;VTN;CASP1;CTLA4;EZR
Feeding difficulties in infancy	11/232	0.000568483	0.00874342	0	0	3.29262	24.6043	PEX19;PAX8;HLCS;NDUFS6;DBT;IGF2;B9D1;PTPN11;ATP7A;SAMHD1;PEX26
Aphthous Stomatitis	2019-04-27	0.000569087	0.00873905	0	0	10.2881	76.867	IL10;TLR4;SLC6A4;UBAC2
Immunoglobulin G subclass deficiency (finding)	2019-04-27	0.000569087	0.00872541	0	0	10.2881	76.867	XIAP;CXCR4;RAG2;B2M
Myalgia	1999-07-01	0.000574468	0.00879419	0	0	4.91021	36.6403	IL10;LDHA;EEF1A2;IGF2;SLC25A4;TLR4;UBAC2
Tumor Initiation	11/233	0.000589182	0.00900542	0	0	3.27849	24.3814	LDHA;CAV1;FN1;NME2;PIK3CD;NRG1;DICER1;SOX4;EGFR;DCN;TGM2
Encephalopathies	11/233	0.000589182	0.00899143	0	0	3.27849	24.3814	IL10;FH;ATP5F1A;ACE;CXCR4;APOE;MAT1A;COQ9;F2;SAMHD1;POLG
Secondary Open Angle Glaucoma	2019-03-12	0.000590387	0.00899586	0	0	17.3611	129.075	WDR36;CAV2;CAV1
Eosinophilia, Tropical	2019-03-12	0.000590387	0.00898193	0	0	17.3611	129.075	SHARPIN;RAG2;TLR4
stage, pancreatic cancer	2019-03-12	0.000590387	0.00896805	0	0	17.3611	129.075	GPC1;PIK3CD;EGFR
Hydrosalpinx (disease)	2019-03-12	0.000590387	0.00895421	0	0	17.3611	129.075	FLT1;PRF1;TAP1
Macular retinal edema	2019-03-12	0.000590387	0.00894041	0	0	17.3611	129.075	IL10;FLT1;APOE
Hemangioma	7/100	0.000610234	0.00922674	0	0	4.86111	35.9803	DPM1;ITGB1;FLT1;ANGPT2;IGFBP3;IGF2;TIMP2
Plaque, Amyloid	11/234	0.000610507	0.00921669	0	0	3.26448	24.1612	ABCC4;ACE;GSN;FANCD2;APOE;A2M;B2M;TLR4;S100A9;DCN;FANCF
Intracranial Hemorrhages	1948-05-01	0.000617054	0.00930124	0	0	7.2338	53.4618	ACE;APOE;GATA2;ATP7A;F2
Aplasia Cutis Congenita	10/198	0.000618168	0.00930376	0	0	3.5073	25.9145	GSTP1;BMS1;IGF2;CXCR4;KCTD1;PIK3CD;DICER1;TLR4;SOX4;EGFR
Retrusion of lower jaw	15/394	0.000631306	0.00948696	0	0	2.64382	19.479	PDGFRB;PEX19;IGF2;PTPN11;PIK3R1;CDC6;PEX26;TMEM231;LRP6;DPM1;GHR;CDC45;B9D1;TRIP13;ATP7A
Decreased projection of lower jaw	15/394	0.000631306	0.00947248	0	0	2.64382	19.479	PDGFRB;PEX19;IGF2;PTPN11;PIK3R1;CDC6;PEX26;TMEM231;LRP6;DPM1;GHR;CDC45;B9D1;TRIP13;ATP7A
Decreased projection of mandible	15/394	0.000631306	0.00945804	0	0	2.64382	19.479	PDGFRB;PEX19;IGF2;PTPN11;PIK3R1;CDC6;PEX26;TMEM231;LRP6;DPM1;GHR;CDC45;B9D1;TRIP13;ATP7A
Hypoplastic mandible condyle	15/394	0.000631306	0.00944364	0	0	2.64382	19.479	PDGFRB;PEX19;IGF2;PTPN11;PIK3R1;CDC6;PEX26;TMEM231;LRP6;DPM1;GHR;CDC45;B9D1;TRIP13;ATP7A
TARSAL-CARPAL COALITION SYNDROME	9/164	0.000636209	0.00950252	0	0	3.81098	28.0487	TIMM8A;NTRK2;IGFBP3;GSTP1;STMN1;FN1;IGF2;GNAS;EGFR
Acoustic Neuroma	1973-06-01	0.000641939	0.00957356	0	0	5.70776	41.9579	ITGA4;GSTP1;CAV1;MSN;NRG1;EGFR
Hereditary gingival fibromatosis	1973-06-01	0.000641939	0.00955906	0	0	5.70776	41.9579	PDGFRB;CAV1;FN1;PIK3CD;EZR;EGFR
Inflammatory Breast Carcinoma	7/101	0.000647746	0.00963094	0	0	4.81298	35.337	IL10;CAV1;PIK3CD;XIAP;CXCR4;EGFR;HDAC6
Meningitis, Pneumococcal	2019-04-28	0.00065647	0.00974591	0	0	9.92063	72.7047	PRF1;CASP1;MIF;IRAK4
Erythema Nodosum	2019-04-28	0.00065647	0.00973121	0	0	9.92063	72.7047	IL10;LTA;XIAP;MIF
Exostoses	2019-04-28	0.00065647	0.00971655	0	0	9.92063	72.7047	CD59;PTPN11;ATP7A;DCN
Keratosis Follicularis	2019-04-28	0.00065647	0.00970194	0	0	9.92063	72.7047	ACE;PTPN11;APOE;A2M
Microvascular Angina	2019-04-28	0.00065647	0.00968737	0	0	9.92063	72.7047	IL10;ACE;IFNGR1;RAG2
VITILIGO-ASSOCIATED MULTIPLE AUTOIMMUNE DISEASE SUSCEPTIBILITY 1 (finding)	9/165	0.000664601	0.00979265	0	0	3.78788	27.7133	PDGFRB;IL10;ACE;GSTP1;PRF1;LTA;TAP1;CTLA4;TLR4
Aplasia/Hypoplasia of the mandible	15/396	0.000664856	0.00978174	0	0	2.63047	19.2444	PDGFRB;PEX19;IGF2;PTPN11;PIK3R1;CDC6;PEX26;TMEM231;LRP6;DPM1;GHR;CDC45;B9D1;TRIP13;ATP7A
Breast Fibrocystic Disease	1974-06-01	0.000690268	0.0101404	0	0	5.63063	40.9822	IL10;IGFBP3;GSTP1;IGF2;CXCR4;EGFR
Micrognathism	15/399	0.000718023	0.0105324	0	0	2.61069	18.8988	PDGFRB;PEX19;IGF2;PTPN11;PIK3R1;CDC6;PEX26;TMEM231;LRP6;DPM1;GHR;CDC45;B9D1;TRIP13;ATP7A
Left Ventricular Hypertrophy	10/202	0.000721505	0.0105677	0	0	3.43784	24.87	IL10;ACE;FN1;IGF2;TIMP2;GNAS;NRG1;COQ9;TLR4;SLC6A4
Allergic disposition	11/239	0.000727029	0.0106328	0	0	3.19619	23.0974	IL10;CD63;GSTP1;ALOX5;IGF2;CTLA4;TAP1;PIK3CD;TXN;GAB2;TLR4
Hypercholesterolemia	11/239	0.000727029	0.010617	0	0	3.19619	23.0974	C3;IL10;ACE;FLT1;CAV1;EEF1A2;CXCR4;APOE;LPA;TLR4;ATF3
Tonic Seizures	7/103	0.000728249	0.010619	0	0	4.71953	34.0979	OPRK1;APOE;ADRA1B;ATP7A;SSTR2;PLCB1;POLG
Middle Cerebral Artery Occlusion	8/134	0.000730694	0.0106389	0	0	4.14594	29.9399	C3;ANGPT2;ALOX5;PEA15;NRG1;APOE;IL6R;ATF3
Stable angina	1975-06-01	0.000741365	0.0107783	0	0	5.55556	40.039	ANGPT2;ACE;IGF2;CXCR4;APOE;TLR4
Early-Stage Breast Carcinoma	1975-06-01	0.000741365	0.0107624	0	0	5.55556	40.039	RRM2;GSTP1;EEF1A2;NUPR1;APOE;EGFR
Adrenal Cushing's syndrome	1950-05-01	0.000745868	0.0108118	0	0	6.94444	50.0067	POR;FH;IGF2;GNAS;TXN
Breast Diseases	1950-05-01	0.000745868	0.0107959	0	0	6.94444	50.0067	CCND2;PAX8;IGF2;CXCR4;EGFR
Hematuria	1950-05-01	0.000745868	0.01078	0	0	6.94444	50.0067	IL10;NUP93;FGA;CTLA4;B2M
Parkinson Disease	29/1063	0.000748543	0.0108028	0	0	1.89453	13.6357	GSTP1;CXCR4;PIK3CD;GLRX;TXN;GATA2;FOXO1;SLC6A4;POLB;BMS1;TIMP2;SNCG;TNFRSF14;APOE;ATP7A;TGM2;POLG;IL10;TIMM8A;EIF2B3;ACE;IGF2;NRG1;F2;GAK;EEF1A2;TMEM106B;ATP13A2;TLR4
Toxoplasmosis, Congenital	2019-03-13	0.000759352	0.0109427	0	0	16.0256	115.113	CD9;IRAK4;TLR4
Zellweger-Like Syndrome	2019-03-13	0.000759352	0.0109267	0	0	16.0256	115.113	PEX19;ABCD3;PEX26
Atherosclerotic occlusive disease	2019-03-13	0.000759352	0.0109107	0	0	16.0256	115.113	TIMP2;F2;LPA
Disorder of face	2019-03-13	0.000759352	0.0108948	0	0	16.0256	115.113	CAV1;ATP7A;FBLN5
Familial hypobetalipoproteinemia	2019-03-13	0.000759352	0.0108789	0	0	16.0256	115.113	EEF1A2;APOE;LPA
Genital ulcers	2019-03-13	0.000759352	0.010863	0	0	16.0256	115.113	DCLRE1C;CXCR4;APOE
Radiation Damage	2019-03-13	0.000759352	0.0108473	0	0	16.0256	115.113	POLB;FANCD2;CD59
Carotid Atherosclerosis	7/104	0.000771365	0.0110029	0	0	4.67415	33.5012	ACE;GSTP1;ALOX5;LCAT;APOE;LPA;TLR4
Cervical Intraepithelial Neoplasia	10/204	0.000778281	0.0110854	0	0	3.40414	24.3683	IL10;IFNAR2;KDM4B;FN1;TAP1;CDC6;EZR;TLR4;S100A9;EGFR
Pruritus	8/136	0.000805199	0.0114522	0	0	4.08497	29.103	CD63;FH;DCLRE1C;ATP7B;CTLA4;CD59;RAG2;EGFR
Vitiligo	11/242	0.000805417	0.0114388	0	0	3.15657	22.4878	IL10;PDGFRB;ACE;GSTP1;PRF1;FANCA;LTA;CTLA4;TAP1;APOE;TLR4
Gait, Unsteady	1951-05-01	0.000817328	0.0115912	0	0	6.80828	48.4033	EIF2B3;SGCA;EEF1A2;ATP7A;DCPS
Drug usage	1951-05-01	0.000817328	0.0115745	0	0	6.80828	48.4033	IL10;ACE;EEF1A2;APOE;SLC6A4
Endocrine System Diseases	1951-05-01	0.000817328	0.0115578	0	0	6.80828	48.4033	POR;PAX8;GNAS;CTLA4;KCTD1
Lymphocytic infiltration	1951-05-01	0.000817328	0.0115412	0	0	6.80828	48.4033	LTA;IGF2;CTLA4;CXCR4;RAG2
Parasitic Diseases	1951-05-01	0.000817328	0.0115247	0	0	6.80828	48.4033	IL10;IFNGR1;ITGA2;PIK3CD;TLR4
Visual seizure	10/206	0.000838686	0.0118089	0	0	3.37109	23.8797	VTN;CASP1;OPRK1;NRG1;APOE;ADRA1B;ATP7A;SSTR2;IL6R;POLG
Barrett Esophagus	13/322	0.000842644	0.0118477	0	0	2.80366	19.847	IL10;GSTP1;IGFBP3;CAV1;IGF2;EGFR;HSP90B1;SLC9A1;GHR;AGR2;S100A9;TGM2;S100A7
Spontaneous abortion	8/137	0.000844676	0.0118592	0	0	4.05515	28.6965	FGA;ACE;IGFBP3;FN1;IGF2;TIMP2;IL5RA;APOE
Abdominal discomfort	8/137	0.000844676	0.0118423	0	0	4.05515	28.6965	IL10;GNA11;CTLA4;TRIP13;TLR4;FAN1;UBAC2;POLG
Ureteral obstruction	8/137	0.000844676	0.0118255	0	0	4.05515	28.6965	PDGFRB;ANGPT2;FN1;CASP1;MSN;PIK3CD;ATP7A;TLR4
Bronchial Hyperreactivity	1977-06-01	0.000852293	0.0119151	0	0	5.41126	38.2445	IL10;GSTP1;LTA;CTLA4;UQCRC2;TLR4
Acute interstitial pneumonia	2019-04-30	0.000859027	0.0119922	0	0	9.25926	65.3677	IL10;LTA;CTLA4;EGFR
Atherosclerosis of aorta	2019-04-30	0.000859027	0.0119752	0	0	9.25926	65.3677	ACE;LCAT;APOE;TLR4
Endocrine Gland Neoplasms	2019-04-30	0.000859027	0.0119582	0	0	9.25926	65.3677	IGFBP3;FN1;GNAS;EGFR
Generalized elastolysis	2019-04-30	0.000859027	0.0119413	0	0	9.25926	65.3677	GSN;ALDH18A1;ATP7A;FBLN5
Hanging skin	2019-04-30	0.000859027	0.0119245	0	0	9.25926	65.3677	GSN;ALDH18A1;ATP7A;FBLN5
HIV Encephalopathy	2019-04-30	0.000859027	0.0119076	0	0	9.25926	65.3677	DCLRE1C;CHP1;CD9;APOE
Oral Ulcer	2019-04-30	0.000859027	0.0118909	0	0	9.25926	65.3677	IL10;DCLRE1C;TLR4;UBAC2
Protein C Deficiency	2019-04-30	0.000859027	0.0118741	0	0	9.25926	65.3677	DPM1;F2;LPA;HSP90B1
Head and Neck Neoplasms	7/106	0.00086364	0.0119211	0	0	4.58595	32.3509	STAT5B;RRM2;IGFBP3;GSTP1;GNAS;FURIN;EGFR
T-Cell Lymphoma	13/323	0.000866908	0.0119495	0	0	2.79498	19.7062	IL10;STAT5B;ABCC4;CAV1;PRF1;CXCR4;FURIN;DICER1;TXN;EGFR;CCND2;LTA;CTLA4
Addictive Behavior	10/207	0.000870303	0.0119795	0	0	3.3548	23.6402	STAT5B;NTRK2;ALOX5;IGF2;PIK3CD;OPRK1;GATA2;EGFR;HDAC6;SLC6A4
Colorectal cancer metastatic	10/207	0.000870303	0.0119627	0	0	3.3548	23.6402	FLT1;ANGPT2;GSTP1;EEF1A2;PIK3CD;NRG1;DICER1;PHLDA1;EGFR;HSP90B1
Precursor T-Cell Lymphoblastic Leukemia-Lymphoma	15/407	0.000877801	0.0120489	0	0	2.55938	18.0131	PDGFRB;STAT5B;TIMM8A;FN1;CXCR4;XIAP;PIK3CD;PTPN11;DICER1;NEUROD1;CCND2;FANCD2;INPP5D;MAP3K10;RAG2
Precursor B-cell lymphoblastic leukemia	14/366	0.000908449	0.0124522	0	0	2.65634	18.6044	IL10;STAT5B;DCLRE1C;CXCR4;OPRK1;PTPN11;C3;FANCD2;ALOX5;STMN1;NAMPT;RAG2;ATG5;GAS7
Glioblastoma, IDH-Wildtype	1978-06-01	0.000912341	0.0124881	0	0	5.34188	37.3905	ANGPT2;IGFBP2;FN1;PIK3CD;MIF;EGFR
Gliosis	1978-06-01	0.000912341	0.0124708	0	0	5.34188	37.3905	ITGB1;ITGA4;ITGA2;NRG1;EGFR;POLG
Carcinoma, Lewis Lung	7/107	0.000912931	0.0124615	0	0	4.54309	31.7964	IL10;FLT1;CD209;TIMP2;F2;TLR4;EGFR
Secondary Neoplasm	7/107	0.000912931	0.0124442	0	0	4.54309	31.7964	LDHA;PIK3CD;NRG1;IL6R;EGFR;S100A7;ATG5
Gastrointestinal pain	8/139	0.000928289	0.012636	0	0	3.9968	27.9063	IL10;GNA11;CTLA4;TRIP13;TLR4;FAN1;UBAC2;POLG
Metastatic Neoplasm	18/543	0.00094752	0.01288	0	0	2.30203	16.0259	RRM2;CAV1;NME2;CXCR4;PIK3CD;NRG1;TXN;PIK3R1;EGFR;FOXO1;SLC9A3R1;LDHA;SHARPIN;STMN1;EEF1A2;EZR;SOX4;S100A7
Systemic amyloidosis	2019-03-14	0.00095619	0.0129799	0	0	14.881	103.461	FGA;GSN;B2M
Abnormality of the face	2019-03-14	0.00095619	0.012962	0	0	14.881	103.461	CAV1;ATP7A;FBLN5
Uterine Corpus Carcinosarcoma	2019-03-14	0.00095619	0.0129441	0	0	14.881	103.461	DICER1;EGFR;SOX4
Bacterial sepsis	2019-03-14	0.00095619	0.0129263	0	0	14.881	103.461	CASP1;MIF;TLR4
Immunologic hypersensitivity	2019-03-14	0.00095619	0.0129086	0	0	14.881	103.461	IL10;TLR4;UBAC2
Maternal hypertension	2019-03-14	0.00095619	0.0128909	0	0	14.881	103.461	ACE;GSTP1;ATF3
Slender long bone	1931-04-01	0.000975217	0.0131294	0	0	8.96057	62.1223	PDGFRB;CDC45;CDC6;OBSL1
Zellweger Syndrome	1931-04-01	0.000975217	0.0131114	0	0	8.96057	62.1223	ABCD3;PEX19;LPA;PEX26
Bone marrow hypocellularity	1931-04-01	0.000975217	0.0130935	0	0	8.96057	62.1223	UBE2T;PRF1;GATA2;FANCF
Cardiovascular morbidity	1931-04-01	0.000975217	0.0130756	0	0	8.96057	62.1223	IL10;ACE;EEF1A2;LPA
Decrease in appetite	1931-04-01	0.000975217	0.0130578	0	0	8.96057	62.1223	NAMPT;PIK3R1;SLC6A4;POLG
Gastro-esophageal reflux disease with esophagitis	1931-04-01	0.000975217	0.01304	0	0	8.96057	62.1223	GHR;IL10;IGFBP3;IGF2
HIV encephalitis	1931-04-01	0.000975217	0.0130223	0	0	8.96057	62.1223	DCLRE1C;CHP1;CD9;APOE
Dementia, Vascular	1979-06-01	0.000975594	0.0130097	0	0	5.27426	36.5636	FLT1;ACE;FN1;APOE;LPA;SLC6A4
Primary biliary cirrhosis	13/328	0.000997209	0.0132799	0	0	2.75237	19.0204	IL10;ABCC4;FH;ACE;PRF1;MIF;FOXO1;DBT;CTLA4;CD9;APOE;LPA;TLR4
Growth failure	10/211	0.00100673	0.0133885	0	0	3.29121	22.7128	GHR;STAT5B;PPM1B;PAX8;HLCS;NDUFS6;IGFBP3;PHKG2;IGF2;GNAS
Anaplastic thyroid carcinoma	9/175	0.00100974	0.0134104	0	0	3.57143	24.6359	PDGFRB;IL10;LDHA;PAX8;CAV1;NCOA4;PIK3CD;CXCR4;EGFR
Brain Diseases	11/249	0.00101591	0.0134742	0	0	3.06783	21.1434	IL10;FH;ACE;PIK3CD;APOE;MAT1A;F2;SAMHD1;TLR4;SLC6A4;POLG
Immune System Diseases	11/249	0.00101591	0.013456	0	0	3.06783	21.1434	IL10;STAT5B;VTN;TIMP2;CTLA4;XIAP;CXCR4;PIK3CD;TLR4;EGFR;BATF
Cryptorchidism	15/413	0.00101656	0.0134465	0	0	2.5222	17.3813	PEX19;IGFBP3;IGF2;FANCA;FANCC;PTPN11;CDC6;FANCE;GFER;PEX26;TMEM231;POR;CDC45;FANCD2;B9D1
Deep Vein Thrombosis	7/109	0.00101815	0.0134495	0	0	4.45973	30.7265	FGA;PTGIR;ACE;FURIN;LPA;A2M;F2
Post-Traumatic Stress Disorder	7/109	0.00101815	0.0134314	0	0	4.45973	30.7265	STAT5B;NTRK2;ACE;STMN1;DICER1;APOE;SLC6A4
Abnormal behavior	14/371	0.00103431	0.0136262	0	0	2.62055	18.0137	NTRK2;ACE;PEX19;OPRK1;NRG1;PEX26;SLC6A4;STMN1;CTLA4;MAP3K10;APOE;ATP7A;ATF3;POLG
Peptic Ulcer	1980-06-01	0.00104217	0.0137114	0	0	5.20833	35.7628	IL10;LDHA;ACE;EEF1A2;TLR4;EGFR
Russell-Silver syndrome	1954-05-01	0.00106245	0.0139596	0	0	6.43004	44.0276	GHR;IGFBP3;IGF2;OBSL1;EGFR
Atherogenesis	1954-05-01	0.00106245	0.013941	0	0	6.43004	44.0276	ALOX5;IGF2;APOE;LPA;TLR4
Gingivitis	1954-05-01	0.00106245	0.0139224	0	0	6.43004	44.0276	IL10;BMS1;LTA;S100A9;TLR4
Hypocholesterolemia	1954-05-01	0.00106245	0.0139038	0	0	6.43004	44.0276	CAV2;CAV1;EEF1A2;PIK3CD;CXCR4
Malignant neoplasm of thyroid	17/504	0.00108199	0.0141407	0	0	2.34237	15.9959	IL10;GSTP1;CAV1;NCOA4;REV1;IGF2;FN1;CXCR4;PIK3CD;NRG1;TXN;EGFR;LDHA;CCND2;PAX8;PEA15;LPA
Bipolar Disorder	24/836	0.00108534	0.0141656	0	0	1.99362	13.6082	NTRK2;ACE;CAV2;CAV1;IGFBP2;FBLN1;NRG1;EGFR;NPAS2;SLC6A4;HSP90B1;MKLN1;VTN;LDHA;PFKL;CTLA4;TERF2IP;APOE;PLCB1;TLR4;SLC25A4;TGM2;SRSF9;POLG
Neutropenia	9/177	0.00109368	0.0142556	0	0	3.53107	24.0756	IL10;STAT5B;GSTP1;REV1;SRP54;CTLA4;CXCR4;GATA2;TLR4
Superinfection	1932-04-01	0.00110203	0.0143453	0	0	8.68056	59.1198	CASP1;CXCR4;CHP1;CD9
Delusions	1932-04-01	0.00110203	0.0143263	0	0	8.68056	59.1198	EIF2B3;NRG1;APOE;SLC6A4
Gastric Mucosa-Associated Lymphoid Tissue Lymphoma	1932-04-01	0.00110203	0.0143074	0	0	8.68056	59.1198	GSTP1;CXCR4;CTLA4;TLR4
Genetic Diseases, Inborn	17/506	0.00112929	0.014642	0	0	2.33311	15.8329	PDGFRB;PEX19;CAV1;PRF1;FN1;PTPN11;PIK3R1;GFER;TIMM50;TMEM231;CCND2;ATP7B;EEF1A2;GNAS;TPP1;CRYAA;SLC25A4
Scleroderma	9/178	0.00113772	0.0147319	0	0	3.51124	23.8017	PDGFRB;CAV1;FN1;PIK3CD;CTLA4;MIF;TLR4;EGFR;CENPC
Glucocorticoid Receptor Deficiency	1955-05-01	0.00115513	0.0149377	0	0	6.31313	42.6991	CASP1;PIK3CD;MIF;S100A9;SRSF9
Pituitary-dependent Cushing's disease	1955-05-01	0.00115513	0.014918	0	0	6.31313	42.6991	NEUROD1;GNAS;DICER1;SSTR2;EGFR
Respiratory syncytial virus (RSV) infection in conditions classified elsewhere and of unspecified site	10/215	0.0011602	0.0149639	0	0	3.22997	21.8319	IL10;PRF1;IGF2;CASP1;LTA;TAP1;PTPN11;TXN;TLR4;EGFR
Alopecia	10/215	0.0011602	0.0149443	0	0	3.22997	21.8319	MCCC2;IL10;MED25;DCLRE1C;HLCS;GNA11;CTLA4;PIK3R1;RAG2;EGFR
Amyloidosis, Familial	2019-03-15	0.00118256	0.0152123	0	0	13.8889	93.6121	FGA;GSN;FURIN
Sore to touch	2019-03-15	0.00118256	0.0151924	0	0	13.8889	93.6121	GHR;DNAJA1;IGF2
Diffuse mesangial sclerosis (disorder)	2019-03-15	0.00118256	0.0151726	0	0	13.8889	93.6121	NUP93;FN1;DCN
Disease caused by Shigella dysenteriae	2019-03-15	0.00118256	0.0151528	0	0	13.8889	93.6121	IL10;PRF1;LTA
Hyper-beta-alaninemia	2019-03-15	0.00118256	0.0151331	0	0	13.8889	93.6121	ATP5F1A;COQ9;POLG
Increased blood alanine	2019-03-15	0.00118256	0.0151134	0	0	13.8889	93.6121	ATP5F1A;COQ9;POLG
Increased serum alanine	2019-03-15	0.00118256	0.0150938	0	0	13.8889	93.6121	ATP5F1A;COQ9;POLG
infertility tubal factor	2019-03-15	0.00118256	0.0150742	0	0	13.8889	93.6121	IL10;HSPE1;TLR4
Primary Systemic Amyloidosis	2019-03-15	0.00118256	0.0150547	0	0	13.8889	93.6121	FGA;GSN;B2M
Prothrombin G20210A mutation	2019-03-15	0.00118256	0.0150352	0	0	13.8889	93.6121	ACE;F2;LPA
Penile hypospadias	9/179	0.00118318	0.0150237	0	0	3.49162	23.5319	POR;MED25;CDC45;PEX19;RNF128;IGF2;PTPN11;ATF3;PEX26
Carcinoma, Neuroendocrine	1982-06-01	0.00118572	0.0150365	0	0	5.0813	34.2348	NEUROD1;NTRK2;FH;CAV1;FN1;EGFR
Adverse reaction to drug	1982-06-01	0.00118572	0.0150171	0	0	5.0813	34.2348	C3;FGA;ABCC4;AMBP;TXN;B2M
Chubby cheeks	1982-06-01	0.00118572	0.0149978	0	0	5.0813	34.2348	GNAS;B9D1;ALDH18A1;ATP7A;FBLN5;TMEM231
Drug toxicity	1982-06-01	0.00118572	0.0149785	0	0	5.0813	34.2348	C3;FGA;ABCC4;AMBP;TXN;B2M
Full cheeks	1982-06-01	0.00118572	0.0149593	0	0	5.0813	34.2348	GNAS;B9D1;ALDH18A1;ATP7A;FBLN5;TMEM231
Hyperplasia of cheeks	1982-06-01	0.00118572	0.0149401	0	0	5.0813	34.2348	GNAS;B9D1;ALDH18A1;ATP7A;FBLN5;TMEM231
Hypertrophy of cheeks	1982-06-01	0.00118572	0.014921	0	0	5.0813	34.2348	GNAS;B9D1;ALDH18A1;ATP7A;FBLN5;TMEM231
Puffy cheeks	1982-06-01	0.00118572	0.0149019	0	0	5.0813	34.2348	GNAS;B9D1;ALDH18A1;ATP7A;FBLN5;TMEM231
Gastritis	9/180	0.0012301	0.0154399	0	0	3.47222	23.2662	IL10;ACE;KLF5;CAV1;BMS1;MIF;S100A9;TLR4;EGFR
insulinoma	9/180	0.0012301	0.0154202	0	0	3.47222	23.2662	STAT5B;GCKR;CCND2;ANGPT2;IGFBP2;IGF2;SSTR2;KCNJ1;TGM2
Idiopathic Pulmonary Fibrosis	14/378	0.00123491	0.0154608	0	0	2.57202	17.2242	IL10;PDGFRB;FLT1;IGFBP3;CAV1;ITGA2;FN1;CXCR4;XIAP;PIK3CD;EGFR;DCN;ALOX5;LPA
Rhabdoid Tumor of the Kidney	1933-04-01	0.00123996	0.0155043	0	0	8.41751	56.3356	IGF2;PIK3CD;CXCR4;CRKL
Chorioretinal abnormality	1933-04-01	0.00123996	0.0154846	0	0	8.41751	56.3356	PEX19;B9D1;PEX26;TMEM231
Ameloblastoma	1956-05-01	0.00125366	0.0156357	0	0	6.2004	41.4291	ITGB1;ITGA2;TIMP2;GNAS;EGFR
Geographic Atrophy	1956-05-01	0.00125366	0.0156159	0	0	6.2004	41.4291	C3;CFI;CD59;DICER1;APOE
Hypertrophy of clitoris	1956-05-01	0.00125366	0.0155962	0	0	6.2004	41.4291	POR;CDC45;PEX19;CDC6;PEX26
Late tooth eruption	1983-06-01	0.00126294	0.0156918	0	0	5.02008	33.5056	GHR;PDGFRB;GNAS;KCTD1;PIK3R1;OBSL1
Neuroendocrine Tumors	11/256	0.00126993	0.0157587	0	0	2.98394	19.8993	NEUROD1;NTRK2;GSN;ANGPT2;PAX8;STMN1;IGF2;GNAS;PIK3CD;SSTR2;EGFR
Respiratory Insufficiency	9/181	0.00127851	0.0158452	0	0	3.45304	23.0043	IL10;ACE;PEX19;SGCA;CTLA4;COQ9;FBLN5;PEX26;TMEM231
Adenoma of large intestine	11/257	0.00131015	0.0162168	0	0	2.97233	19.7292	IL10;POLB;SLC9A3R1;ITGA4;GSTP1;ALOX5;IGF2;CTLA4;CXCR4;APOE;EGFR
Acidosis, Lactic	9/182	0.00132845	0.0164227	0	0	3.43407	22.7464	IL10;PPM1B;FH;NDUFS6;DBT;PHKG2;COQ9;SLC25A4;POLG
Hepatitis, Chronic	9/182	0.00132845	0.016402	0	0	3.43407	22.7464	IL10;FN1;IGF2;TAP1;ATP7A;F2;B2M;S100A9;ATOX1
Lactic acidemia	8/147	0.00133147	0.0164187	0	0	3.77929	25.0245	PPM1B;FH;NDUFS6;DBT;PHKG2;COQ9;SLC25A4;POLG
Severe Acute Respiratory Syndrome	1984-06-01	0.00134395	0.0165518	0	0	4.96032	32.7983	IL10;VTN;ACE;CD209;FN1;B2M
Prostatic Hyperplasia	1984-06-01	0.00134395	0.0165311	0	0	4.96032	32.7983	IGFBP3;IGF2;A2M;MAGEA3;ATF3;EGFR
Recurrent bacterial infection	1957-05-01	0.00135826	0.0166862	0	0	6.09162	40.2141	C3;DCLRE1C;CXCR4;PIK3R1;RAG2
Respiratory Tract Diseases	1957-05-01	0.00135826	0.0166654	0	0	6.09162	40.2141	IL10;ACE;ALOX5;PIK3CD;TXN
Severe global developmental delay	1957-05-01	0.00135826	0.0166446	0	0	6.09162	40.2141	DPM1;NTRK2;PEX19;VPS11;PEX26
Increased susceptibility to bacterial infections	1957-05-01	0.00135826	0.0166239	0	0	6.09162	40.2141	C3;DCLRE1C;CXCR4;PIK3R1;RAG2
Maternal oligohydramnios	1957-05-01	0.00135826	0.0166032	0	0	6.09162	40.2141	POR;ACE;B9D1;FBLN5;TMEM231
Prone to bacterial infection	1957-05-01	0.00135826	0.0165826	0	0	6.09162	40.2141	C3;DCLRE1C;CXCR4;PIK3R1;RAG2
Right Middle Cerebral Artery Infarction	1934-04-01	0.00138954	0.0169434	0	0	8.16993	53.7482	C3;ALOX5;IL6R;ATF3
COLORBLINDNESS, PARTIAL, DEUTAN SERIES	1934-04-01	0.00138954	0.0169224	0	0	8.16993	53.7482	ACE;CXCR4;CTLA4;APOE
Embolic Infarction, Middle Cerebral Artery	1934-04-01	0.00138954	0.0169014	0	0	8.16993	53.7482	C3;ALOX5;IL6R;ATF3
Thrombotic Infarction, Middle Cerebral Artery	1934-04-01	0.00138954	0.0168805	0	0	8.16993	53.7482	C3;ALOX5;IL6R;ATF3
Left Middle Cerebral Artery Infarction	1934-04-01	0.00138954	0.0168597	0	0	8.16993	53.7482	C3;ALOX5;IL6R;ATF3
Middle Cerebral Artery Embolus	1934-04-01	0.00138954	0.0168389	0	0	8.16993	53.7482	C3;ALOX5;IL6R;ATF3
Middle Cerebral Artery Syndrome	1934-04-01	0.00138954	0.0168182	0	0	8.16993	53.7482	C3;ALOX5;IL6R;ATF3
Middle Cerebral Artery Thrombosis	1934-04-01	0.00138954	0.0167975	0	0	8.16993	53.7482	C3;ALOX5;IL6R;ATF3
Respiratory Syncytial Virus Infections	7/115	0.00139193	0.0168058	0	0	4.22705	27.8016	IL10;ACE;CASP1;TAP1;CXCR4;PTPN11;TLR4
Complex partial seizures	7/115	0.00139193	0.0167852	0	0	4.22705	27.8016	VPS11;OPRK1;APOE;ADRA1B;ATP7A;SSTR2;POLG
Malaria, Cerebral	1985-06-01	0.00142886	0.0172094	0	0	4.90196	32.1121	IL10;FLT1;ANGPT2;ACE;IFNGR1;LTA
Irritation - emotion	1985-06-01	0.00142886	0.0171884	0	0	4.90196	32.1121	ATP5F1A;HLCS;PRF1;TMEM106B;SAMHD1;FAN1
Hyperreflexia	12/300	0.00143007	0.0171818	0	0	2.77778	18.1945	MCCC2;PDGFRB;TIMM8A;PEX19;NDUFS6;TPP1;ATP13A2;ALDH18A1;MAT1A;COQ9;PLCB1;PEX26
Hypersensitivity	9/184	0.00143304	0.0171965	0	0	3.39674	22.2417	STAT5B;LMAN1;WDR36;CASP1;IL5RA;IL6R;TLR4;FOXO1;ATG5
Recurrent fungal infections	2019-03-16	0.00144003	0.0172593	0	0	13.0208	85.1965	DCLRE1C;GATA2;RAG2
Multiple Organ Failure	2019-03-16	0.00144003	0.0172383	0	0	13.0208	85.1965	IL10;ALOX5;MIF
Post-transplant lymphoproliferative disorder	2019-03-16	0.00144003	0.0172173	0	0	13.0208	85.1965	IL10;XIAP;PIK3CD
Hyperhomocysteinemia	7/116	0.00146346	0.0174762	0	0	4.19061	27.3519	ACE;CASP1;TXN;APOE;LPA;F2;ATF3
Sleep Apnea Syndromes	1958-05-01	0.00146916	0.017523	0	0	5.98659	39.0509	IL10;ACE;GSN;APOE;SLC6A4
Well Differentiated Pancreatic Endocrine Tumor	1958-05-01	0.00146916	0.0175017	0	0	5.98659	39.0509	ANGPT2;PAX8;IGF2;OPRK1;SSTR2
Anaplastic Oligodendroglioma	1958-05-01	0.00146916	0.0174805	0	0	5.98659	39.0509	TIMM8A;ANGPT2;STMN1;IGFBP2;EGFR
Body fluid retention	1958-05-01	0.00146916	0.0174594	0	0	5.98659	39.0509	FGA;DCLRE1C;APOE;RAG2;B2M
Endothelial dysfunction	11/261	0.00148163	0.0175864	0	0	2.92678	19.0668	IL10;ACE;FLT1;ANGPT2;CAV1;CHP1;TERF2IP;APOE;LPA;S100A9;FOXO1
Lung Diseases, Interstitial	8/150	0.00151438	0.0179533	0	0	3.7037	24.0472	IL10;VTN;ALOX5;MSN;GLRX;EZR;S100A9;EGFR
Malignant Squamous Cell Neoplasm	8/150	0.00151438	0.0179317	0	0	3.7037	24.0472	IL10;KLF5;FANCD2;STMN1;PMPCB;TRIM14;PIK3CD;EGFR
DOSAGE-SENSITIVE SEX REVERSAL	1986-06-01	0.00151781	0.0179507	0	0	4.84496	31.4462	IL10;KLF5;PTPN11;RAG2;S100A9;TLR4
Hemangiosarcoma	1986-06-01	0.00151781	0.0179291	0	0	4.84496	31.4462	PTPRB;FLT1;ANGPT2;TFE3;PIK3CD;CRKL
Malignant neoplasm of gastrointestinal tract	11/262	0.00152726	0.0180191	0	0	2.91561	18.9056	IL10;GHR;FLT1;ALOX5;RGS16;AGR2;CXCR4;RICTOR;F2;LPA;EGFR
Subclinical abnormal liver function tests	7/117	0.00153783	0.018122	0	0	4.1548	26.9122	DPM1;ABCD3;ATP7B;PEX19;PHKG2;DDOST;POLG
Transaminases increased	7/117	0.00153783	0.0181003	0	0	4.1548	26.9122	DPM1;ABCD3;ATP7B;PEX19;PHKG2;DDOST;POLG
Elevated liver enzymes	7/117	0.00153783	0.0180787	0	0	4.1548	26.9122	DPM1;ABCD3;ATP7B;PEX19;PHKG2;DDOST;POLG
Increased liver function tests	7/117	0.00153783	0.0180571	0	0	4.1548	26.9122	DPM1;ABCD3;ATP7B;PEX19;PHKG2;DDOST;POLG
Liver enzymes abnormal	7/117	0.00153783	0.0180355	0	0	4.1548	26.9122	DPM1;ABCD3;ATP7B;PEX19;PHKG2;DDOST;POLG
Liver function tests abnormal finding	7/117	0.00153783	0.018014	0	0	4.1548	26.9122	DPM1;ABCD3;ATP7B;PEX19;PHKG2;DDOST;POLG
Vomiting	9/186	0.00154416	0.0180667	0	0	3.36022	21.7516	MCCC2;HLCS;NDUFS6;GSTP1;DBT;ALDH18A1;KCNJ1;EGFR;POLG
Childhood Glioblastoma	9/186	0.00154416	0.0180452	0	0	3.36022	21.7516	PIAS3;FLT1;SIX3;MSN;PIK3CD;CXCR4;TLR4;EGFR;HDAC6
Astrocytoma, low grade	1935-04-01	0.00155125	0.0181065	0	0	7.93651	51.3388	ALOX5;FN1;PTPN11;EGFR
Stage IV Skin Melanoma	1935-04-01	0.00155125	0.018085	0	0	7.93651	51.3388	IL10;CTLA4;TERF2IP;TGM2
Hepatitis E	1935-04-01	0.00155125	0.0180636	0	0	7.93651	51.3388	IL10;AMBP;APOE;EGFR
Dyspnea	9/187	0.00160226	0.0186355	0	0	3.34225	21.5118	DPM1;STAT5B;CDC45;HLCS;CAV1;GSTP1;CDC6;EGFR;SLC6A4
Infarction, Middle Cerebral Artery	7/118	0.0016151	0.0187627	0	0	4.11959	26.4822	PDGFRB;C3;ACE;ALOX5;APOE;IL6R;ATF3
Elevated hepatic transaminases	7/118	0.0016151	0.0187405	0	0	4.11959	26.4822	DPM1;ABCD3;ATP7B;PEX19;PHKG2;DDOST;POLG
Premature Birth	7/118	0.0016151	0.0187184	0	0	4.11959	26.4822	PEX19;LTA;IL6R;TLR4;KCNJ1;CRKL;PEX26
Abdominal Pain	8/152	0.001647	0.0190657	0	0	3.65497	23.424	IL10;GNA11;CTLA4;TRIP13;TLR4;FAN1;UBAC2;POLG
Cervical Squamous Cell Carcinoma	8/152	0.001647	0.0190432	0	0	3.65497	23.424	REV1;MSN;PIK3CD;CTLA4;APOE;CDC6;TLR4;EGFR
Adult Glioblastoma	9/188	0.0016621	0.0191952	0	0	3.32447	21.2755	PIAS3;FLT1;SIX3;MSN;PIK3CD;CXCR4;TLR4;EGFR;HDAC6
Malignant neoplasm of skin	12/306	0.00168886	0.0194814	0	0	2.72331	17.3848	IL10;PDGFRB;FLT1;GSTP1;CASP1;CTLA4;GTF2H3;ATP7A;S100A9;ATF3;EGFR;S100A7
Adenomatous Polyposis Coli	14/391	0.00169429	0.0195211	0	0	2.4865	15.8651	IL10;GSN;GSTP1;CAV1;IGF2;GTF2H3;EGFR;FOXO1;GHR;POLB;VTN;FER;CASP1;B2M
Neurologic Symptoms	7/119	0.00169537	0.0195106	0	0	4.08497	26.0615	IL10;ATP7B;ITGA2;CHP1;PIK3CD;CD9;ATP7A
Breast Cancer, Familial	8/153	0.00171668	0.0197328	0	0	3.63108	23.1204	RINT1;SLC9A3R1;ANGPT2;FANCD2;IGFBP3;CAV1;GSTP1;EGFR
Icterus	8/153	0.00171668	0.0197097	0	0	3.63108	23.1204	ABCD3;ATP7B;PEX19;PAX8;PRF1;ATP7A;ALDOA;PEX26
Myoclonus	8/153	0.00171668	0.0196867	0	0	3.63108	23.1204	IL10;NTRK2;PFKL;TPP1;ATP13A2;APOE;PLCB1;POLG
Adenocarcinoma of colon	11/266	0.00172144	0.0197183	0	0	2.87176	18.2776	IL10;ABCC4;GSN;CAV1;ITGA2;IGF2;PIK3CD;FBLN1;EGFR;FOXO1;TGM2
Memory impairment	11/266	0.00172144	0.0196953	0	0	2.87176	18.2776	IL10;PDGFRB;EIF2B3;ALOX5;TTC3;IGF2;TMEM106B;MIF;APOE;S100A9;SLC6A4
Muscular Dystrophy, Duchenne	9/189	0.00172372	0.0196985	0	0	3.30688	21.0426	IL10;ACE;SGCA;ITGA4;GPC1;FN1;TIMP2;TLR4;DCN
Combined immunodeficiency	1936-04-01	0.00172561	0.0196972	0	0	7.71605	49.0909	DCLRE1C;PIK3CD;RAG2;B2M
Hemorrhage	1936-04-01	0.00172561	0.0196744	0	0	7.71605	49.0909	TIMP2;PTPN11;APOE;F2
Leukoaraiosis	1936-04-01	0.00172561	0.0196516	0	0	7.71605	49.0909	ACE;TMEM106B;APOE;POLG
Ovarian Hyperstimulation Syndrome	1936-04-01	0.00172561	0.0196288	0	0	7.71605	49.0909	FLT1;ANGPT2;IGF2;F2
Cancer, Embryonal	2019-03-17	0.00173009	0.019657	0	0	12.2549	77.9361	IGF2;CD9;TRIP13
Stenosis	2019-03-17	0.00173009	0.0196343	0	0	12.2549	77.9361	PTPN11;APOE;TLR4
Acute HIV infection	2019-03-17	0.00173009	0.0196117	0	0	12.2549	77.9361	PRF1;CD9;CHP1
Adrenomyeloneuropathy	2019-03-17	0.00173009	0.0195891	0	0	12.2549	77.9361	ABCD3;SLC27A2;PEX26
Overgrowth Syndrome	2019-03-17	0.00173009	0.0195665	0	0	12.2549	77.9361	PDGFRB;IGF2;DICER1
Ki-1+ Anaplastic Large Cell Lymphoma	10/227	0.0017389	0.0196435	0	0	3.05923	19.4399	IL10;PDGFRB;DUSP22;DOK2;PRF1;MSN;PIK3CD;PTPN11;RAG2;FOXO1
Endometrioma	10/228	0.00179611	0.0202665	0	0	3.04581	19.256	ITGB1;MED1;ABCC4;IFNGR1;ITGA2;XIAP;FBLN1;DICER1;EGFR;FOXO1
Skin carcinoma	1989-06-01	0.00181006	0.0204005	0	0	4.68165	29.5618	IL10;PDGFRB;GSTP1;PIK3CD;CTLA4;EGFR
Bacteremia	1989-06-01	0.00181006	0.0203772	0	0	4.68165	29.5618	IL10;VTN;AMBP;FN1;IRAK4;TLR4
Osteomyelitis	1961-05-01	0.00184192	0.0207122	0	0	5.69217	35.8433	IFNGR1;ITGA2;FN1;PIK3R1;TLR4
Pemphigus Vulgaris	1961-05-01	0.00184192	0.0206885	0	0	5.69217	35.8433	IL10;C3;BMS1;MIF;EGFR
Pain	16/484	0.00184655	0.0207168	0	0	2.29568	14.45	IL10;ABCC4;NTRK2;ACE;MDH2;GSTP1;OPRK1;NRG1;EGFR;SLC6A4;SLC9A1;BMS1;EEF1A2;PLCB1;LPA;POLG
Congenital heart disease	7/121	0.00186518	0.0209019	0	0	4.01745	25.2472	PTGIR;FANCD2;FANCA;CXCR4;FANCC;PTPN11;FANCE
Hyperammonemia	7/121	0.00186518	0.0208781	0	0	4.01745	25.2472	MCCC2;HLCS;DBT;TPP1;UQCRC2;ALDH18A1;POLG
Muscle Spasticity	13/352	0.00187317	0.0209437	0	0	2.56471	16.1067	TIMM8A;EIF2B3;PEX19;SAMHD1;PEX26;MED25;NDUFS6;VPS11;LTA;ATP13A2;APOE;PLCB1;ATP7A
Cytomegalovirus Infections	11/269	0.00187993	0.0209954	0	0	2.83974	17.8237	IL10;CD209;ALOX5;SIX3;FN1;CTLA4;MIF;APOE;B2M;TLR4;EGFR
Common acute lymphoblastic leukemia	1937-04-01	0.00191311	0.0213418	0	0	7.50751	46.9897	IL10;CHP1;CD9;B2M
Prolactinoma	1990-06-01	0.00191637	0.0213538	0	0	4.62963	28.9691	STAT5B;GNAS;CXCR4;NRG1;SSTR2;EGFR
Hyperlipidemia	10/231	0.00197695	0.0220039	0	0	3.00625	18.7175	C3;ACE;ALOX5;NAMPT;EEF1A2;CASP1;LCAT;APOE;F2;LPA
Necrotizing Enterocolitis	1962-05-01	0.00198029	0.0220162	0	0	5.60036	34.8595	IL10;SORD;MIF;TLR4;EGFR
Papule	1962-05-01	0.00198029	0.0219913	0	0	5.60036	34.8595	IL10;CTLA4;TLR4;EGFR;UBAC2
Severe B lymphocytopenia	2019-02-05	0.00200799	0.0222737	0	0	27.7778	172.517	DCLRE1C;RAG2
Maple Syrup Urine Disease, Thiamine Responsive	2019-02-05	0.00200799	0.0222486	0	0	27.7778	172.517	DBT;PPM1K
Subsarcolemmal accumulations of abnormally shaped mitochondria	2019-02-05	0.00200799	0.0222235	0	0	27.7778	172.517	SLC25A4;POLG
Progressive External Ophthalmoplegia with Mitochondrial DNA Deletions, Autosomal Dominant, 1	2019-02-05	0.00200799	0.0221985	0	0	27.7778	172.517	SLC25A4;POLG
Symptoms of stress	2019-02-05	0.00200799	0.0221736	0	0	27.7778	172.517	ACE;SLC6A4
Tension Headache	2019-02-05	0.00200799	0.0221487	0	0	27.7778	172.517	LTA;APOE
Abnormal joint morphology	2019-02-05	0.00200799	0.0221239	0	0	27.7778	172.517	GHR;PTPN11
Absence of B cells	2019-02-05	0.00200799	0.0220991	0	0	27.7778	172.517	DCLRE1C;RAG2
Arcus juvenilis	2019-02-05	0.00200799	0.0220744	0	0	27.7778	172.517	APOE;ALDH18A1
Classic Maple Syrup Urine Disease	2019-02-05	0.00200799	0.0220497	0	0	27.7778	172.517	DBT;PPM1K
Disseminated Bacillus Calmette-Guerin infection	2019-02-05	0.00200799	0.0220251	0	0	27.7778	172.517	IFNAR2;IFNGR1
Elevated plasma branched chain amino acids	2019-02-05	0.00200799	0.0220006	0	0	27.7778	172.517	DBT;PPM1K
Endometrial neoplasm malignant metastatic	2019-02-05	0.00200799	0.0219761	0	0	27.7778	172.517	STMN1;EZR
Expressed Emotion	2019-02-05	0.00200799	0.0219516	0	0	27.7778	172.517	NRG1;SLC6A4
Familial neurocardiogenic syncope	2019-02-05	0.00200799	0.0219272	0	0	27.7778	172.517	ACE;GNAS
Gastrointestinal dysmotility	2019-02-05	0.00200799	0.0219029	0	0	27.7778	172.517	B2M;POLG
Intermediate Maple Syrup Urine Disease	2019-02-05	0.00200799	0.0218786	0	0	27.7778	172.517	DBT;PPM1K
Intermittent Maple Syrup Urine Disease	2019-02-05	0.00200799	0.0218544	0	0	27.7778	172.517	DBT;PPM1K
Mydriasis	2019-02-05	0.00200799	0.0218302	0	0	27.7778	172.517	NRG1;APOE
Neointima	2019-02-05	0.00200799	0.0218061	0	0	27.7778	172.517	KLF5;ATP7A
Neointima Formation	2019-02-05	0.00200799	0.021782	0	0	27.7778	172.517	KLF5;ATP7A
Nephrogenic Systemic Fibrosis	2019-02-05	0.00200799	0.021758	0	0	27.7778	172.517	FN1;TLR4
prenatal alcohol exposure	2019-02-05	0.00200799	0.021734	0	0	27.7778	172.517	NTRK2;IGF2
Intestinal Neoplasms	8/157	0.00201901	0.0218293	0	0	3.53857	21.9574	KLF5;IGF2;PIK3CD;GAB2;TLR4;DCN;EGFR;ATG5
Dejerine-Sottas Disease (disorder)	1991-06-01	0.00202734	0.0218953	0	0	4.57875	28.393	IL10;KLF5;PTPN11;RAG2;S100A9;TLR4
Encephalitis, St. Louis	7/123	0.00204789	0.0220929	0	0	3.95212	24.4674	C3;IL10;STMN1;FN1;CTLA4;CXCR4;ATG5
Arteriovenous Malformations, Cerebral	2019-03-18	0.00205413	0.022136	0	0	11.5741	71.6192	PREX2;F2;EGFR
T-Lymphocytopenia	2019-03-18	0.00205413	0.0221117	0	0	11.5741	71.6192	STAT5B;DCLRE1C;RAG2
stage, cervical cancer	2019-03-18	0.00205413	0.0220875	0	0	11.5741	71.6192	MIF;EZR;SLC9A1
Thromboembolism	2019-03-18	0.00205413	0.0220634	0	0	11.5741	71.6192	F2;A2M;LPA
Abnormality of the musculature	2019-03-18	0.00205413	0.0220393	0	0	11.5741	71.6192	PDGFRB;FH;GNAS
Aortic Rupture	2019-03-18	0.00205413	0.0220153	0	0	11.5741	71.6192	ANGPT2;APOE;ATP7A
Chronic berylliosis	2019-03-18	0.00205413	0.0219913	0	0	11.5741	71.6192	ACE;CXCR4;CTLA4
Infective cystitis	2019-03-18	0.00205413	0.0219674	0	0	11.5741	71.6192	IL10;RRM2;AMBP
Pulmonary Infiltrate	2019-03-18	0.00205413	0.0219435	0	0	11.5741	71.6192	CAV1;CTLA4;APOE
Hypospadias	9/194	0.00205985	0.0219807	0	0	3.22165	19.9263	POR;MED25;PEX19;CDC45;RNF128;IGF2;PTPN11;ATF3;PEX26
Cholestasis	12/314	0.00209276	0.0223076	0	0	2.65393	16.3728	FGA;ABCC4;FH;PEX19;ATP7B;GSTP1;CTLA4;MAT1A;EZR;B2M;PEX26;POLG
Stage IV Ovarian Carcinoma	1938-04-01	0.00211426	0.0225124	0	0	7.30994	45.0223	DCLRE1C;PIK3CD;CXCR4;EGFR
heavy drinking	1938-04-01	0.00211426	0.022488	0	0	7.30994	45.0223	IL10;APOE;TLR4;SLC6A4
Retinopathy of Prematurity	1963-05-01	0.00212611	0.0225896	0	0	5.51146	33.9146	FLT1;ANGPT2;ACE;IGFBP3;LPA
Bronchiolitis Obliterans	1963-05-01	0.00212611	0.0225652	0	0	5.51146	33.9146	IL10;ACE;CXCR4;CD59;TLR4
Mitral Valve Prolapse Syndrome	1963-05-01	0.00212611	0.0225409	0	0	5.51146	33.9146	ACE;GNAS;PTPN11;F2;POLG
Nephronophthisis	1963-05-01	0.00212611	0.0225166	0	0	5.51146	33.9146	TIMM8A;ACE;TIMP2;FN1;FAN1
Coughing	1992-06-01	0.0021431	0.0226721	0	0	4.52899	27.8329	PTGIR;ACE;STMN1;CTLA4;PIK3R1;EGFR
Edema	1992-06-01	0.0021431	0.0226477	0	0	4.52899	27.8329	FGA;DCLRE1C;APOE;RAG2;B2M;SLC9A1
Intraepithelial Neoplasia	1992-06-01	0.0021431	0.0226234	0	0	4.52899	27.8329	VTN;STAT5B;CCND2;FN1;S100A9;EGFR
Joint laxity	1992-06-01	0.0021431	0.0225991	0	0	4.52899	27.8329	CDC45;FN1;PIK3R1;ATP7A;DCPS;FBLN5
Hepatoblastoma	10/234	0.00217221	0.0228815	0	0	2.96771	18.198	IGFBP3;IGFBP2;FN1;IGF2;PIK3CD;PTPN11;APOE;F2;TLR4;EGFR
Agenesis of corpus callosum	12/316	0.00220521	0.0232043	0	0	2.63713	16.1312	FH;GSTP1;BMS1;SIX3;IGF2;CXCR4;PIK3CD;DICER1;ALDH18A1;TLR4;SOX4;EGFR
Hepatitis	12/316	0.00220521	0.0231795	0	0	2.63713	16.1312	IL10;VTN;ATP7B;RRM2;GSTP1;NAMPT;CTLA4;CD59;MIF;TXN;APOE;ATP7A
Bacterial Infections	11/275	0.00223266	0.0234429	0	0	2.77778	16.9571	C3;IL10;CFI;CASP1;CTLA4;XIAP;CXCR4;PIK3CD;IRAK4;TLR4;EGFR
Generalized seizures	7/125	0.00224415	0.0235385	0	0	3.88889	23.72	OPRK1;APOE;ADRA1B;ATP7A;SSTR2;PLCB1;POLG
Cognition Disorders	10/236	0.0023108	0.0242117	0	0	2.94256	17.8618	DCLRE1C;ALOX5;IGFBP2;IGF2;NRG1;PTPN11;APOE;TLR4;HDAC6;SLC6A4
Islet Cell Tumor	1939-04-01	0.00232954	0.024382	0	0	7.12251	43.1772	NEUROD1;STMN1;IGF2;GNAS
Malignant neoplasm of stomach stage IV	1939-04-01	0.00232954	0.0243561	0	0	7.12251	43.1772	GCKR;CXCR4;EGFR;TGM2
Infant, Premature	11/277	0.00236151	0.0246641	0	0	2.75772	16.68	IL10;NTRK2;STMN1;GNAS;IL5RA;CHP1;OPRK1;DICER1;TLR4;EGFR;SLC6A4
Nephritis	8/161	0.00236179	0.0246409	0	0	3.45066	20.8707	C3;CCND2;ACE;ITGA4;CAV1;FN1;CASP1;HSPE1
Endometrial Neoplasms	10/237	0.00238271	0.0248328	0	0	2.93015	17.6967	ITGB1;GSTP1;CAV1;CXCR4;PIK3R1;HSPE1;TLR4;EGFR;FOXO1;DCN
Renal cyst	1994-06-01	0.0023895	0.0248771	0	0	4.43262	26.7583	FH;TIMP2;FN1;FAN1;EGFR;TMEM231
Intermittent migraine headaches	1994-06-01	0.0023895	0.0248508	0	0	4.43262	26.7583	IL10;GATA2;TLR4;FAN1;POLG;UBAC2
Membranous glomerulonephritis	1994-06-01	0.0023895	0.0248245	0	0	4.43262	26.7583	C3;ACE;FN1;CTLA4;APOE;A2M
Recurrent viral infection	2019-03-19	0.00241348	0.0250472	0	0	10.9649	66.0821	DCLRE1C;GATA2;RAG2
Asthma, Aspirin-Induced	2019-03-19	0.00241348	0.0250208	0	0	10.9649	66.0821	PTGIR;TBXA2R;ALOX5
Abnormality of abdomen morphology	2019-03-19	0.00241348	0.0249944	0	0	10.9649	66.0821	POR;GSN;IFNGR1
Zellweger Spectrum	2019-03-19	0.00241348	0.0249681	0	0	10.9649	66.0821	PEX19;ABCD3;PEX26
Autoimmune pancreatitis	2019-03-19	0.00241348	0.0249418	0	0	10.9649	66.0821	IL10;LTA;CTLA4
Carcinoma of ampulla of Vater	2019-03-19	0.00241348	0.0249156	0	0	10.9649	66.0821	AGR2;APOE;EGFR
Cholesteryl Ester Transfer Protein Deficiency	2019-03-19	0.00241348	0.0248895	0	0	10.9649	66.0821	LCAT;APOE;LPA
Eczema Herpeticum	2019-03-19	0.00241348	0.0248634	0	0	10.9649	66.0821	CAV2;IFNGR1;CAV1
Idiopathic Nephrotic Syndrome	2019-03-19	0.00241348	0.0248374	0	0	10.9649	66.0821	ACE;APOE;LPA
Severe psychomotor retardation	1965-05-01	0.002441	0.0250943	0	0	5.34188	32.1333	DPM1;NTRK2;PEX19;VPS11;PEX26
Congenital arteriovenous malformation	1965-05-01	0.002441	0.025068	0	0	5.34188	32.1333	ANGPT2;FN1;APOE;F2;TLR4
Metastatic malignant neoplasm to brain	8/162	0.00245423	0.0251776	0	0	3.42936	20.6102	RASD2;LDHA;CAV1;PIK3CD;CXCR4;NRG1;EGFR;HSP90B1
Arthralgia	7/127	0.00245463	0.0251555	0	0	3.82765	23.0033	IL10;ATP7B;CAV1;CTLA4;MIF;TLR4;UBAC2
Pheochromocytoma	11/279	0.00249633	0.0255562	0	0	2.73795	16.4084	FH;FLT1;MDH2;BMS1;STMN1;FN1;IGF2;GNAS;PIK3CD;RICTOR;SSTR2
Retinal Detachment	1995-06-01	0.00252041	0.0257759	0	0	4.38596	26.2427	IL10;ACE;GNA11;LTA;FN1;XIAP
Aortic Aneurysm	1995-06-01	0.00252041	0.0257491	0	0	4.38596	26.2427	ANGPT2;ACE;ALOX5;APOE;TLR4;FBLN5
Idiopathic pulmonary hypertension	1995-06-01	0.00252041	0.0257223	0	0	4.38596	26.2427	STAT5B;ALOX5;CAV1;TRPM7;DCN;SLC6A4
Nephrotic Syndrome, Minimal Change	1940-04-01	0.00255944	0.0260936	0	0	6.94444	41.4442	ACE;APOE;LPA;EZR
Endometrioid carcinoma ovary	1940-04-01	0.00255944	0.0260665	0	0	6.94444	41.4442	FER;IGFBP3;PIK3CD;EGFR
Growth Hormone-Secreting Pituitary Adenoma	1940-04-01	0.00255944	0.0260395	0	0	6.94444	41.4442	GHR;GNAS;CXCR4;SSTR2
Hepatitis, Autoimmune	7/128	0.0025654	0.0260732	0	0	3.79774	22.656	IL10;FH;DBT;CTLA4;TNFRSF14;MIF;GATA2
Seizures, Focal	7/128	0.0025654	0.0260463	0	0	3.79774	22.656	OPRK1;APOE;ADRA1B;ATP7A;SSTR2;PLCB1;POLG
Chronic liver disease	7/128	0.0025654	0.0260194	0	0	3.79774	22.656	IL10;IGFBP3;IGF2;PTPN11;MAT1A;APOE;F2
High, narrow palate	1966-05-01	0.00261054	0.0264498	0	0	5.26094	31.2931	DPM1;CDC45;PTPN11;CDC6;ATP7A
Uremia	1966-05-01	0.00261054	0.0264226	0	0	5.26094	31.2931	STAT5B;FLT1;ANGPT2;ACE;EGFR
Meningococcal Infections	1966-05-01	0.00261054	0.0263954	0	0	5.26094	31.2931	IL10;ACE;CXCR4;MIF;TLR4
Adult Hepatocellular Carcinoma	1996-06-01	0.00265663	0.0268339	0	0	4.34028	25.7409	IL10;C3;IGF2;F2;A2M;NFE2L1
Uveitis	7/129	0.00267998	0.0270419	0	0	3.7683	22.3157	IL10;CAV2;CAV1;CFI;CXCR4;CRYAA;TLR4
Malignant neoplasm of gallbladder	9/202	0.00270452	0.0272615	0	0	3.09406	18.2947	ITGB1;NTRK2;ACE;TIMP2;PIK3CD;MIF;APOE;TLR4;EGFR
Melanocytic nevus	9/202	0.00270452	0.0272336	0	0	3.09406	18.2947	IGF2;TERF2IP;PTPN11;DICER1;GAB2;RAG2;TLR4;PHLDA1;EGFR
Hepatitis, Toxic	12/324	0.00270557	0.0272163	0	0	2.57202	15.2069	C3;MED1;FGA;GSN;FLT1;AMBP;TBXA2R;GSTP1;SORD;APOE;ATG5;POLG
Chemical and Drug Induced Liver Injury	12/324	0.00270557	0.0271885	0	0	2.57202	15.2069	C3;MED1;FGA;GSN;FLT1;AMBP;TBXA2R;GSTP1;SORD;APOE;ATG5;POLG
Chemically-Induced Liver Toxicity	12/324	0.00270557	0.0271607	0	0	2.57202	15.2069	C3;MED1;FGA;GSN;FLT1;AMBP;TBXA2R;GSTP1;SORD;APOE;ATG5;POLG
Drug-Induced Acute Liver Injury	12/324	0.00270557	0.027133	0	0	2.57202	15.2069	C3;MED1;FGA;GSN;FLT1;AMBP;TBXA2R;GSTP1;SORD;APOE;ATG5;POLG
Heart Diseases	12/324	0.00270557	0.0271053	0	0	2.57202	15.2069	GHR;PTGIR;ACE;ANGPT2;EEF1A2;DBT;PIK3CD;PTPN11;APOE;LPA;B2M;EGFR
Squamous cell carcinoma of lung	11/282	0.00271018	0.0271239	0	0	2.70883	16.0112	PDGFRB;PIAS3;GSTP1;NME2;PIK3CD;PTPN11;GAB2;B2M;SOX4;EGFR;GAS7
Cerebral Infarction	11/282	0.00271018	0.0270963	0	0	2.70883	16.0112	IL10;ACE;TBXA2R;NAMPT;LTA;PIK3CD;LCAT;TRPM7;APOE;F2;TLR4
Alveolar rhabdomyosarcoma	1967-05-01	0.00278845	0.0278505	0	0	5.18242	30.4844	CAV1;IGFBP2;IGF2;EGFR;FOXO1
Migraine with Aura	1967-05-01	0.00278845	0.0278222	0	0	5.18242	30.4844	ACE;LTA;CTLA4;APOE;SLC6A4
Primary hypogonadism	1967-05-01	0.00278845	0.027794	0	0	5.18242	30.4844	FANCD2;FANCA;FANCC;FANCE;POLG
Thrombosis	1997-06-01	0.00279831	0.027864	0	0	4.29553	25.2523	FGA;TBXA2R;ITGA2;LPA;F2;DCN
Pseudohyperkalemia Cardiff	7/130	0.00279845	0.0278372	0	0	3.73932	21.9823	IL10;FH;EEF1A2;PRF1;CTLA4;APOE;TLR4
Aortic aneurysm without mention of rupture NOS	1941-04-01	0.00280445	0.0278687	0	0	6.77507	39.814	ANGPT2;ACE;ALOX5;APOE
Chronic diarrhea	1941-04-01	0.00280445	0.0278405	0	0	6.77507	39.814	DCLRE1C;ATP7A;RAG2;B2M
Ewings sarcoma-primitive neuroectodermal tumor (PNET)	1941-04-01	0.00280445	0.0278124	0	0	6.77507	39.814	ITGA2;NRG1;B2M;EGFR
High urine occult blood	1941-04-01	0.00280445	0.0277844	0	0	6.77507	39.814	NUP93;FGA;CTLA4;B2M
Hyperextensible skin	1941-04-01	0.00280445	0.0277564	0	0	6.77507	39.814	PDGFRB;PTPN11;ALDH18A1;ATP7A
Other ureteric obstruction	1941-04-01	0.00280445	0.0277285	0	0	6.77507	39.814	ACE;FN1;B2M;GFER
Postnatal microcephaly	1941-04-01	0.00280445	0.0277006	0	0	6.77507	39.814	DPM1;EEF1A2;VPS11;COQ9
Shared Paranoid Disorder	2019-03-20	0.00280938	0.0277215	0	0	10.4167	61.1958	GSTP1;NRG1;APOE
Xanthoma	2019-03-20	0.00280938	0.0276937	0	0	10.4167	61.1958	ALOX5;APOE;LPA
Amyloid nephropathy	2019-03-20	0.00280938	0.0276659	0	0	10.4167	61.1958	FGA;GSN;APOE
Basal ganglia calcification	2019-03-20	0.00280938	0.0276382	0	0	10.4167	61.1958	PDGFRB;GNAS;SAMHD1
Bile duct proliferation	2019-03-20	0.00280938	0.0276106	0	0	10.4167	61.1958	CD209;PHKG2;POLG
Chagas Cardiomyopathy	2019-03-20	0.00280938	0.027583	0	0	10.4167	61.1958	ACE;CASP1;LTA
Chediak-Higashi Syndrome	2019-03-20	0.00280938	0.0275555	0	0	10.4167	61.1958	PRF1;CTLA4;TLR4
External exotoses	2019-03-20	0.00280938	0.027528	0	0	10.4167	61.1958	PTPN11;CD59;DCN
Hypoalphalipoproteinemias	2019-03-20	0.00280938	0.0275006	0	0	10.4167	61.1958	LCAT;APOE;LPA
Increased CSF protein	2019-03-20	0.00280938	0.0274732	0	0	10.4167	61.1958	PRF1;CD59;POLG
Myomatous neoplasm	2019-03-20	0.00280938	0.0274459	0	0	10.4167	61.1958	FH;IGF2;FOXO1
Pancreatic Intraductal Papillary-Mucinous Neoplasm	2019-03-20	0.00280938	0.0274186	0	0	10.4167	61.1958	GNAS;PIK3CD;EGFR
pathologic fistula	2019-03-20	0.00280938	0.0273914	0	0	10.4167	61.1958	IL10;ACE;CTLA4
Myopathy	14/414	0.00285355	0.0277946	0	0	2.34836	13.7595	GSN;COX4I1;GFER;VTN;LDHA;SGCA;STMN1;EEF1A2;CD59;APOE;ATP7A;OBSL1;SLC25A4;POLG
polyps	11/284	0.00286079	0.0278375	0	0	2.68975	15.7529	C3;IL10;ALOX5;IGFBP3;GNAS;CASP1;CXCR4;TRPM7;RAG2;EGFR;ATG5
Thymoma	9/204	0.00288831	0.0280774	0	0	3.06373	17.9139	STAT5B;LTA;CTLA4;CXCR4;MAP3K10;PIK3CD;S100A9;EGFR;CRKL
Embryonal Carcinoma	9/204	0.00288831	0.0280497	0	0	3.06373	17.9139	RBL2;CCND2;GSTP1;NME2;B2M;TLR4;EGFR;FOXO1;HSP90B1
precancerous lesions	7/131	0.0029209	0.0283382	0	0	3.71077	21.6556	POLB;ITGA4;GSTP1;STMN1;IGF2;TLR4;EGFR
Aortic Aneurysm, Thoracic	1998-06-01	0.00294556	0.0285493	0	0	4.2517	24.7766	IL10;ACE;MAT2A;FN1;MAT1A;TLR4
Ceroid Lipofuscinosis, Neuronal, Parry Type	2019-02-06	0.00298337	0.0288873	0	0	23.1481	134.6	TPP1;ATP13A2
Abnormality of the wrist	2019-02-06	0.00298337	0.0288588	0	0	23.1481	134.6	FN1;ATP7A
ACTIVATED PI3K-DELTA SYNDROME	2019-02-06	0.00298337	0.0288304	0	0	23.1481	134.6	PIK3CD;PIK3R1
Acute glaucoma	2019-02-06	0.00298337	0.0288021	0	0	23.1481	134.6	CASP1;TLR4
Adult Classical Hodgkin Lymphoma	2019-02-06	0.00298337	0.0287739	0	0	23.1481	134.6	PIK3CD;TXN
Arcus Senilis	2019-02-06	0.00298337	0.0287456	0	0	23.1481	134.6	APOE;ALDH18A1
asthma with copd	2019-02-06	0.00298337	0.0287175	0	0	23.1481	134.6	ACE;CXCR4
Bowel diverticula	2019-02-06	0.00298337	0.0286894	0	0	23.1481	134.6	ALDH18A1;FBLN5
Bowel diverticulosis	2019-02-06	0.00298337	0.0286614	0	0	23.1481	134.6	ALDH18A1;FBLN5
Chronic neutropenia	2019-02-06	0.00298337	0.0286334	0	0	23.1481	134.6	CXCR4;GATA2
Chronic osteomyelitis	2019-02-06	0.00298337	0.0286054	0	0	23.1481	134.6	STMN1;TLR4
Desmoplastic infantile astrocytoma	2019-02-06	0.00298337	0.0285775	0	0	23.1481	134.6	PTPN11;HDAC6
Elliptocytosis 4	2019-02-06	0.00298337	0.0285497	0	0	23.1481	134.6	S100A9;TLR4
Hypodysfibrinogenemia	2019-02-06	0.00298337	0.0285219	0	0	23.1481	134.6	FGA;FN1
Intermenstrual heavy bleeding	2019-02-06	0.00298337	0.0284942	0	0	23.1481	134.6	FGA;GNAS
Metastatic Endometrial Carcinoma	2019-02-06	0.00298337	0.0284666	0	0	23.1481	134.6	PIK3CD;EGFR
Multiple mitochondrial DNA deletions	2019-02-06	0.00298337	0.028439	0	0	23.1481	134.6	SLC25A4;POLG
Non-small cell lung cancer stage III	2019-02-06	0.00298337	0.0284114	0	0	23.1481	134.6	CCND2;EGFR
Normochromic anemia	2019-02-06	0.00298337	0.0283839	0	0	23.1481	134.6	LCAT;ALDOA
Parkinsonism with favorable response to dopaminergic medication	2019-02-06	0.00298337	0.0283564	0	0	23.1481	134.6	ATP13A2;POLG
Postoperative confusion	2019-02-06	0.00298337	0.028329	0	0	23.1481	134.6	EEF1A2;APOE
Hepatitis, Drug-Induced	12/328	0.00298835	0.0283489	0	0	2.54065	14.7689	C3;MED1;FGA;GSN;FLT1;AMBP;TBXA2R;GSTP1;SORD;APOE;ATG5;POLG
Lewy Body Disease	7/132	0.0030474	0.0288813	0	0	3.68266	21.3354	NTRK2;ACE;FANCD2;IGF2;SNCG;APOE;A2M
Transient Cerebral Ischemia	1942-04-01	0.00306504	0.0290204	0	0	6.61376	38.2784	C3;ACE;APOE;F2
Acute intermittent porphyria	1942-04-01	0.00306504	0.0289925	0	0	6.61376	38.2784	IL10;LTA;CTLA4;FOXO1
Autoimmune hemolytic anemia	1942-04-01	0.00306504	0.0289646	0	0	6.61376	38.2784	IL10;CTLA4;CD59;RAG2
Dissection of aorta	1942-04-01	0.00306504	0.0289368	0	0	6.61376	38.2784	ANGPT2;FBLN1;APOE;FBLN5
Peroxisomal Disorders	1942-04-01	0.00306504	0.028909	0	0	6.61376	38.2784	ABCD3;PEX19;LPA;PEX26
Cyst	8/168	0.00306993	0.0289274	0	0	3.30688	19.1339	ANGPT2;PAX8;CAV1;IGFBP2;GNAS;SNCG;FBLN1;DICER1
Movement Disorders	8/168	0.00306993	0.0288997	0	0	3.30688	19.1339	PDGFRB;MCCC2;ATP7B;PEX19;NRG1;PEX26;ATG5;POLG
Liver Dysfunction	9/206	0.00308183	0.028984	0	0	3.03398	17.5432	DPM1;PEX19;ABCD3;ATP7B;PHKG2;TXN;DDOST;PEX26;POLG
Polycythemia Vera	9/206	0.00308183	0.0289563	0	0	3.03398	17.5432	PDGFRB;STAT5B;CD63;FLT1;AMBP;IGF2;PTPN9;TNFRSF14;F2
Neuralgia	1999-06-01	0.00309854	0.0290854	0	0	4.20875	24.3132	IL10;MDH2;CXCR4;LPA;TLR4;POLG
Respiratory Tract Infections	1969-05-01	0.00317035	0.0297311	0	0	5.03221	28.9549	IL10;DCLRE1C;GSTP1;GLRX;FBLN5
Stromal Neoplasm	1969-05-01	0.00317035	0.0297028	0	0	5.03221	28.9549	PAX8;CAV1;DICER1;TXN;ATF3
Adenoid Cystic Carcinoma	9/207	0.00318236	0.0297869	0	0	3.01932	17.3615	TFE3;IGFBP2;FN1;FANCA;CXCR4;MIF;TXN;SOX4;EGFR
Constipation	9/207	0.00318236	0.0297585	0	0	3.01932	17.3615	PAX8;MDH2;SIX3;VPS11;KCNJ1;DDOST;FAN1;SLC6A4;POLG
Adrenal Cancer	2019-03-21	0.00324299	0.0302967	0	0	9.92063	56.8577	IGF2;GNAS;TLR4
Fibromyxosarcoma	2019-03-21	0.00324299	0.0302679	0	0	9.92063	56.8577	GNAS;EZR;DCN
Single Seizure	6/100	0.00325737	0.0303732	0	0	4.16667	23.8618	OPRK1;APOE;ADRA1B;ATP7A;SSTR2;POLG
Seizures, Auditory	6/100	0.00325737	0.0303444	0	0	4.16667	23.8618	OPRK1;APOE;ADRA1B;ATP7A;SSTR2;POLG
Seizures, Clonic	6/100	0.00325737	0.0303157	0	0	4.16667	23.8618	OPRK1;APOE;ADRA1B;ATP7A;SSTR2;POLG
Seizures, Sensory	6/100	0.00325737	0.030287	0	0	4.16667	23.8618	OPRK1;APOE;ADRA1B;ATP7A;SSTR2;POLG
Seizures, Somatosensory	6/100	0.00325737	0.0302584	0	0	4.16667	23.8618	OPRK1;APOE;ADRA1B;ATP7A;SSTR2;POLG
Vertiginous seizure	6/100	0.00325737	0.0302298	0	0	4.16667	23.8618	OPRK1;APOE;ADRA1B;ATP7A;SSTR2;POLG
Atonic Absence Seizures	6/100	0.00325737	0.0302013	0	0	4.16667	23.8618	OPRK1;APOE;ADRA1B;ATP7A;SSTR2;POLG
Generalized Absence Seizures	6/100	0.00325737	0.0301729	0	0	4.16667	23.8618	OPRK1;APOE;ADRA1B;ATP7A;SSTR2;POLG
Gustatory seizure	6/100	0.00325737	0.0301444	0	0	4.16667	23.8618	OPRK1;APOE;ADRA1B;ATP7A;SSTR2;POLG
Jacksonian Seizure	6/100	0.00325737	0.0301161	0	0	4.16667	23.8618	OPRK1;APOE;ADRA1B;ATP7A;SSTR2;POLG
Non-epileptic convulsion	6/100	0.00325737	0.0300878	0	0	4.16667	23.8618	OPRK1;APOE;ADRA1B;ATP7A;SSTR2;POLG
Nonepileptic Seizures	6/100	0.00325737	0.0300595	0	0	4.16667	23.8618	OPRK1;APOE;ADRA1B;ATP7A;SSTR2;POLG
Olfactory seizure	6/100	0.00325737	0.0300313	0	0	4.16667	23.8618	OPRK1;APOE;ADRA1B;ATP7A;SSTR2;POLG
Motor Neuron Disease	7/134	0.00331295	0.0305152	0	0	3.62769	20.7138	STMN1;TMEM106B;SNCG;GLRX;APOE;ATP7A;HDAC6
Acquired aplastic anemia	1943-04-01	0.00334168	0.0307509	0	0	6.45995	36.83	PRF1;CXCR4;CD59;GATA2
Acute anterior uveitis	1943-04-01	0.00334168	0.0307222	0	0	6.45995	36.83	IL10;CFI;TLR4;FOXO1
Memory Disorders	1943-04-01	0.00334168	0.0306935	0	0	6.45995	36.83	IGF2;APOE;MIF;SLC6A4
Mixed anxiety and depressive disorder	1943-04-01	0.00334168	0.0306648	0	0	6.45995	36.83	GSN;OPRK1;TXN;SLC6A4
Neuromyelitis Optica	1943-04-01	0.00334168	0.0306362	0	0	6.45995	36.83	IFNAR2;IL10;CD59;ATG5
Adult Acute Myeloblastic Leukemia	6/101	0.00342218	0.031345	0	0	4.12541	23.4219	FLT1;GSTP1;IGFBP2;FANCA;PTPN11;EGFR
Low set ears	11/292	0.00353217	0.0323223	0	0	2.61606	14.7698	POR;CDC45;EEF1A2;IGF2;KCTD1;PTPN11;CDC6;ALDH18A1;DCPS;HDAC6;PEX26
West Nile viral infection	1971-05-01	0.00358856	0.0328078	0	0	4.89045	27.5333	IL10;TAP1;PTPN11;MIF;ATG5
Contact hypersensitivity	1971-05-01	0.00358856	0.0327773	0	0	4.89045	27.5333	GSTP1;IGFBP2;NRG1;TXN;TLR4
Rectal Neoplasms	1971-05-01	0.00358856	0.0327468	0	0	4.89045	27.5333	PDGFRB;FLT1;GSTP1;FAN1;EGFR
Epileptic Seizures	6/102	0.00359313	0.0327581	0	0	4.08497	22.9932	OPRK1;APOE;ADRA1B;ATP7A;SSTR2;POLG
Cerebral Amyloid Angiopathy	1944-04-01	0.00363483	0.0331076	0	0	6.31313	35.4621	GSN;APOE;A2M;F2
Congenital neutropenia	1944-04-01	0.00363483	0.033077	0	0	6.31313	35.4621	STAT5B;NAMPT;CXCR4;GATA2
Delirium	1944-04-01	0.00363483	0.0330464	0	0	6.31313	35.4621	IL10;PIK3CD;APOE;IL6R
response to statin	2019-03-22	0.00371541	0.0337477	0	0	9.4697	52.9855	GCKR;APOE;LPA
Lupus Erythematosus, Subacute Cutaneous	2019-03-22	0.00371541	0.0337166	0	0	9.4697	52.9855	GSTP1;PRF1;CTLA4
Antithrombin III Deficiency	2019-03-22	0.00371541	0.0336855	0	0	9.4697	52.9855	DPM1;ACE;F2
Camurati-Engelmann Syndrome	2019-03-22	0.00371541	0.0336544	0	0	9.4697	52.9855	IRAK4;APOE;TLR4
Chronic arthritis	2019-03-22	0.00371541	0.0336234	0	0	9.4697	52.9855	IL10;IGFBP3;TLR4
Hypoxic-Ischemic Encephalopathy	2019-03-22	0.00371541	0.0335925	0	0	9.4697	52.9855	XIAP;IRAK4;APOE
Respiratory distress	6/103	0.00377034	0.0340578	0	0	4.04531	22.5752	DPM1;STAT5B;CDC45;HLCS;CDC6;EGFR
Acute pancreatitis	6/103	0.00377034	0.0340265	0	0	4.04531	22.5752	IL10;ACE;LTA;APOE;S100A9;TLR4
Precursor Cell Lymphoblastic Leukemia Lymphoma	18/617	0.00378598	0.0341363	0	0	2.02593	11.2975	IL10;STAT5B;ABCC4;FLT1;ITGA4;GSTP1;IGFBP2;PRF1;IGF2;CXCR4;PIK3CD;OPRK1;PTPN11;GFER;CRKL;STMN1;SOX4;ATF3
Urinary tract infection	1972-05-01	0.00381186	0.0343382	0	0	4.82253	26.8597	IL10;ACE;PRF1;LTA;TLR4
Bone neoplasms	1972-05-01	0.00381186	0.0343068	0	0	4.82253	26.8597	CAV1;GNAS;CTLA4;CXCR4;EGFR
Guillain-Barre Syndrome	1972-05-01	0.00381186	0.0342754	0	0	4.82253	26.8597	IL10;CXCR4;CD59;APOE;TLR4
Marfan Syndrome	1972-05-01	0.00381186	0.0342441	0	0	4.82253	26.8597	ANGPT2;MAT2A;TIMP2;DCN;FBLN5
Pituitary Neoplasms	11/295	0.00381431	0.0342348	0	0	2.58945	14.4207	NEUROD1;GHR;FLT1;GSTP1;GNAS;CXCR4;PIK3CD;SSTR2;TLR4;IL6R;EGFR
Aortic Valve Insufficiency	9/213	0.003841	0.0344429	0	0	2.93427	16.3205	IL10;ACE;CAV1;FN1;PIK3CD;GATA2;FOXO1;HDAC6;CRKL
Parkinsonian Disorders	9/213	0.003841	0.0344115	0	0	2.93427	16.3205	PDGFRB;ATP7B;GSTP1;EEF1A2;TRPM7;ATP13A2;APOE;SLC25A4;POLG
Idiopathic pulmonary arterial hypertension	11/296	0.00391227	0.035018	0	0	2.58071	14.3065	IL10;ABCC4;ATP5F1A;PTGIR;ANGPT2;ALOX5;CAV1;CXCR4;PTPN11;MIF;SLC6A4
Regional enteritis	1945-04-01	0.00394496	0.0352785	0	0	6.17284	34.1686	IL10;VTN;FN1;TLR4
Sarcoidosis, Pulmonary	1945-04-01	0.00394496	0.0352464	0	0	6.17284	34.1686	FLT1;ACE;CXCR4;TLR4
Cortical visual impairment	1945-04-01	0.00394496	0.0352144	0	0	6.17284	34.1686	DPM1;TIMM8A;VPS11;POLG
Hypoalbuminemia	1945-04-01	0.00394496	0.0351825	0	0	6.17284	34.1686	PRF1;FN1;A2M;B2M
IIeocolitis	1945-04-01	0.00394496	0.0351506	0	0	6.17284	34.1686	IL10;VTN;FN1;TLR4
Ketosis	1945-04-01	0.00394496	0.0351187	0	0	6.17284	34.1686	DBT;PHKG2;CHP1;CD9
Bulging forehead	6/104	0.00395395	0.0351669	0	0	4.00641	22.1676	PDGFRB;CCND2;IGF2;PIK3R1;ALDH18A1;KCNJ1
Ehlers-Danlos Syndrome	6/104	0.00395395	0.0351351	0	0	4.00641	22.1676	FN1;TIMP2;ALDH18A1;ATP7A;FBLN5;DCN
Prominent forehead	6/104	0.00395395	0.0351034	0	0	4.00641	22.1676	PDGFRB;CCND2;IGF2;PIK3R1;ALDH18A1;KCNJ1
Skin Neoplasms	10/255	0.00401466	0.0356102	0	0	2.72331	15.0267	PDGFRB;FLT1;FANCD2;PEA15;TIMP2;CTLA4;DICER1;EGFR;HDAC6;S100A7
Uveomeningoencephalitic Syndrome	1973-05-01	0.00404495	0.0358465	0	0	4.75647	26.2095	CTLA4;MIF;TLR4;FOXO1;ATG5
Cholangitis, Sclerosing	7/139	0.00405409	0.0358952	0	0	3.4972	19.2627	IL10;GCKR;RIC8B;TNFRSF14;IL6R;TLR4;GAS7
Frontal bossing	9/215	0.0040828	0.0361168	0	0	2.90698	15.9912	POR;FH;PPM1B;IGF2;PIK3R1;ALDH18A1;OBSL1;KCNJ1;HDAC6
Amyloidosis, familial visceral	2019-02-07	0.00413709	0.0365641	0	0	19.8413	108.884	FGA;B2M
Amyloidosis, Primary Cutaneous	2019-02-07	0.00413709	0.0365313	0	0	19.8413	108.884	GSN;APOE
Aphasia, Progressive	2019-02-07	0.00413709	0.0364985	0	0	19.8413	108.884	FANCD2;APOE
Dementia, familial British	2019-02-07	0.00413709	0.0364658	0	0	19.8413	108.884	GSN;GPC1
Neuroepithelioma, Peripheral	2019-02-07	0.00413709	0.0364331	0	0	19.8413	108.884	NRG1;B2M
Abnormality of the elbow	2019-02-07	0.00413709	0.0364005	0	0	19.8413	108.884	GHR;OBSL1
Abnormality of the menstrual cycle	2019-02-07	0.00413709	0.0363679	0	0	19.8413	108.884	POR;ATP7B
ASA intolerant asthma	2019-02-07	0.00413709	0.0363354	0	0	19.8413	108.884	TBXA2R;ALOX5
Boutonneuse Fever	2019-02-07	0.00413709	0.036303	0	0	19.8413	108.884	IL10;TLR4
fertility disorders	2019-02-07	0.00413709	0.0362706	0	0	19.8413	108.884	IL10;TLR4
Histiocytoma	2019-02-07	0.00413709	0.0362382	0	0	19.8413	108.884	IGF2;HSP90B1
Menstrual abnormalities	2019-02-07	0.00413709	0.036206	0	0	19.8413	108.884	POR;ATP7B
Old myocardial infarction	2019-02-07	0.00413709	0.0361738	0	0	19.8413	108.884	ACE;APOE
Heart Failure, Right-Sided	6/105	0.0041441	0.0362029	0	0	3.96825	21.7701	ITGB1;ABCC4;ACE;NRG1;FBLN5;SLC9A1
Dyschezia	8/177	0.00421153	0.0367593	0	0	3.13873	17.1686	PAX8;MDH2;SIX3;VPS11;KCNJ1;DDOST;FAN1;POLG
Stage III Colon Cancer	2019-03-23	0.00422766	0.0368673	0	0	9.05797	49.5118	EEF1A2;CXCR4;EGFR
Alcohol or Other Drugs use	2019-03-23	0.00422766	0.0368346	0	0	9.05797	49.5118	BMS1;LTA;SLC6A4
Asymptomatic human immunodeficiency virus infection	2019-03-23	0.00422766	0.036802	0	0	9.05797	49.5118	CD9;CHP1;EGFR
Behavioral variant of frontotemporal dementia	2019-03-23	0.00422766	0.0367694	0	0	9.05797	49.5118	TMEM106B;APOE;SLC6A4
Childhood Solid Neoplasm	2019-03-23	0.00422766	0.0367369	0	0	9.05797	49.5118	TRPM7;FOXO1;HDAC6
Cognitive changes	2019-03-23	0.00422766	0.0367044	0	0	9.05797	49.5118	ACE;IGFBP2;APOE
Complications of Diabetes Mellitus	2019-03-23	0.00422766	0.036672	0	0	9.05797	49.5118	IGFBP3;LTA;CD59
Fetal overgrowth	2019-03-23	0.00422766	0.0366397	0	0	9.05797	49.5118	PDGFRB;IGF2;FBLN5
Generalized overgrowth	2019-03-23	0.00422766	0.0366074	0	0	9.05797	49.5118	PDGFRB;IGF2;FBLN5
Overgrowth	2019-03-23	0.00422766	0.0365752	0	0	9.05797	49.5118	PDGFRB;IGF2;FBLN5
Blindness, Cortical	1946-04-01	0.00427251	0.0369308	0	0	6.03865	32.9442	DPM1;TIMM8A;VPS11;POLG
Severe congenital neutropenia	1946-04-01	0.00427251	0.0368983	0	0	6.03865	32.9442	STAT5B;NAMPT;CXCR4;GATA2
Angiogenic Switch	1974-05-01	0.00428804	0.0369999	0	0	4.69219	25.5815	FLT1;ANGPT2;PIK3CD;CXCR4;GAB2
Congenital Bilateral Cataracts	1974-05-01	0.00428804	0.0369674	0	0	4.69219	25.5815	CAV1;SORD;ALDH18A1;CRYAA;GFER
Proliferative diabetic retinopathy	1974-05-01	0.00428804	0.036935	0	0	4.69219	25.5815	IL10;ACE;IGFBP3;FN1;GFER
Alcohol abuse	6/106	0.00434093	0.0373578	0	0	3.93082	21.3823	FN1;APOE;F2;TLR4;EGFR;SLC6A4
Pleural effusion disorder	6/106	0.00434093	0.0373252	0	0	3.93082	21.3823	IL10;LDHA;ACE;ALOX5;IGFBP2;EGFR
Mycosis Fungoides	7/141	0.00438334	0.0376568	0	0	3.4476	18.7203	IL10;GNAS;LTA;PIK3CD;CTLA4;TRIP13;TLR4
Nasal Polyps	9/218	0.00446763	0.0383475	0	0	2.86697	15.5129	IL10;IL5RA;TAP1;A2M;RAG2;TLR4;S100A9;EGFR;S100A7
Sjogren's Syndrome	10/259	0.00447573	0.0383835	0	0	2.68125	14.5031	C3;IL10;GSN;LTA;CTLA4;CXCR4;CHP1;CD9;TXN;EGFR
Lymphoma, T-Cell, Cutaneous	10/259	0.00447573	0.03835	0	0	2.68125	14.5031	IL10;STAT5B;CCND2;CASP1;LTA;CTLA4;CXCR4;PIK3CD;PTPN11;HDAC6
Leukemia, Myelomonocytic, Chronic	6/107	0.00454457	0.038906	0	0	3.89408	21.004	PDGFRB;IL10;IGF2;CTLA4;PTPN11;GATA2
Tumor Promotion	6/107	0.00454457	0.0388721	0	0	3.89408	21.004	STAT5B;MED25;ANGPT2;KLF5;PEA15;PIK3CD
Waldenstrom Macroglobulinemia	6/107	0.00454457	0.0388383	0	0	3.89408	21.004	IL10;STAT5B;CCND2;ITGA4;PIK3CD;CXCR4
Corneal Neovascularization	1947-04-01	0.00461793	0.039431	0	0	5.91017	31.7837	FLT1;ANGPT2;APOE;DCN
Embryonal Neoplasm	1947-04-01	0.00461793	0.0393967	0	0	5.91017	31.7837	IGF2;PIK3CD;CD9;TRIP13
Neuroblastic tumors	1947-04-01	0.00461793	0.0393626	0	0	5.91017	31.7837	ITGB1;VTN;PEA15;CXCR4
Paresthesia	1947-04-01	0.00461793	0.0393285	0	0	5.91017	31.7837	GSTP1;GNA11;KCNJ1;POLG
Epilepsy, Temporal Lobe	8/180	0.00465693	0.0396262	0	0	3.08642	16.5722	C3;NTRK2;ACE;CASP1;CXCR4;APOE;SSTR2;SLC6A4
Convulsive Seizures	6/108	0.00475517	0.0404272	0	0	3.85802	20.6347	OPRK1;APOE;ADRA1B;ATP7A;SSTR2;POLG
CNS metastases	2019-03-24	0.00478069	0.040609	0	0	8.68056	46.3817	PIK3CD;EGFR;MAGEA3
Enterocolitis	2019-03-24	0.00478069	0.0405739	0	0	8.68056	46.3817	IL10;ALOX5;CTLA4
Superficial ulcer	1976-05-01	0.00480518	0.0407466	0	0	4.56871	24.3881	KLF5;ITGA2;CTLA4;RAG2;DCN
PANIC DISORDER 1	1976-05-01	0.00480518	0.0407115	0	0	4.56871	24.3881	IL10;LDHA;ACE;APOE;SLC6A4
Generalized osteopenia	7/144	0.0049146	0.0416026	0	0	3.37577	17.9441	PDGFRB;SLC9A3R1;GNAS;SRP54;ATP7A;KCNJ1;DDOST
Abortion, Tubal	6/109	0.00497286	0.0420596	0	0	3.82263	20.2743	IGFBP3;FN1;IGF2;TIMP2;IL5RA;APOE
Immune thrombocytopenic purpura	8/182	0.00497337	0.0420278	0	0	3.0525	16.1894	ITGB1;IL10;PRF1;LTA;CTLA4;CXCR4;GATA2;TLR4
oligodendroglioma	8/182	0.00497337	0.0419917	0	0	3.0525	16.1894	CD63;FLT1;CAV1;GSTP1;STMN1;IGFBP2;EGFR;SLC9A1
cardiac event	1948-04-01	0.00498165	0.0420254	0	0	5.78704	30.6828	ACE;LPA;TLR4;SLC6A4
Central nervous system demyelination	1948-04-01	0.00498165	0.0419894	0	0	5.78704	30.6828	EIF2B3;PEX19;FN1;MAT1A
Sudden infant death syndrome	1977-05-01	0.00507969	0.0427791	0	0	4.50938	23.8208	IL10;MIF;APOE;SSTR2;SLC6A4
Cerebral arterial aneurysm	1977-05-01	0.00507969	0.0427424	0	0	4.50938	23.8208	IL10;ACE;APOE;LPA;TLR4
Crohn's disease of large bowel	1977-05-01	0.00507969	0.0427059	0	0	4.50938	23.8208	IL10;VTN;FN1;PTPN11;TLR4
Peripheral Vascular Diseases	1977-05-01	0.00507969	0.0426694	0	0	4.50938	23.8208	ACE;APOE;F2;LPA;TLR4
Retinoblastoma	16/538	0.00516624	0.0433594	0	0	2.06526	10.8749	CAV1;TFE3;IGFBP2;PIK3CD;DICER1;PPM1K;EGFR;FOXO1;DCN;RBL2;LDHA;STMN1;SNCG;TRPM7;SOX4;ATG5
Depressive Symptoms	7/146	0.00529477	0.0444002	0	0	3.32953	17.4502	IL10;ACE;OPRK1;NRG1;APOE;EGFR;SLC6A4
Hematological Disease	7/146	0.00529477	0.0443624	0	0	3.32953	17.4502	LMAN1;IFNGR1;FANCA;CTLA4;CXCR4;FANCC;EGFR
Adrenocortical carcinoma	8/184	0.00530604	0.0444188	0	0	3.01932	15.818	STAT5B;BMS1;IGFBP2;TFE3;IGF2;GNAS;DICER1;EGFR
Advanced bone age	1949-04-01	0.00536409	0.0448666	0	0	5.66893	29.6373	POR;CAV1;IGF2;DDOST
Atypical Ductal Breast Hyperplasia	1949-04-01	0.00536409	0.0448285	0	0	5.66893	29.6373	GNA11;CXCR4;APOE;LPA
Carcinosarcoma	1949-04-01	0.00536409	0.0447904	0	0	5.66893	29.6373	ANGPT2;IGF2;CHP1;EGFR
Li-Fraumeni Syndrome	1949-04-01	0.00536409	0.0447524	0	0	5.66893	29.6373	CAV1;B2M;DCN;EGFR
Microscopic Polyarteritis	1949-04-01	0.00536409	0.0447144	0	0	5.66893	29.6373	IL10;IGFBP2;CTLA4;EGFR
Nephrosis	1949-04-01	0.00536409	0.0446765	0	0	5.66893	29.6373	ANGPT2;ACE;CD59;F2
Distal sensory impairment	1978-05-01	0.00536512	0.0446473	0	0	4.45157	23.2721	MED25;CAV1;ATP13A2;FBLN5;POLG
Tangier Disease	2019-03-25	0.00537538	0.0446948	0	0	8.33333	43.5494	LCAT;APOE;GPLD1
Abnormality of the palate	2019-03-25	0.00537538	0.044657	0	0	8.33333	43.5494	PEX19;ATP7A;PEX26
Acne Vulgaris	2019-03-25	0.00537538	0.0446193	0	0	8.33333	43.5494	IL10;TLR4;S100A7
Acute hepatitis	2019-03-25	0.00537538	0.0445817	0	0	8.33333	43.5494	ATP7B;TXN;F2
Borna Disease	2019-03-25	0.00537538	0.0445441	0	0	8.33333	43.5494	CHP1;CD9;MIF
Carpal Tunnel Syndrome	2019-03-25	0.00537538	0.0445065	0	0	8.33333	43.5494	ACE;GNAS;B2M
Indian childhood cirrhosis	2019-03-25	0.00537538	0.0444691	0	0	8.33333	43.5494	IL10;ATP7B;KCTD1
Melioidosis	2019-03-25	0.00537538	0.0444317	0	0	8.33333	43.5494	IL10;AMBP;TLR4
Personality change	2019-03-25	0.00537538	0.0443943	0	0	8.33333	43.5494	EIF2B3;ATP7B;TMEM106B
Cholera	6/111	0.00543008	0.0448084	0	0	3.75375	19.5788	SLC9A3R1;CAV1;IGF2;CASP1;APOE;EGFR
Glomerulosclerosis (disorder)	6/111	0.00543008	0.0447708	0	0	3.75375	19.5788	FH;ACE;MDH2;ITGA2;FN1;APOE
Infectious disease of lung	6/111	0.00543008	0.0447333	0	0	3.75375	19.5788	IL10;CXCR4;ATP7A;TLR4;DCN;EGFR
Bare Lymphocyte Syndrome, Type I	2019-02-08	0.00546384	0.0449737	0	0	17.3611	90.4445	TAP1;B2M
Cardiomyopathy, Alcoholic	2019-02-08	0.00546384	0.0449361	0	0	17.3611	90.4445	ACE;SLC25A4
Dementia, familial Danish	2019-02-08	0.00546384	0.0448985	0	0	17.3611	90.4445	GSN;GPC1
Multiple Sclerosis, Chronic Progressive	2019-02-08	0.00546384	0.044861	0	0	17.3611	90.4445	IL10;CTLA4
PEROXISOME BIOGENESIS DISORDER, COMPLEMENTATION GROUP A	2019-02-08	0.00546384	0.0448236	0	0	17.3611	90.4445	BMS1;PEX26
Stricture of artery	2019-02-08	0.00546384	0.0447862	0	0	17.3611	90.4445	ATP7A;FBLN5
Absent ear	2019-02-08	0.00546384	0.0447489	0	0	17.3611	90.4445	CDC45;CDC6
Argyrophilic grain disease	2019-02-08	0.00546384	0.0447116	0	0	17.3611	90.4445	APOE;A2M
Birth length less than 3rd percentile	2019-02-08	0.00546384	0.0446744	0	0	17.3611	90.4445	CDC6;PIK3R1
Cerebral Thrombosis	2019-02-08	0.00546384	0.0446373	0	0	17.3611	90.4445	APOE;F2
Congenital absence of external ear	2019-02-08	0.00546384	0.0446002	0	0	17.3611	90.4445	CDC45;CDC6
Cytomegalovirus Retinitis	2019-02-08	0.00546384	0.0445632	0	0	17.3611	90.4445	IL10;PRF1
Infection of ear	2019-02-08	0.00546384	0.0445262	0	0	17.3611	90.4445	IL10;TLR4
Intermittent diarrhea	2019-02-08	0.00546384	0.0444893	0	0	17.3611	90.4445	B2M;POLG
Left sided colitis	2019-02-08	0.00546384	0.0444525	0	0	17.3611	90.4445	IL10;ABCC4
LOW DENSITY LIPOPROTEIN CHOLESTEROL LEVEL QUANTITATIVE TRAIT LOCUS 2	2019-02-08	0.00546384	0.0444157	0	0	17.3611	90.4445	GHR;APOE
Maple Syrup Urine Disease	2019-02-08	0.00546384	0.044379	0	0	17.3611	90.4445	DBT;PPM1K
Nephrogenic Fibrosing Dermopathy	2019-02-08	0.00546384	0.0443424	0	0	17.3611	90.4445	TLR4;TGM2
Neurogenic hypertension	2019-02-08	0.00546384	0.0443058	0	0	17.3611	90.4445	ANGPT2;ACE
Overweight and obesity	2019-02-08	0.00546384	0.0442693	0	0	17.3611	90.4445	ACE;IGF2
Abnormality of the metaphysis	1979-05-01	0.00566171	0.0458347	0	0	4.39522	22.741	PDGFRB;SRP54;PTPN11;ATP7A;OBSL1
Desmoplastic	1979-05-01	0.00566171	0.045797	0	0	4.39522	22.741	GHR;CAV1;TIMP2;FN1;TGM2
Eosinophilic esophagitis	1979-05-01	0.00566171	0.0457593	0	0	4.39522	22.741	WDR36;TIMP2;TNFRSF14;MIF;S100A7
Extrahepatic Cholangiocarcinoma	1979-05-01	0.00566171	0.0457217	0	0	4.39522	22.741	IL10;GSTP1;STMN1;GNAS;EGFR
Intestinal Diseases	1979-05-01	0.00566171	0.0456842	0	0	4.39522	22.741	IL10;STAT5B;TLR4;TGM2;HSP90B1
Luminal B Breast Carcinoma	1979-05-01	0.00566171	0.0456467	0	0	4.39522	22.741	SLC9A3R1;GSTP1;PIK3CD;RICTOR;EGFR
Prion Diseases	1979-05-01	0.00566171	0.0456093	0	0	4.39522	22.741	GSN;FANCD2;MGRN1;CD9;APOE
Myopia	10/268	0.00566586	0.0456053	0	0	2.59121	13.4051	TIMM8A;CDC45;CFI;TIMP2;PTPN11;PIK3R1;APOE;ALDH18A1;CRYAA;SLC25A4
Adenocarcinoma, Clear Cell	6/112	0.00566988	0.0456003	0	0	3.72024	19.2433	RRM2;PEA15;PIK3CD;CTLA4;IL6R;EGFR
Diabetes Mellitus, Experimental	6/112	0.00566988	0.045563	0	0	3.72024	19.2433	NEUROD1;ACE;CAV1;TIMP2;ATF3;SLC9A1
Streptozotocin Diabetes	6/112	0.00566988	0.0455258	0	0	3.72024	19.2433	NEUROD1;ACE;CAV1;TIMP2;ATF3;SLC9A1
Alloxan Diabetes	6/112	0.00566988	0.0454886	0	0	3.72024	19.2433	NEUROD1;ACE;CAV1;TIMP2;ATF3;SLC9A1
Lipodystrophy	6/112	0.00566988	0.0454515	0	0	3.72024	19.2433	CAV1;PIK3CD;CD59;PIK3R1;APOE;CIDEC
Pain, Crushing	1950-04-01	0.00576568	0.0461818	0	0	5.55556	28.6435	OPRK1;NRG1;PLCB1;SLC9A1
Pain, Migratory	1950-04-01	0.00576568	0.0461442	0	0	5.55556	28.6435	OPRK1;NRG1;PLCB1;SLC9A1
Pain, Splitting	1950-04-01	0.00576568	0.0461067	0	0	5.55556	28.6435	OPRK1;NRG1;PLCB1;SLC9A1
Suffering, Physical	1950-04-01	0.00576568	0.0460692	0	0	5.55556	28.6435	OPRK1;NRG1;PLCB1;SLC9A1
Tumors of Adrenal Cortex	1950-04-01	0.00576568	0.0460317	0	0	5.55556	28.6435	GHR;CCND2;IGF2;GNAS
Ache	1950-04-01	0.00576568	0.0459944	0	0	5.55556	28.6435	OPRK1;NRG1;PLCB1;SLC9A1
Lafora Disease	1950-04-01	0.00576568	0.0459571	0	0	5.55556	28.6435	SNCG;ATP13A2;APOE;HSP90B1
NONAKA MYOPATHY	1950-04-01	0.00576568	0.0459198	0	0	5.55556	28.6435	PDGFRB;GSN;ATP7A;EGFR
Pauci-immune Glomerulonephritis associated with Granulomatosis with Polyangiitis	1950-04-01	0.00576568	0.0458827	0	0	5.55556	28.6435	IL10;CTLA4;TLR4;S100A7
Radiating pain	1950-04-01	0.00576568	0.0458455	0	0	5.55556	28.6435	OPRK1;NRG1;PLCB1;SLC9A1
Urticaria	6/113	0.00591733	0.0470133	0	0	3.68732	18.9155	CD63;ACE;ALOX5;CHP1;PIK3CD;CD9
Gingival Diseases	6/113	0.00591733	0.0469753	0	0	3.68732	18.9155	IL10;FN1;CTLA4;CXCR4;APOE;TLR4
Intracranial Aneurysm	6/113	0.00591733	0.0469374	0	0	3.68732	18.9155	IL10;ACE;FN1;TIMP2;APOE;LPA
Seminoma	9/228	0.00595795	0.0472216	0	0	2.74123	14.0434	IL10;POLB;ACE;IGF2;XIAP;DICER1;MAGEA3;EGFR;FOXO1
Skin toxicity	2019-03-26	0.00601257	0.0476161	0	0	8.01282	40.9768	FANCD2;GSTP1;EGFR
Appendicitis	2019-03-26	0.00601257	0.0475777	0	0	8.01282	40.9768	IL10;TFE3;TLR4
Calcium pyrophosphate deposition disease	2019-03-26	0.00601257	0.0475395	0	0	8.01282	40.9768	PDGFRB;ATP7B;KCNJ1
Cervical dysplasia	2019-03-26	0.00601257	0.0475012	0	0	8.01282	40.9768	IL10;CDC6;EGFR
Congenital hypoplasia of thymus	2019-03-26	0.00601257	0.0474631	0	0	8.01282	40.9768	DCLRE1C;CELF2;RAG2
Decreased albumin	2019-03-26	0.00601257	0.047425	0	0	8.01282	40.9768	PRF1;FN1;B2M
Ductal Carcinoma	9/229	0.00612581	0.0482794	0	0	2.72926	13.9062	FLT1;ANGPT2;IGFBP3;CAV1;FN1;CD9;PTPN11;S100A9;EGFR
Epileptic drop attack	6/114	0.00617256	0.0486089	0	0	3.65497	18.5952	OPRK1;APOE;ADRA1B;ATP7A;SSTR2;POLG
X-linked agammaglobulinemia	1951-04-01	0.00618682	0.0486822	0	0	5.44662	27.6979	IL10;PIK3CD;PIK3R1;TLR4
Central visual impairment	1951-04-01	0.00618682	0.0486432	0	0	5.44662	27.6979	DPM1;TIMM8A;VPS11;POLG
Congenital absence of kidney	1951-04-01	0.00618682	0.0486043	0	0	5.44662	27.6979	FANCD2;FANCA;FANCC;FANCE
Coronary Stenosis	1951-04-01	0.00618682	0.0485655	0	0	5.44662	27.6979	ACE;APOE;F2;TLR4
Hypocalcemia	1951-04-01	0.00618682	0.0485268	0	0	5.44662	27.6979	PPM1B;GNA11;CAV1;GNAS
Psychotic Disorders	11/316	0.00633052	0.0496143	0	0	2.41737	12.2376	IL10;PDGFRB;GHR;GSTP1;IGFBP2;GNAS;CHP1;CD9;NRG1;APOE;SLC6A4
Common Variable Immunodeficiency	7/151	0.00634162	0.0496617	0	0	3.21928	16.2916	IL10;IGF2;LTA;PIK3CD;CTLA4;XIAP;RAG2
Curvature of spine	13/407	0.00636377	0.0497955	0	0	2.21813	11.2174	IGF2;FANCA;FANCC;PTPN11;FANCE;FBLN5;FANCF;POR;CDC45;FANCD2;UBE2T;SIX3;ALDH18A1
